# Supplementary material for: A global database on non-volant small mammal composition in natural and human-modified habitats
Source: Data Brief. 2019 Mar 19;23:103842. doi: 10.1016/j.dib.2019.103842 (PMC6660613; doi:10.1016/j.dib.2019.103842)
Supplement: Multimedia component 2 [file mmc2.zip]

Archive with 3 entries (2 files):
- APPENDICES/
- APPENDICES/AppendixS2-References.xlsx
- APPENDICES/AppendixS1- Small_mammal_data.xlsx
