# Supplementary material for: A global database on non-volant small mammal composition in natural and human-modified habitats
Source: Data Brief. 2019 Mar 19;23:103842. doi: 10.1016/j.dib.2019.103842 (PMC6660613; doi:10.1016/j.dib.2019.103842)
Supplement: Multimedia component 2 [file mmc2.zip › APPENDICES/AppendixS2-References.xlsx]

## Sheet: References
NUMBER	CITATION	REFERENCE
1	Archibald et al 2011	R.D. Archibald, M.D. Craig, K. Bialkowski, C. Howe, T.I. Burgess, G.E.St.J. Hardy, Managing small remnants of native forest to increase biodiversity within plantation landscapes in the south west of Western Australia, Forest Ecol. Manag. 261 (2011) 1254-1264.
2	Ardente et al 2016	N.C. Ardente, A.C. Ferreguetti, D. Gettinger, P. Leal, A.C. Mendes-Oliveira, F. Martins-Hatano, H.G. Bergallo, Diversity and impacts of mining on the nonvolant small mammal communities of two vegetation types in the Brazilian Amazon, PlosOne, 11(11) (2016) e0167266.
3	Bachmann et al 1990	P. Bachmann, R.N. Bramwell, S.J. Fraser, D.A. Gilmore, D.H. Johnston, K.F. Lawson, C.D. Maclnnes, F.O. Matejka, H.E. Miles, M.A. Pedde, D.R. Voigt, Wild carnivore acceptance of baits for delivery of liquid rabies vaccine, J. Wildlife Dis. 26 (4) (1990) 486-501.
4	Barlow et al 2010	J. Barlow, J, Louzada, L. Parry, M.I.M. Hernandez, J. Hawes, C.A. Peres, F.Z. Vaz-de-Mello, T.A. Gardner, Improving the design and management of forest strips in human-dominated tropical landscapes: a field-test on Amazonian dung beetles, J. Appl. Ecol. 47 (2010) 779-788.
5	Bayne & Hobson 1997	E.M. Bayne, K.A. Hobson, Comparing the effects of landscape fragmentation by forestry and agriculture on predation of artificial nests, Conserv. Biol. 11 (6) (1997) 1418–1429.
6	Bayne & Hobson 1998	E.M. Bayne, K.A. Hobson, The effects of habitat fragmentation by forestry and agriculture on the abundance of small mammals in the southern boreal mixed wood forest, Can. J. Zool. 76 (1998) 62–69.
7	Bekele 1996	A. Bekele, Population dynamics of the Ethiopian endemic rodent Praomys albipes in the Menagesha State Forest, J. Zool. 238 (1996) 1-12.
8	Bennett 1993	A.F. Bennett, Microhabitat use by the Long-nosed Potoroo, Potorous tridactylus, and other small mammals in remnant forest vegetation of Southwestern Victoria, Wildlife Res. 20 (1993) 267-285.
9	Bernardo & de Melo 2013	P.V.S. Bernardo, F.R. Melo, Assemblage of medium and large size mammals in an urban Semideciduous Seasonal Forest fragment in Cerrado biome, Biota Neotrop. 13 (2013) 76-80.
10	Bilenca et al 2007	D.N. Bilenca, C.M. González-Fischer, P. Teta, M., Zamero, Agricultural intensification and small mammal assemblages in agroecosystems of the Rolling Pampas, central Argentina, Agr. Ecosyst. Environ. 121 (2007) 371–375.
11	Blouin-Demers & Weatherhead 2001	G. Blouin-Demers, P.J. Weatherhead, Habitat use by black rat snakes (Elaphe obsoleta obsoleta) in fragmented forests, Ecology, 82 (10) (2001) 2882–2896.
12	Bock et al 2002	C.E. Bock, K.T. Vierling, S.L. Haire, J.D. Boone, W.W. Merkle, Patterns of rodent abundance on open-space grasslands in relation to suburban edges, Conserv. Biol. 16 (6) (2002) 1653–1658.
13	Bolger et al 1997	D.T. Bolger, A.C. Alberts, R.M. Sauvajot, P. Potenza, C. Mccalvin, D. Tran, S. Mazzoni, M.E. Soulé, Response of rodents to habitat fragmentation in Coastal Southern California, Ecol. Appl. 7(2) (1997) 552–563.
14	Borges et al 2014	L.H.M. Borges, A.M. Calouro, A.L.M. Botelho, M. Silveira, Diversity and habitat preference of medium and large-sized mammals in an urban forest fragment of southwestern Amazon, Iheringia Ser. Zool. 104 (2014) 168-174.
15	Bowers & Dooley 1999	M.A. Bowers, J.L. Dooley Jr., A controlled, hierarchical study of habitat fragmentation: responses at the individual, patch, and landscape scale, Landscape Ecol. 14 (1999) 381–389.
16	Bowers et al 1996	M.A. Bowers, S.F. Matter, J.L. Dooley Jr., J.L. Dauten, J.A. Simkins, Controlled experiments of habitat fragmentation: a simple computer simulation and a test using small mammals, Oecologia, 108 (1996) 182-191.
17	Brady et al 2011	M.J. Brady, C.A. Mcalpine, C.J. Miller, H.P. Possingham, G.S. Baxter, Mammal responses to matrix development intensity, Austral Ecol. 36 (2011) 35–45.
18	Briggs 1996	S.V. Briggs, Native small mammals and reptiles in cropped and uncropped parts of lakebeds in semi-arid Australia, Wildlife Res. 23 (1996) 629-36.
19	Brodie et al 2015	J.F. Brodie, A.J. Giordanod, L. Ambue, Differential responses of large mammals to logging and edge effects, Mamm. Biol. 80 (2015) 7-13.
20	Busch & Kravetz 1992 (a)	M. Busch, P.O. Kravetz, Competitive interactions among rodents (Akodon azarae, Calomys laucha, C. musculinus and Oligoryzomys flavescens) in a two-habitat system. I. Spatial and numerical relationships, Mammalia, 56 (1) (1992a) 45-56.
21	Busch & Kravetz 1992 (b)	M. Busch, P.O. Kravetz, Competitive interactions among rodents (Akodon azarae, Calomys laucha, Calomys musculinus and Oligoryzomys flavescens) in a two-habitat system. II. Effect of species removal, Mammalia, 56 (4) (1992b) 542-554.
22	Cain III et al 2003	J.W. Cain III, M.L. Morrison, H.L. Bombay, Predator activity and nest success of willow flycatchers and yellow warblers, J. Wildlife Manage. 67 (2003) 600-610.
23	Carrillho et al 2017	M. Carrilho, D. Teixeira, M. Santos-Reis, L.M. Rosalino, Small mammal abundance in Mediterranean Eucalyptus plantations: how shrub cover can really make a difference, Forest Ecol. Manag. 391 (2017) 256–263.
24	Cerboncini et al 2016	R.A.S. Cerboncini, J.J. Roper, F.C. Passos, Edge effects without habitat fragmentation? Small mammals and a railway in the Atlantic Forest of the southern Brazil, Oryx, 50 (3) (2016) 460-467.
25	Chalfoun et al 2002	A.D. Chalfoun, M.J. Ratnaswamy, F.R. Thompson III, Songbird nest predators in forest–pasture edge and forest interior in a fragmented landscape, Ecol. Appl. 12 (3) (2002) 858-867.
26	Christianini & Galetti 2007	A.V. Christianini, M. Galetti, Spatial variation in post-dispersal seed removal in an Atlantic forest: Effects of habitat, location and guilds of seed predators, Acta Oecol. 32 (2007) 328-336.
27	Constantine et al 2005	N.L. Constantine, T.A. Campbell, W.M. Baughman, T.B. Harrington, B.R. Chapman, K.V. Miller, Small mammal distributions relative to corridor edges within intensively managed southern pine plantations, South J. Appl. For. 29 (3) (2005) 148-151.
28	Cooney et al 2015	S.A. Cooney, E.M. Schauber, E.C. Hellgren, Comparing permeability of matrix cover types for the marsh rice rat (Oryzomys palustris), Landscape Ecol. 30 (2015) 1307–1320.
29	Craig et al 2015	M.D. Craig, V.L. Stokes, G.E.Stj. Hardy, R.J. Hobbs, Edge effects across boundaries between natural and restored jar rah (Eucalyptus marginata) forests in southwestern Australia, Austral Ecol. 40 (2015) 186–197.
30	Cramer & Willig 2002	M.J. Cramer, M.R. Willig, Habitat heterogeneity, habitat associations, and rodent species diversity in a sand–shinnery-oak landscape, J. Mammal. 83 (3) (2002) 743–753.
31	Cramer & Willig 2005	M.J. Cramer, M.R. Willig, Habitat heterogeneity, species diversity and null models, Oikos 108 (2005) 209:218.
32	Croonquist & Brooks 1991	M.J. Croonquist, R.P. Brooks, Use of avian and mammalian guilds as indicators cumulative impacts in riparian-wetland areas, Environ. Manage. 15 (5) (1991) 701-714.
33	Darveau et al 2001	M. Darveau, P. Labbé, P. Beauchesne, L. Bélanger, J. Huot, The use of riparian forest strips by small mammals in a boreal balsam fir forest. Forest Ecol. Manag. 143 (2001) 95-104.
34	De Carvalho Braga et al 2015	C.A.C. Braga, J.A. Prevedello, M.R.S. Pires, Effects of cornfilds on small mammal communities: a test in the Atlantic Forest hotspot, J. Mammal. 96 (5) (2015) 938–945.
35	De Jonge & Dienske 1978	G. De Jonge, H. Dienske, Habitat and interspecific displacement of small mammals in the Netherlands, Neth. J. Zool. 29 (2) (1978) 177-214.
36	De La Sancha 2014	N.U. De La Sancha, Patterns of small mammal diversity in fragments of subtropical Interior Atlantic Forest in eastern Paraguay, Mammalia, 78 (4) (2014) 437-449.
37	De Lima & Gascon 1999	M.G. De Lima, C. Gascon, The conservation value of linear forest remnants in central Amazonia, Biol. Conser. 91 (1999) 241-247.
38	De Villafane et al 1994	G. De Villafañe, R. Quintana, J. Merler, S.M. Bonaventura, Selectión de habitat y efecto de la densidad em Akodon azarae y Calomys laucha (Mammalia, Rodentia, Muridae), Stud. Neotrop. Fauna E. 29 (2) (1994) 113-123.
39	Decher 1997	J. Decher, Conservation, small mammals, and the future of the sacred groves in the West Africa, Biodivers. Conserv. 6 (1997) 1007-1026.
40	Degraaf 1995	R.M. Degraaf, Nest predation rates in managed and reserved extensive northern hardwood forests, Forest Ecol. Manag. 79 (1995) 227-234.
41	Degraaf et al 1999	R.M. Degraaf, T.J. Maier, T.K. Fuller, Predation of small eggs in artificial, nests: effects of nest position, edge, and potential predator abundance in extensive forest, Wilson Bull. 111 (2) (1999) 236-242.
42	di Napoli & Cáceres 2012	R.P. Di Napoli, N.C. Cáceres, Absence of edge effect on small mammals in woodland-savannah remnants in Brazil, Community Ecol. 13 (1) (2012) 11-20.
43	Diersing & Severinghaus 1984	V.E. Diersing, W.D. Severinghaus, The effects of tactical vehicle training on the lands of Fort Carson, Colorado- an ecological assessment, Report of the National Technical Information Service (NTIS) Springfield (1984) 1-53.
44	Dunstan & Fox 1996	C.E. Dunstan, B.J. Fox, The effects of fragmentation and disturbance of rainforest on ground-dwelling small mammals on the Robertson Plateau, New South Wales, Australia, J. Biogeogr. 23 (1996) 187–201.
45	Elgueta et al 2006	E. Elgueta, S. Reid, P. Pliscoff, M.A. Méndez, J. Núnez, C. Smith-Ramírez, Terrestrial vertebrate baseline and analysis in six habitats present in the national reserve Futaleufu, Palena province, X region, Chile, Gayana, 70 (2006) 195-205.
46	Escudero et al 2014	P. Escudero, I. Simone, J. Polop, C. Provensal, Environmental variables and reproductive activity in small rodents of pampean agroecosystems, Mammalia, 78(1) (2014) 1-11.
47	Estrada et al 2002	A. Estrada, A. Rivera, R. Coates-Estrada, Predation of artificial nests in a fragmented landscape in the tropical region of Los Tuxtlas, Mexico, Biol. Conserv. 106 (2002) 199–209.
48	Ewacha et al 2016	M.V.A. Ewacha, C. Kaapehi, J.M. Waterman, J.D. Roth, Cape ground squirrels as ecosystem engineers: modifying habitat for plants, small mammals and beetles in Namib Desert grasslands, Afr. J. Ecol. 54 (2016) 68–75.
49	Fenske-Crawford & Nieme 1997-1999²	T.J. Fenske-Crawford, G.J. Niemi, Predation of artificial ground nests at two types of edges in a forest-dominated landscape, Condor 99 (1997) 14-24.
50	Fischer et al 2011	C. Fischer, Carsten, T., T. Tscharntke, Mixed effects of landscape complexity and farming practice on weed seed removal, Perspect. Plant Ecol. 13 (2011) 297–303.
51	Fortin & Doucet 2008	C. Fortin, G.J. Doucet, Small mammal communities along transmission power line rights-of-way in deciduous forests of Québec, Environmental Concerns in Rights-of-Way Management: Eighth International Symposium (2008) 429-437.
52	Fraschina et al 2009	J. Fraschina, C. Knight, M. Busch, Foraging efficiency of Akodon azarae under different plant cover and resource levels, J. Ethol. 27 (2009) 447–452.
53	Friend 1982	G.R. Friend, Mammal populations in exotic pine plantations and indigenous eucalypt forests in Gippsland, Victoria, Aust. Forestry, 45 (1) (1982) 3-18.
54	Garmendia et al 2013	A. Garmendia, V. Arroyo-Rodriguez, A. Estrada, E.J. Naranjo, K.E. Stoner, Landscape and patch attributes impacting medium- and large-sized terrestrial mammals in a fragmented rain forest, J. Trop. Ecol. 29 (2013) 331–344.
55	Germain et al 2013	R.M. Germain, L. Johnson, S. Schneider, K. Cottenie, E.A. Gillis, A.S. MacDougall, Spatial variability in plant predation determines the strength of stochastic community assembly, Am. Nat. 182 (2013) 169-179.
56	Glitzner & Gossow 2001	V.I. Glitzner, H. Gossow, Kleinsäuger auf forstwirtschaftlich unterschiedlich behandelten Windwurfflachen eines Bergwaldes, Mamm. Biol. 66 (2001) 290-300.
57	Godoi et al 2010	M.N. Godoi, N.L. Cunha, N.C. Cáceres, Efeito do gradiente floresta-cerrado-campo sobre a comunidade de pequenos mamíferos do alto do Maciço do Urucum, oeste do Brasil, Mastozool. Neotrop. 17 (2) (2010) 263-277.
58	Goguen et al 2015	C.B. Goguen, R.S. Fritsky, G.J. San Julian, Effects of brush piles on small mammal abundance and survival in central Pennsylvania, Journal of Fish and Wildlife Management, 6 (2) (2015) 392–404.
59	Goldingay & Whelan 1997	R.L. Goldingay, R.J. Whelan, Powerline easements: do they promote edge effects in eucalypt forest for small mammals? Wildlife Res. 24 (1997) 737-744.
60	Goosem & Marsh 1997	M. Goosem, H. Marsh, Fragmentation of a small-mammal community by a powerline corridor through Tropical Rainforest, Wildlife Res. 24 (1997) 613: 629.
61	Goosem 2000	M. Goosem, Effects of tropical rainforest roads on small mammals: edge changes in community composition, Wildlife Res. 27 (2000) 151–163.
62	Goosem et al 2001	M. Goosem, Y. Izumi, S. Turton, Efforts to restore habitat connectivity for an upland tropical rainforest fauna: A trial of underpasses below roads, Ecol. Manag. Restor. 2 (2001) 196-202.
63	Goosem 2002	M. Goosem, Effects of tropical rainforest roads on small mammals: fragmentation, edge effects and traffic disturbance, Wildlife Res. 29 (2002) 151–163.
64	Granjon & Duplantier 2011	L. Granjon, J.-M. Duplantier, Guinean biodiversity at the edge: Rodents in forest patches of southern Mali, Mamm. Biol. 76 (2011) 583–591.
65	Grushecky et al 1998	S.T. Grushecky, A.M. Liebhold, R. Greer, R.L. Smith, Does forest thinning affect predation on gypsy moth (Lepidoptera: Lymantriidae) larvae and pupae? Environ. Entomol. 27 (2) (1998) 268-276.
66	Hadley & Wilson 2004	G.L. Hadley, K.R. Wilson, Patterns of density and survival in small mammals in ski runs and adjacent forest patches, J. Wildlife Manage. 68 (2) (2004) 288–298.
67	Hanson et al 2007	T.R. Hanson, W.D. Newmark, W.T. Stanley, Forest fragmentation and predation on artificial nests in the Usambara Mountains, Tanzania, Afr. J. Ecol. 45 (2007) 499–507.
68	Hansson 1987	L. Hansson, Dispersal routes of small mammals at an abandoned field in central Sweden, Holarctic Ecol. 10 (1987) 154-159.
69	Hansson 1994a	L. Hansson, Vertebrate distributions relative to clear-cut edges in a boreal forest landscape, Landscape Ecol. 9 (2) (1994a) 105-115.
70	Hansson 1994b	L. Hansson, Gradients in herbivory levels of small mammal communities, Mammalia, 58 (1) (1994b) 85-92.
71	Hansson 1998	L. Hansson, Local hot spots and their edge effects: small mammals in oak-hazel woodland, Oikos, 81 (1998) 55-62.
72	Hansson 2002	L. Hansson, Mammal movements and foraging at remnant of woodlands inside coniferous forest landscapes, Forest Ecol. Manag. 160 (2002) 109-114.
73	Harding & Gomez 2006	E.K. Harding, S. Gomez, Positive edge effects for arboreal marsupials: an assessment of potential mechanisms, Wildlife Res. 33 (2006) 121–129.
74	Harrington et al 2001	G.N. Harrington, A.N.D. Freeman, F.H.J. Crome, The effects of fragmentation of an Australian tropical rain forest on populations and assemblages of small mammals, J. Trop. Ecol. 17 (2001) 225–240.
75	Hastings et al 2002	F.L. Hastings, F.P. Hain, H.R. Smith, S.P. Cook, J.F. Monahan, Predation of gypsy moth (Lepidoptera: Lymantriidae) pupae in three ecosystems along the southern edge of infestation, Environ. Entomol. 31 (2002) 668-675.
76	Hernandez 1995	A. Hernandez, Selective predation by northern shrikes on small mammals in a natural environment, J. Field Ornithol. 66 (2) (1995) 236-246.
77	Heske 1995-1999²	E.J. Heske, Mammalian abundances on forest-farm edges versus forest interiors in southern Illinois: is there an edge effect? J. Mammal. 76 (2) (1995) 562-568.
78	Hobbs et al 2003	R. Hobbs, P.C. Catling, J.C. Wombey, M. Clayton, L. Atkins, A. Reid, Faunal use of bluegum (Eucalyptus globulus) plantations in southwestern Australia, Agroforest. Syst. 58 (2003) 195–212.
79	Hodara & Busch 2010	K. Hodara, M. Busch, Patterns of macro and microhabitat use of two rodent species in relation to agricultural practices, Ecol. Res. 25 (2010) 113–121.
80	Hopkins & Kennedy 2004	H.L. Hopkins, M.L. Kennedy, An assessment of indices of relative and absolute abundance for monitoring populations of small mammals, Wildlife Soc. B. 32 (4) (2004) 1289–1296.
81	Hurst et al 2014	Z.M. Hurst, R.A. McCleery, B.A. Collier, N.J. Silvy, P.J. Taylor, A. Monadjem, Linking changes in small mammal communities to ecosystem functions in an agricultural landscape, Mamm. Biol. 79 (2014) 17-23.
82	Hutchison & Rodgers 1996	C.L. Hutchison, A.R. Rodgers, Influence of environmentally considerate silviculture on small mammal communities at cut edges in an Ontario boreal mixedwood forest, Workshop on Advancing Boreal Mixedwood Management in Ontario: Proceedings of a Workshop. (1996) 173-175.
83	Jefferies et al 1973	D.J. Jefferies, B. Stainsby, M.C. Frenc, The ecology of small mammals in arable fields drilled with winter wheat and the increase in their dieldrin and mercury residues, J. Zool. 171 (1973) 513:539.
84	Jenks et al 2011	K.E. Jenks, P. Chanteap, K. Damrongchainarong, P. Cutter, P. Cutter, T. Redford, A.J. Lynam, J. Howard, P. Leimgruber, Using relative abundance indices from camera-trapping to test wildlife conservation hypotheses – an example from Khao Yai National Park, Thailand, Trop. Conserv. Sci. 4 (2011) 113-131.
85	Johnson & Karels 2016	A.M. Johnson, T.J. Karels, Partitioning the effects of habitat fragmentation on rodent species richness in an urban landscape, Urban Ecosyst. 19 (2016) 547–560.
86	Johnson et al 2002	R. Johnson, J.W.H. Ferguson, A.S. van Jaarsveld, G.N. Bronner, C.T Chimimba, Delayed responses of small-mammal assemblages subject to afforestation-induced grassland fragmentation, J. Mammal. 83 (1) (2002) 290–300.
87	Jones & Lindquist 2012	C.G. Jones, E.S. Lindquist, Utilization of woody debris by Peromyscus leucopus in a fragmented urban forest, Southeast. Nat. 11 (4) (2012) 689-698.
88	Jung & Powell 2011	T.S. Jung, T. Powell, Spatial distribution of meadow jumping mice (Zapus hudsonius) in logged boreal forest of northwestern Canada, Mamm. Biol. 76 (2011) 678–682.
89	Kasper et al 2012	C.B. Kasper, V.A.G. Bastazini, J.B.G. Soares, T.R.O. Freitas, Abundance of Conepatus chinga (Carnivora, Mephitidae) and other medium-sized mammals in grasslands of southern Brazil, Iheringia Ser. Zool. 102 (2012) 303-310.
90	Keinath & Hayward 2003	D.A. Keinath, G.D. Hayward, Red-backed vole (Clethrionomys gapperi) response to disturbance in subalpine forests: use of regenerating patches, J. Mammal. 84 (3) (2003) 956–966.
91	Kellner et al 2013	K.F. Kellner, N.A. Urban, R.K. Swihart, Short-term responses of small mammals to timber harvest in the United States central hardwood forest region, J. Wildlife Manage. 77 (8) (2013) 1650–1663.
92	Kelt 1999	D.A. Kelt, Assemblage structure and quantitative habitat relations of small mammals along an ecological gradient in the Colorado Desert of southern California, Ecography, 22 (1999) 659-673.
93	King et al 1996	C.M. King, J.G. Innes, M. Flux, M.O. Kimberley, J.R. Leathwick, D.S. Williams, Distribution and abundance of small mammals in relation to habitat in Pureora Forest Park, New Zeal. J. Ecol. 20 (2) (1996) 215-240.
94	King et al 1998	D.I. King, C.R. Griffin, R.M. DeGraaf, Nest predator distribution among clear-cut forest, forest edge and forest interior in an extensively forested landscape, Forest Ecol. Manag. 104 (1998) 151–156.
95	Kingston & Morris 2000	S.R. Kingston, D.W. Morris, Voles looking for an edge: habitat selection across forest ecotones, Can. J. Zool. 78 (2000) 2174–2183.
96	Klenner & Sullivan 2003	W. Klenner, T.P. Sullivan, Partial and clear-cut harvesting of high-elevation spruce–fir forests: implications for small mammal communities, Can. J. Forest Res. 33 (2003) 2283–2296.
97	Knight & Fox 2000	E.H. Knight, B.J. Fox, Does habitat structure mediate the effects of forest fragmentation and human-induced disturbance on the abundance of Antechinus stuartii? Aust. J. Zool. 48 (2000) 577–595.
98	Kollman & Buschor 2003	J. Kollman, M. Buschor, Edges effects on seed predation by rodents in deciduous forests of northern Switzerland, Plant Ecol. 164 (2003) 249–261.
99	Kristan III et al 2003	W.B. Kristan III, A.J. Lynam, M.V. Price, J.T. Rotenberry, Alternative causes of edge-abundance relationships in birds and small mammals of California coastal sage scrub, Ecography, 26 (2003) 29-44.
100	Lacerda et al 2009	A.C.R. Lacerda, W.M. Tomas, J. Marinho-Filho, Domestic dogs as an edge effect in the Brasılia National Park, Brazil: interactions with native mammals, Anim. Conserv. 12 (2009) 477–487.
101	Laidlaw et al 2013	R.A. Laidlaw, J. Smart, M.A. Smart, J.A. Gill, Managing a food web: impacts on small mammals of managing grasslands for breeding waders, Anim. Conserv. 16 (2013) 207–215.
102	Lambert et al 2006	T.D. Lambert, J.R. Malcolm, B.L. Zimmerman, Amazonian small mammal abundances in relation to habitat structure and resource abundance, J. Mammal. 87 (4) (2006) 766–776.
103	Laurance 1994	W.F. Laurance, Rainforest fragmentation and the structure of small mammal communities in tropical Queensland, Biol. Conserv. 69 (1994) 23-32.
104	Lee & Rhim 2017	E.-J. Lee, S.-J. Rhim, Influence of vegetation area and edge length on mammals in urban woods, Anim. Cells Syst. 21 (4) (2017) 294-299.
105	Lehtonen et al 2001	J.T. Lehtonen, O. Mustonen, H. Ramiarinjanahary, J. Niemelä, H. Rita, Habitat use by endemic and introduced rodents along a gradient of forest disturbance in Madagascar, Biodivers. Conserv. 10 (2001) 1185–1202.
106	Leimgruber et al 1994	P. Leimgruber, W.J. McShea, J.H. Rappole, Predation on artificial nests in large forest blocks, The J. Wildlife Manage. 58 (1994) 254-260.
107	Leon et al 2013	V.A. Leon, J. Fraschina, J.S. Guidobono, M. Busch, Habitat use and demography of Mus musculus in a rural landscape of Argentina, Integr. Zool. S1: (2013) 18–29.
108	Lindemann et al 2015	E.S. Lindemann, J.P. Harris, G.S. Keller, Effects of vegetation, landscape composition, and edge habitat on small-mammal communities in Northern Massachusetts, Northeast. Nat. 22 (2) (2015) 287-298.
109	Lomolino & Smith 2003	M.V. Lomolino, G.A. Smith, Prairie dog towns as islands: applications of island biogeography and landscape ecology for conserving nonvolant terrestrial vertebrates, Global Ecol. Biogeogr. 12 (2003) 275–286.
110	Lukyanova 2017	L.E. Lukyanova, Effect of ecotone at the boundary of windfall- and fire-damaged forest biocenoses on the abundance of rodents and characteristics of their microhabitats, Russ. J. Ecol. 48 (2017) 245–250.
111	Luza et al 2015	A.L. Luza, G.L. Gonçalves, S.M. Hartz, Phylogenetic and morphological relationships between nonvolant small mammals reveal assembly processes at different spatial scales, Ecol. Evol. 5 (4) (2015) 889–902.
112	Maier & Degraaf 2000	T.J. Maier, R.M. Degraaf, Predation on japanese quail vs. house sparrow eggs in artificial nests: small eggs reveal small predators, Condor, 102 (2000) 325-332.
113	Malcolm & Ray 2000	J.R. Malcolm, J.C. Ray, Influence of timber extraction routes on central African small-mammal communities, forest structure, and tree diversity, Conserv. Biol. 14 (6) (2000) 1623-1638.
114	Malick et al 2012	S.L. Malick, J.G. Bruggink, J.L. Belant, Effects of forest patch characteristics on small mammal species composition, Grand Sable Dunes, Michigan, Nat. Area J. 32 (3) (2012) 293-299.
115	Manson & Stiles 1998-1999²	R.H. Manson, E.W. Stiles, Links between microhabitat preferences and seed predation by small mammals in old fields, Oikos 82 (1998) 37-50.
116	Manson et al 2001	R.H. Manson, R.S. Ostfeld, C.D. Canham, Long-term effects of rodent herbivores on tree invasion dynamics along forest–field edges, Ecology 82 (12) (2001) 3320-3329.
117	Mauffrey et al 2007	J.-F. Mauffrey, C. Steiner, F.M. Catzeflis, Small mammal diversity and abundance in a French Guianan rain forest: test of sampling procedures using species rarefaction curves, J. Trop. Ecol. 23 (2007) 419–425.
118	Mazerolle et al 2001	M.J. Mazerolle, B. Drolet, A. Desrochers, Small-mammal responses to peat mining of southeastern Canadian bogs, Can. J. Zool. 79 (2001) 296–302.
119	Medellin & Equihua 1998	R.A. Medellin, M. Equihua, Mammal species richness and habitat use in rainforest and abandoned agricultural fields in Chiapas, Mexico, J. Appl. Ecol. 35 (1998) 12-23.
120	Melo et al 2010	F.P.L. Melo, E. Martinez-Salas, J. Benitez-Malvido, G. Ceballos, Forest fragmentation reduces recruitment of large-seeded tree species in a semi-deciduous tropical forest of southern Mexico, J. Trop. Ecol. 26 (2010) 35–43.
121	Mendes-Oliveira et al 2012	A.C. Mendes-Oliveira, P.G.P. dos Santos, O. Carvalho-Júnior, L.F.A. Montag, R.C.S. Lima, S.L.S. Maria, R.V. Rossi, Edge effects and the impact of wildfires on populations of small non-volant mammals in the forest-savanna transition zone in Southern Amazonia, Biota Neotrop. 12 (3) (2012) 57-63.
122	Menzel et al 1999	M.A. Menzel, W.M. Ford, J. Laerm, D. Krishon, Forest to wildlife opening: habitat gradient analysis among small mammals in the southern Appalachians, Forest Ecol. Manag. 114 (1999) 227-232.
123	Mongo et al 2012	L.I.W. Mongo, M. Visser, C. De Cannière, E. Verheyen, B.D. Akaibe, J.U. Ali-Patho, J. Bogaert, Anthropisation et effets de lisière: impacts sur la diversité des rongeurs dans la Réserve Forestière de Masako (Kisangani, R.D. Congo), Trop. Conserv. Sci. 5 (3) (2012) 270-283.
124	Moore & Swihart 2005	J.E. Moore, R.K. Swihart, Modeling patch occupancy by forest rodents: incorporating detectability and spatial autocorrelation with hierarchically structured data, J. Wildlife Manage. 69 (3) (2005) 933-949.
125	Mugerwa et al 2013	B. Mugerwa, D. Sheil, P. Ssekiranda, M. van Heist, P. Ezuma, A camera trap assessment of terrestrial vertebrates in Bwindi Impenetrable National Park, Uganda. Afr. J. Ecol. 51 (2012) 21–31.
126	Murphy et al 2017	A.J. Murphy, S.M. Goodman, Z.J. Farris, S.M. Karpanty, V. Andrianjakarivelo, M.J. Kelly, Landscape trends in small mammal occupancy in the Makira–Masoala protected areas, northeastern Madagascar, J. Mammal. 98 (2017) 272-282.
127	Nocera & Dawe 2008	J.J. Nocera, K.L. Dawe, Managing for habitat heterogeneity in grassland agro-ecosystems influences the abundance of masked shrews (Sorex cinereus), J. Sustain. Agr. 32 (3) (2008) 379-392.
128	Nupp & Swihart 2000	T.E. Nupp, R.K. Swihart, Landscape-level correlates of small-mammal assemblages in forest fragments of farmland, J. Mammal. 81 (2) (2000) 512–526.
129	Osbourne et al 2005	J.D. Osbourne, J.T. Anderson, A.B. Spurgeon, Effects of habitat on small-mammal diversity and abundance in West Virginia, Wildlife Soc. B. 33 (3) (2005) 814-822.
130	Osunkoya 1995	O.O. Osunkoya, Postdispersal survivorship of north Queensland rainforest seeds and fruits: Effects of forest, habitat and species, Aust. J. Ecol. 19 (1995) 52-64.
131	Pagels et al 1992-1999²	J.F. Pagels, S.Y. Erdle, K.L. Uthus, Small mammal diversity in forested and clear-cut habitats in the Virginia Piedmont, VA J. Sci. 43 (1B) (1992) 171-186.
132	Panzacchi et al 2010	M. Panzacchi, J.D.C. Linnell, C. Melis, M. Odden, J. Odden, L. Gorini, R. Andersen, Effect of land-use on small mammal abundance and diversity in a forest –farmland mosaic landscape in southeastern Norway, Forest Ecol. Manag. 259 (2010) 1536–1545.
133	Pardini 2004	R. Pardini, Effects of forest fragmentation on small mammals in an Atlantic Forest landscape, Biodivers. Conserv. 13 (2004) 2567–2586.
134	Paschoal et al 2012	A.M.O. Paschoal, R.L. Massara, J.L. Santos, A.G. Chiarello, Is the domestic dog becoming an abundant species in the Atlantic forest? A study case in southeastern Brazil, Mammalia 76 (2012) 67–76.
135	Pascoe et al 2008	J.H. Pascoe, R. Cooke, J.G. White, Detection of owls, owlet nightjars and arboreal mammals in edge environments of Cape Otway, south-western Victoria, Proc. R. Soc. Vic. 120 (1) (2008) 206–215.
136	Pasitschniak-Arts & Messier 1998	M. Pasitschniak-Arts, F. Messier, Effects of edges and habitats on small mammals in a prairie ecosystem, Can. J. Zool. 76 (1998) 2020–2025.
137	Passamani & Fernandez 2011	M. Passamani, F.A.S. Fernandez, Abundance and richness of small mammals in fragmented Atlantic Forest of southeastern Brazil, J. Nat. Hist. 45 (9–10) (2011) 553–565.
138	Pavey et al 1994	C.R. Pavey, l.A.K. Smyth, M.T. Mathieson, The Breeding Season Diet of the Powerful Owl Ninox strenua at Brisbane, Queensland, Emu, 94 (1994) 278-284.
139	Persons & Eason 2017	W.E. Persons, P. Eason, Human activity and habitat type affect perceived predation risk in urban white-footed mice (Peromyscus leucopus), Ethology, 123 (2017) 348–356.
140	Pires & Cademartori 2012	D.P.S. Pires, C.V. Cademartori, Mamíferos de médio e grande porte de um remanescente de Floresta Estacional Semidecidual no sul do Brasil, Biota Neotrop. 12(3) (2012).
141	Pires et al 2005	A.S. Pires, F.A.S. Fernandez, D. Freitas, B.R. Feliciano, Influence of edge and fire-induced changes on spatial distribution of small mammals in Brazilian Atlantic forest fragments, Stud. Neotrop. Fauna E. 40 (1) (2005) 7-14.
142	Purger et al 2008	J.J. Purger, S. Csuka, K. Kurucz, Predation survival of ground nesting birds in grass and wheat fields: Experiment with plasticine eggs and artificial nests, Pol. J. Ecol. 56 (3) (2008) 481-486.
143	Purger et al 2012	J.J. Purger, K. Kurucz, S. Csuka, P. Batáry, Do different plasticine eggs in artificial ground nests influence nest survival? Acta Zool. Acad. Sci. H. 58 (4) (2012) 369–378.
144	Püttker et al 2008	T. Püttker, Y. Meyer-Lucht, S. Sommer, Fragmentation effects on population density of three rodent species in secondary Atlantic Rainforest, Brazil, Stud. Neotrop. Fauna E. 43 (1) (2008) 11-18.
145	Radtke & Wilson 2015	T.M. Radtke, S.D. Wilson, A limited role for apparent competition via granivory in the persistence of a grassland invader, J. Veg. Sci. 26 (2015) 995–1004.
146	Ramanamanjato & Ganzhorn 2001	J.-B. Ramanamanjato, J.U. Ganzhorn, Effects of forest fragmentation, introduced Rattus rattus and the role of exotic tree plantations and secondary vegetation for the conservation of an endemic rodent and a small lemur in littoral forests of southeastern Madagascar, Anim. Conserv. 4 (2001) 175–183.
147	Ramesh et al 2016	T. Ramesh, R. Kalle, H. Rosenlund, C.T. Downs, Native habitat and protected area size matters: Preserving mammalian assemblages in the Maputaland Conservation Unit of South Africa, Forest Ecol. Manag. 360 (2016) 20–29.
148	Ransome et al 2009	D.B. Ransome, P.M.F. Lindgren, M.J. Waterhouse, H.M. Armleder, T.P. Sullivan, Small-mammal response to group-selection silvicultural systems in Engelman spruce - subalpine fir forests 14 years postharvest, Can. J. Forest Res. 39 (2009) 1698–1708.
149	Renfrew et al 2005	R.B. Renfrew, C.A. Ribic, J.L. Nack, Edge avoidance by nesting grassland birds: a futile strategy in a fragmented landscape, The Auk, 122 (2005) 618-636.
150	Rhim & Lee 2007	S.-J. Rhim, W.-S. Lee, Influence of forest fragmentation on the winter abundance of mammals in Mt. Chirisan National Park, South Korea, J. Wildlife Manage. 71 (5) (2007) 1404-1408.
151	Rhim et al 2012	S.-J. Rhim, H.-J. Kim, S.-H. Son, H.-S. Hwang, Effect of forest road on stand structure and small mammals in Temperate Forests, J. Anim. Vet. Adv. 11 (2012) 2540-2547.
152	Ribeiro et al 2016	S.E. Ribeiro, J.A. Prevedello, A.C. Delciellos, M.V. Vieira, Edge effects and geometric constraints: a landscape-level empirical test, J. Anim. Ecol. 85 (2016) 97–105.
153	Ricankova et al 2014	V.P. Řičánková, J. Riegert, E. Semančíková, M. Hais, A. Čejková, K. Prach, Habitat preferences in gray marmots (Marmota baibacina), Acta Theriol. 59 (2014) 317–324.
154	Rose et al 2014	C.L. Rose, P.J. Turk, S.M. Selego, J.T. Anderson, White-footed mice (Peromyscus leucopus) select fruits of native species over invasive honeysuckle fruits, J. Mammal. 95 (1) (2014) 108–116.
155	Rovero et al 2016	F. Rovero, N. Owen, T. Jones, E. Canteri, A. Iemma, C. Tattoni, Camera trapping surveys of forest mammal communities in the Eastern Arc Mountains reveal generalized habitat and human disturbance responses, Biodivers. Conserv. 26 (2016) 1103–1119.
156	Salek et al 2015	M. Sálek, T. Kucera, K. Zimmermann, I. Bartusková, M. Plátek, S. Grill, M. Konvicka, Edges within farmland: Management implications of taxon-specific species richness correlates, Basic Appl. Ecol. 16 (2015) 714–725.
157	Santos-Filho et al 2008	M. Santos-Filho, D.J. Silva, T.M. Sanaiotti, Edge effects and landscape matrix use by a small mammal community in fragments of semideciduous submontane forest in Mato Grosso, Brazil, Braz. J. Biol. 68 (4) (2008) 703-710.
158	Santos-Filho et al 2012	M. Santos-Filho, C.A. Peres, D.J. Silva, T.M. Sanaiotti, Habitat patch and matrix effects on small-mammal persistence in Amazonian forest fragments, Biodivers. Conserv. 21 (2012) 1127–1147.
159	Santos-Filho et al 2016	M. Santos-Filho, C.S.S. Bernardo, D.J. Silva, A.R.A. Ignácio, G.R. Canale, The importance of considering both taxonomic and habitat guild approaches in small mammal research, Austral Ecol. 41 (2016) 854-863.
160	Schlesser et al 2002	M. Schlesser, É. Le Boulengé, N. Schtickzelle, Can demographic parameters be estimated from capture-recapture data on small grids? A test with forest rodents, Acta Theriol. 47 (3) (2002) 323–332.
161	Schlinkert et al 2016	H. Schlinkert, M. Ludwig, P. Batáry, A. Holzschuh, A. Kovács-Hostyánszki, T. Tscharntke, C. Fischer, Forest specialist and generalist small mammals in forest edges and hedges, Wildlife Biol. 22 (3) (2016) 86-94.
162	Schnell et al 2008	G.D. Schnell, C.J. Poindexter, C. Sánchez-Hernández, M.L. Romero-Almaraz, M.L. Kennedy, T.L. Best, M.C. Wooten, A.P. Jiménez, Demographic features and habitat preferences of southern pygmy mice (Baiomys musculus) in Colima, Mexico, Can. J. Zool. 86 (2008) 507–524.
163	Sekororoane & Dilworth 1995	G.B. Sekgororoane, T.G. Dilworth, Relative abundance, richness, and diversity of small mammals at induced forest edges, Can. J. Zool. 73 (1995) 1432-1437.
164	Shore et al 2005	R.F. Shore, W.R. Meek, T.H. Sparks, R.F. Pywell, M. Nowakowski, Will Environmental Stewardship enhance small mammal abundance on intensively managed farmland? Mammal Rev. 35 (3-4) (2005) 277–284.
165	Sidorovich et al 2008	V.E. Sidorovich, I.A. Solovej, A.A. Sidorovich, I.I. Rotenko, Effect of felling on the distribution of rodents and their predators in a transitional mixed forest, Pol. J. Ecol. 56 (2) (2008) 309-321.
166	Silva 2001	M. Silva, Abundance, diversity, and community structure of small mammals in forest fragments in Prince Edward Island National Park, Canada, Can. J. Zool. 79 (2001) 2063–2071.
167	Sinclair et al 2005	K.E. Sinclair, G.R. Hess, C.E. Moorman, J.H. Mason, Mammalian nest predators respond to greenway width, landscape context and habitat structure, Landscape Urban Plan. 71 (2005) 277–293.
168	Sodhi et al 2003	N.S. Sodhi, K.S.-H. Peh, T.M. Lee, I.M. Turner, H.T.W. Tan, D.M. Prawiradilaga, Darjono, Artificial nest and seed predation experiments on tropical Southeast Asian islands, Biodivers. Conserv. 12 (2003) 2415–2433.
169	Srbek-Araujo & Chiarello 2013	A.C. Srbek-Araujo, A.G. Chiarello, Influence of camera-trap sampling design on mammal species capture rates and community structures in southeastern Brazil, Biota Neotrop. 13 (2) (2013).
170	Stanley 2010	T.R. Stanley, Land use and small mammal predation effects on shortgrass prairie birds, J. Wildlife Manage. 74 (8) (2010) 1825-1833.
171	Stepankova & Vohralik 2009	J. Stepankova, V. Vohralik, Vertical activity of the yellow-necked mouse (Rodentia: Muridae) at edge of a mixed forest, Folia Zool. 58 (1) (2009) 26–35.
172	Stephenson 1995	P.J. Stephenson, Small mammal microhabitat use in lowland rain forest of northeast Madagascar, Acta Theriol. 40 (4) (1995) 425-438.
173	Sterner et al 2003	R.T. Sterner, B.E. Petersen, S.E. Gaddis, K.L. Tope, D.J. Poss, Impacts of small mammals and birds on low-tillage, dryland crops, Crop Prot. 22 (2003) 595–602.
174	Stevens & Husband 1998	S.M. Stevens, T.P. Husband, The influence of edge on small mammals: evidence from Brazilian Atlantic forest fragments, Biol. Conserv. 85 (1998) 1-8.
175	Storm & Choate 2012	J.J. Storm, J.R. Choate, Structure and movements of a community of small mammals along a powerline right-of-way in subalpine coniferous forest, Southwest. Nat. 57 (4) (2012) 385-392.
176	Suarez et al 2003	O.V. Suarez, G.R. Cueto, R. Cavia, I.E.G. Villafañe, D.N. Bilenca, A. Edelstein, P. Martínez, S. Miguel, C. Bellomo, K. Hodara, P.J. Padula, M. Busch, Prevalence of infection with Hantavirus in rodent populations of central Argentina, Mem. Inst. Oswaldo Cruz, 98 (6) (2003) 727-732.
177	Suchomel et al 2012	Suchomel, Josef; Purchart, Lubos; Cepelka, Ladislav. 2012. Structure and diversity of small-mammal communities of lowland forests in the rural central European landscape. European Journal of Forest Research, 131:1933–1941.
178	Sullivan et al 2012	Sullivan, T.P.; Sullivan, D.S.; Thistlewood, H.M.A. 2012. Abundance and diversity of small mammals in response to various linear habitats in semi-arid agricultural landscapes. Journal of Arid Environments, 83: 54-61.
179	Sunde et al 2001	Sunde, Peter; Overskaug, Kristian; Bolstad, Jan P.; Oien, Ingar J. 2001. Living at the limit: ecology and behaviour of tawny owls Strix aluco in a northern edge population in central Norway. Ardea, 89(3): 495-508.
180	Suzán et al 2008	Suzán, Gerardo; Armién, Anibal; Mills, James N.; Marce, Erika; Ceballos, Gerardo; Ávila, Mario; Salazar-Bravo, Jorge; Ruedas, Luis; Armién, Blas; Yates, Terry L. 2008. Epidemiological considerations of rodent community composition in fragmented landscapes in Panama. Journal of Mammalogy, 89(3): 684–690.
181	Svobodová et al 2011	Svobodová, Jana; Kreisinger, Jakub; Sálek, Martin; Koubová, Martina; Albrecht, Tomáš. 2011. Testing mechanistic explanations for mammalian predator responses to habitat edges. European Journal of Wildlife Research, 57: 467–474.
182	Tattersall et al 2002	F.H. Tattersall, D.W. Macdonald, B.J. Hart, P. Johnson, W. Manley, R. Feber, Is habitat linearity important for small mammal communities on farmland? J. Appl. Ecol. 39 (2002) 643–652.
183	Terwilliger & Pastor 1999	J. Terwilliger, J. Pastor, Small mammals, ectomycorrhizae, and conifer succession in beaver meadows, Oikos, 85 (1) (1999) 83-94.
184	Thoisy et al 2009	B. Thoisy, V. Lacoste, A. Germain, J. Muñoz-Jordán, C. Colón, J.-F. Mauffrey, M. Delaval, F. Catzeflis, M. Kazanji, S. Matheus, P. Dussart, J. Morvan, A.A. Setién, X. Deparis, A. Lavergne, Dengue infection in neotropical forest mammals, Vector-Borne Zoonot. 9 (2) (2009) 157-169.
185	Thompson & Burhans 2004	F.R. Thompson III, D.E. Burhans, Differences in predators of artificial and real songbird nests: evidence of bias in artificial nest studies, Conserv. Biol. 18 (2004) 373-380.
186	Thornton et al 2011	D.H. Thornton, L.C. Branch, M.E. Sunquist, The relative influence of habitat loss and fragmentation: Do tropical mammals meet the temperate paradigm? Ecol. Appl. 21 (2011) 2324–2333.
187	Thorstrom et al 1997	R. Thorstrom, J. Har, R.T. Watson, New record, ranging behaviour, vocalization and food of the Madagascar Red Owl Tyto soumagnei, IBIS 139 (1997) 477-481.
188	Tomback et al 2005	D.F. Tomback, A.W. Schoettle, K.E. Chevalier, C.A. Jones, Life on the edge for limber pine: Seed dispersal within a peripheral population, Ecoscience 12 (4) (2005) 519-529.
189	Vander Haegen et al 2002	W.M.V. Haegen, M.A. Schroeder, R.M. Degraaf, Predation on real and artificial nests in shrub-steppe landscapes fragmented by agriculture, Condor 104 (2002) 496–506.
190	Vargas-Salinas & López-Aranda 2012	F. Vargas-Salinas, F. López-Aranda, ¿las carreteras pueden restringir el Movimiento de pequeños mamíferos em bosques andinos de Colombia? Estudio de caso en el bosque de Yotoco, Valle del Cauca. Caldasia 34 (2) (2012) 409-420.
191	Vernes & Dennis 2001	K. Vernes, A. Dennis, Mammalian diet and broad hunting strategy of the dingo (Canis familiaris dingo) in the wet tropical rain forests of northeastern Australia, Biotropica, 33 (2001) 339-345.
192	Walters 1991	B.B. Walters, Small mammals in a subalpine old-growth forest and clearcut, Northwest Sci. 65 (1) (1991) 27-31.
193	Weirich et al 2016	J.M. Weirich, F. Catzeflis, F.A. Jiménez, Guerrerostrongylus marginalis n. sp. (Trichostrongyloidea: Heligmonellidae) from the Guianan arboreal mouse (Oecomys auyantepui) from French Guiana, Parasite, 23 (2016) 9.
194	Wilson et al 2010	J.W. Wilson, R.L. Stirnemann, Z.S. Shaikh, M. Scantlebury, The response of small mammals to natural and hum an-altered edges associated with Afromontane forests of South Africa, Forest Ecol. Manag. 259 (2010) 926–931.
195	Wittenberg 2012	R.D. Wittenberg, Foraging ecology of the timber rattlesnake (Crotalus horridus) in a fragmented agricultural landscape, Herpetol. Conserv. Bio. 7 (3) (2012) 449−461.
196	Wolcott et al 2014	D.M. Wolcott, M.R. Ackerman, M.L. Kennedy, Assessing capture success of small mammals due to trap orientation in field–forest edge habitat, Can. Field Nat. 128 (2014) 191-194.
197	Yatsyuk 2011	Y. Yatsiuk, Variability of the Tawny Owl (Strix aluco) winter and spring diet in a forest-steppe oak forest, Zool. ZH. 90 (2011) 1483–1491.
198	Youngentob et al 2012	K.N. Youngentob, H.-J. Yoon, N. Coggan, D.B. Lindenmayer, Edge effects influence competition dynamics: A case study of four sympatric arboreal marsupials, Biol. Conserv. 155 (2012) 68–76.
199	Yue et al 2015	S. Yue, J.F. Brodie, E.F. Zipkin, H. Bernard, Oil palm plantations fail to support mammal diversity, Ecol. Appl. 25 (2015) 2285–2292.
