# Supplementary material for: A global database on non-volant small mammal composition in natural and human-modified habitats
Source: Data Brief. 2019 Mar 19;23:103842. doi: 10.1016/j.dib.2019.103842 (PMC6660613; doi:10.1016/j.dib.2019.103842)
Supplement: Multimedia component 2 [file mmc2.zip › APPENDICES/AppendixS1- Small_mammal_data.xlsx]

## Sheet: AppendixS1- Small_mammal_data
SCOPUS_WEB_SEARCH	REFERENCE	COUNTRY	REGION	SITE	ECO_CODE	ECO_NAME	ECO_NUM	WWF_REALM	WWF_REALM2	WWF_MHTNUM	WWF_MHTNAM	N_YEAR	SNAPSHOT	SEASON_OF_TRAPPING	ONE_SEASON	EFFORT_PER_HABITAT	EFFORT_UNIT	TRAP_TYPE	BOX-LIKE	SNAP-LIKE	WIRE_MESHED	TRACES_SIGHTS	PITFALL	SCATS	CAMERA	LAT_ORIGINAL	LONG_ORIGINAL	LAT	LONG	SPECIES	ORDER	HABITAT	CLEAR_CUT	FOREST_EDGE	GRASSLAND_FOREST_EDGE	FRAGMENTED	NUMBER_OF_RECORDS	PRESENCE	NUMBER_OF_RECORDS_UNIT	OBSERVATIONS
forest	Carrillho_et_al_2017	Portugal	Western_Portugal	companhia_das_lezirias	PA1221	Southwest_Iberian_Mediterranean_Sclerophyllous_And_Mixed_Forests	21	PA	Palearctic	12	Mediterranean_Forests,_Woodlands_and_Scrub	two_seasons	0	autumn_spring	0	2700	trap_nights	sherman_pitfall	1	0	0	0	1	0	0	38°47'056.39''N	8°53'036.48''E	38.799	-8.89347	Apodemus_sylvaticus	Rodentia	tree_plantation	0	0	0	1	145	1	Number_of_captures	No_comment
forest	Carrillho_et_al_2017	Portugal	Western_Portugal	companhia_das_lezirias	PA1221	Southwest_Iberian_Mediterranean_Sclerophyllous_And_Mixed_Forests	21	PA	Palearctic	12	Mediterranean_Forests,_Woodlands_and_Scrub	two_seasons	0	autumn_spring	0	2700	trap_nights	sherman_pitfall	1	0	0	0	1	0	0	38°47'056.39''N	8°53'036.48''E	38.799	-8.89347	Mus_spretus	Rodentia	tree_plantation	0	0	0	1	28	1	Number_of_captures	No_comment
forest	Carrillho_et_al_2017	Portugal	Western_Portugal	companhia_das_lezirias	PA1221	Southwest_Iberian_Mediterranean_Sclerophyllous_And_Mixed_Forests	21	PA	Palearctic	12	Mediterranean_Forests,_Woodlands_and_Scrub	two_seasons	0	autumn_spring	0	2700	trap_nights	sherman_pitfall	1	0	0	0	1	0	0	38°47'056.39''N	8°53'036.48''E	38.799	-8.89347	Microtus_cabrerae	Rodentia	tree_plantation	0	0	0	1	2	1	Number_of_captures	No_comment
forest	Carrillho_et_al_2017	Portugal	Western_Portugal	companhia_das_lezirias	PA1221	Southwest_Iberian_Mediterranean_Sclerophyllous_And_Mixed_Forests	21	PA	Palearctic	12	Mediterranean_Forests,_Woodlands_and_Scrub	two_seasons	0	autumn_spring	0	2700	trap_nights	sherman_pitfall	1	0	0	0	1	0	0	38°47'056.39''N	8°53'036.48''E	38.799	-8.89347	Crocidura_russula	Eulipotyphla	tree_plantation	0	0	0	1	26	1	Number_of_captures	No_comment
forest	Rovero_et_al_2016	United_Republic_of_Tanzania	eastern_arc_mountains	Mahenge	AT0109	Eastern_Arc_Forests	9	AT	Afrotropic	1	Tropical_and_Subtropical_Moist_Broadleaf_Forests	snapshot	1	dry	1	290	camera_days	cameratrap	0	0	0	0	0	0	1	-8.705832°	36.733907°	-8.70583	36.7339	Paraxerus_vexillarius	Rodentia	forest	0	0	0	1	98.6	1	number_of_detections	Authors_showed_a_relative_abundance_index_(RAI;_detection_events_per_camera_trap_days)._We_multiplied_the_values_of_RAI_(Table_2)_by_the_respective_sampling_effort.
forest	Rovero_et_al_2016	United_Republic_of_Tanzania	eastern_arc_mountains	Mahenge	AT0109	Eastern_Arc_Forests	9	AT	Afrotropic	1	Tropical_and_Subtropical_Moist_Broadleaf_Forests	snapshot	1	dry	1	290	camera_days	cameratrap	0	0	0	0	0	0	1	-8.705832°	36.733907°	-8.70583	36.7339	Paraxerus_lucifer	Rodentia	forest	0	0	0	1	298.7	1	number_of_detections	Authors_showed_a_relative_abundance_index_(RAI;_detection_events_per_camera_trap_days)._We_multiplied_the_values_of_RAI_(Table_2)_by_the_respective_sampling_effort.
forest	Rovero_et_al_2016	United_Republic_of_Tanzania	eastern_arc_mountains	Mahenge	AT0109	Eastern_Arc_Forests	9	AT	Afrotropic	1	Tropical_and_Subtropical_Moist_Broadleaf_Forests	snapshot	1	dry	1	290	camera_days	cameratrap	0	0	0	0	0	0	1	-8.705832°	36.733907°	-8.70583	36.7339	Beamys_hindei	Rodentia	forest	0	0	0	1	498.8	1	number_of_detections	Authors_showed_a_relative_abundance_index_(RAI;_detection_events_per_camera_trap_days)._We_multiplied_the_values_of_RAI_(Table_2)_by_the_respective_sampling_effort.
forest	Rovero_et_al_2016	United_Republic_of_Tanzania	eastern_arc_mountains	Mahenge	AT0109	Eastern_Arc_Forests	9	AT	Afrotropic	1	Tropical_and_Subtropical_Moist_Broadleaf_Forests	snapshot	1	dry	1	290	camera_days	cameratrap	0	0	0	0	0	0	1	-8.705832°	36.733907°	-8.70583	36.7339	Cricetomys_gambianus	Rodentia	forest	0	0	0	1	374.1	1	number_of_detections	Authors_showed_a_relative_abundance_index_(RAI;_detection_events_per_camera_trap_days)._We_multiplied_the_values_of_RAI_(Table_2)_by_the_respective_sampling_effort.
forest	Rovero_et_al_2016	United_Republic_of_Tanzania	eastern_arc_mountains	Mahenge	AT0109	Eastern_Arc_Forests	9	AT	Afrotropic	1	Tropical_and_Subtropical_Moist_Broadleaf_Forests	snapshot	1	dry	1	290	camera_days	cameratrap	0	0	0	0	0	0	1	-8.705832°	36.733907°	-8.70583	36.7339	Rhynchocyon_cirnei	Afrosoricida	forest	0	0	0	1	1099.1	1	number_of_detections	Authors_showed_a_relative_abundance_index_(RAI;_detection_events_per_camera_trap_days)._We_multiplied_the_values_of_RAI_(Table_2)_by_the_respective_sampling_effort.
forest	Rovero_et_al_2016	United_Republic_of_Tanzania	eastern_arc_mountains	Nguru	AT0109	Eastern_Arc_Forests	9	AT	Afrotropic	1	Tropical_and_Subtropical_Moist_Broadleaf_Forests	one_year	0	many_year_seasons	0	564	camera_days	cameratrap	0	0	0	0	0	0	1	-6.009149°	37.499164°	-6.00915	37.4992	Paraxerus_vexillarius	Rodentia	forest	0	0	0	1	1500.24	1	number_of_detections	Authors_showed_a_relative_abundance_index_(RAI;_detection_events_per_camera_trap_days)._We_multiplied_the_values_of_RAI_(Table_2)_by_the_respective_sampling_effort.
forest	Rovero_et_al_2016	United_Republic_of_Tanzania	eastern_arc_mountains	Nguru	AT0109	Eastern_Arc_Forests	9	AT	Afrotropic	1	Tropical_and_Subtropical_Moist_Broadleaf_Forests	one_year	0	many_year_seasons	0	564	camera_days	cameratrap	0	0	0	0	0	0	1	-6.009149°	37.499164°	-6.00915	37.4992	Cricetomys_gambianus	Rodentia	forest	0	0	0	1	1799.16	1	number_of_detections	Authors_showed_a_relative_abundance_index_(RAI;_detection_events_per_camera_trap_days)._We_multiplied_the_values_of_RAI_(Table_2)_by_the_respective_sampling_effort.
forest	Rovero_et_al_2016	United_Republic_of_Tanzania	eastern_arc_mountains	Nguru	AT0109	Eastern_Arc_Forests	9	AT	Afrotropic	1	Tropical_and_Subtropical_Moist_Broadleaf_Forests	one_year	0	many_year_seasons	0	564	camera_days	cameratrap	0	0	0	0	0	0	1	-6.009149°	37.499164°	-6.00915	37.4992	Rhynchocyon_petersi	Afrosoricida	forest	0	0	0	1	1697.64	1	number_of_detections	Authors_showed_a_relative_abundance_index_(RAI;_detection_events_per_camera_trap_days)._We_multiplied_the_values_of_RAI_(Table_2)_by_the_respective_sampling_effort.
forest	Rovero_et_al_2016	United_Republic_of_Tanzania	eastern_arc_mountains	Nguru	AT0109	Eastern_Arc_Forests	9	AT	Afrotropic	1	Tropical_and_Subtropical_Moist_Broadleaf_Forests	one_year	0	many_year_seasons	0	564	camera_days	cameratrap	0	0	0	0	0	0	1	-6.009149°	37.499164°	-6.00915	37.4992	Dendrohyrax_validus	Hyracoidea	forest	0	0	0	1	101.52	1	number_of_detections	Authors_showed_a_relative_abundance_index_(RAI;_detection_events_per_camera_trap_days)._We_multiplied_the_values_of_RAI_(Table_2)_by_the_respective_sampling_effort.
forest	Rovero_et_al_2016	United_Republic_of_Tanzania	eastern_arc_mountains	Nguu	AT0109	Eastern_Arc_Forests	9	AT	Afrotropic	1	Tropical_and_Subtropical_Moist_Broadleaf_Forests	snapshot	1	dry	1	660	camera_days	cameratrap	0	0	0	0	0	0	1	-6.009149°	37.499164°	-6.00915	37.4992	Paraxerus_lucifer	Rodentia	forest	0	0	0	1	402.6	1	number_of_detections	Authors_showed_a_relative_abundance_index_(RAI;_detection_events_per_camera_trap_days)._We_multiplied_the_values_of_RAI_(Table_2)_by_the_respective_sampling_effort.
forest	Rovero_et_al_2016	United_Republic_of_Tanzania	eastern_arc_mountains	Nguu	AT0109	Eastern_Arc_Forests	9	AT	Afrotropic	1	Tropical_and_Subtropical_Moist_Broadleaf_Forests	snapshot	1	dry	1	660	camera_days	cameratrap	0	0	0	0	0	0	1	-6.009149°	37.499164°	-6.00915	37.4992	Cricetomys_gambianus	Rodentia	forest	0	0	0	1	1399.2	1	number_of_detections	Authors_showed_a_relative_abundance_index_(RAI;_detection_events_per_camera_trap_days)._We_multiplied_the_values_of_RAI_(Table_2)_by_the_respective_sampling_effort.
forest	Rovero_et_al_2016	United_Republic_of_Tanzania	eastern_arc_mountains	Nguu	AT0109	Eastern_Arc_Forests	9	AT	Afrotropic	1	Tropical_and_Subtropical_Moist_Broadleaf_Forests	snapshot	1	dry	1	660	camera_days	cameratrap	0	0	0	0	0	0	1	-6.009149°	37.499164°	-6.00915	37.4992	Dendrohyrax_validus	Hyracoidea	forest	0	0	0	1	99	1	number_of_detections	Authors_showed_a_relative_abundance_index_(RAI;_detection_events_per_camera_trap_days)._We_multiplied_the_values_of_RAI_(Table_2)_by_the_respective_sampling_effort.
forest	Rovero_et_al_2016	United_Republic_of_Tanzania	eastern_arc_mountains	Nguu	AT0109	Eastern_Arc_Forests	9	AT	Afrotropic	1	Tropical_and_Subtropical_Moist_Broadleaf_Forests	snapshot	1	dry	1	660	camera_days	cameratrap	0	0	0	0	0	0	1	-6.009149°	37.499164°	-6.00915	37.4992	Rhynchocyon_petersi	Afrosoricida	forest	0	0	0	1	1201.2	1	number_of_detections	Authors_showed_a_relative_abundance_index_(RAI;_detection_events_per_camera_trap_days)._We_multiplied_the_values_of_RAI_(Table_2)_by_the_respective_sampling_effort.
forest	Rovero_et_al_2016	United_Republic_of_Tanzania	eastern_arc_mountains	North_pare	AT0109	Eastern_Arc_Forests	9	AT	Afrotropic	1	Tropical_and_Subtropical_Moist_Broadleaf_Forests	snapshot	1	dry	1	265	camera_days	cameratrap	0	0	0	0	0	0	1	-4.034006°	37.744150°	-4.03401	37.7441	Beamys_hindei	Rodentia	forest	0	0	0	1	100.7	1	number_of_detections	Authors_showed_a_relative_abundance_index_(RAI;_detection_events_per_camera_trap_days)._We_multiplied_the_values_of_RAI_(Table_2)_by_the_respective_sampling_effort.
forest	Rovero_et_al_2016	United_Republic_of_Tanzania	eastern_arc_mountains	North_pare	AT0109	Eastern_Arc_Forests	9	AT	Afrotropic	1	Tropical_and_Subtropical_Moist_Broadleaf_Forests	snapshot	1	dry	1	265	camera_days	cameratrap	0	0	0	0	0	0	1	-4.034006°	37.744150°	-4.03401	37.7441	Cricetomys_gambianus	Rodentia	forest	0	0	0	1	13401	1	number_of_detections	Authors_showed_a_relative_abundance_index_(RAI;_detection_events_per_camera_trap_days)._We_multiplied_the_values_of_RAI_(Table_2)_by_the_respective_sampling_effort.
forest	Rovero_et_al_2016	United_Republic_of_Tanzania	eastern_arc_mountains	North_pare	AT0109	Eastern_Arc_Forests	9	AT	Afrotropic	1	Tropical_and_Subtropical_Moist_Broadleaf_Forests	snapshot	1	dry	1	265	camera_days	cameratrap	0	0	0	0	0	0	1	-4.034006°	37.744150°	-4.03401	37.7441	Petrodromus_tetradactylus	Afrosoricida	forest	0	0	0	1	901	1	number_of_detections	Authors_showed_a_relative_abundance_index_(RAI;_detection_events_per_camera_trap_days)._We_multiplied_the_values_of_RAI_(Table_2)_by_the_respective_sampling_effort.
forest	Rovero_et_al_2016	United_Republic_of_Tanzania	eastern_arc_mountains	North_pare	AT0109	Eastern_Arc_Forests	9	AT	Afrotropic	1	Tropical_and_Subtropical_Moist_Broadleaf_Forests	snapshot	1	dry	1	265	camera_days	cameratrap	0	0	0	0	0	0	1	-4.034006°	37.744150°	-4.03401	37.7441	Rhynchocyon_petersi	Afrosoricida	forest	0	0	0	1	400.15	1	number_of_detections	Authors_showed_a_relative_abundance_index_(RAI;_detection_events_per_camera_trap_days)._We_multiplied_the_values_of_RAI_(Table_2)_by_the_respective_sampling_effort.
forest	Rovero_et_al_2016	United_Republic_of_Tanzania	eastern_arc_mountains	Rubeho	AT0706	Eastern_Miombo_Woodlands	6	AT	Afrotropic	7	Tropical_and_Subtropical_Grasslands,_Savannas_and_Shrublands	one_year	0	many_year_seasons	0	1081	camera_days	cameratrap	0	0	0	0	0	0	1	-6.274797°	36.868003°	-6.2748	36.868	Paraxerus_lucifer	Rodentia	forest	0	0	0	1	4399.67	1	number_of_detections	Authors_showed_a_relative_abundance_index_(RAI;_detection_events_per_camera_trap_days)._We_multiplied_the_values_of_RAI_(Table_2)_by_the_respective_sampling_effort.
forest	Rovero_et_al_2016	United_Republic_of_Tanzania	eastern_arc_mountains	Rubeho	AT0706	Eastern_Miombo_Woodlands	6	AT	Afrotropic	7	Tropical_and_Subtropical_Grasslands,_Savannas_and_Shrublands	one_year	0	many_year_seasons	0	1081	camera_days	cameratrap	0	0	0	0	0	0	1	-6.274797°	36.868003°	-6.2748	36.868	Heliosciurus_undulatus	Rodentia	forest	0	0	0	1	97.29	1	number_of_detections	Authors_showed_a_relative_abundance_index_(RAI;_detection_events_per_camera_trap_days)._We_multiplied_the_values_of_RAI_(Table_2)_by_the_respective_sampling_effort.
forest	Rovero_et_al_2016	United_Republic_of_Tanzania	eastern_arc_mountains	Rubeho	AT0706	Eastern_Miombo_Woodlands	6	AT	Afrotropic	7	Tropical_and_Subtropical_Grasslands,_Savannas_and_Shrublands	one_year	0	many_year_seasons	0	1081	camera_days	cameratrap	0	0	0	0	0	0	1	-6.274797°	36.868003°	-6.2748	36.868	Beamys_hindei	Rodentia	forest	0	0	0	1	97.29	1	number_of_detections	Authors_showed_a_relative_abundance_index_(RAI;_detection_events_per_camera_trap_days)._We_multiplied_the_values_of_RAI_(Table_2)_by_the_respective_sampling_effort.
forest	Rovero_et_al_2016	United_Republic_of_Tanzania	eastern_arc_mountains	Rubeho	AT0706	Eastern_Miombo_Woodlands	6	AT	Afrotropic	7	Tropical_and_Subtropical_Grasslands,_Savannas_and_Shrublands	one_year	0	many_year_seasons	0	1081	camera_days	cameratrap	0	0	0	0	0	0	1	-6.274797°	36.868003°	-6.2748	36.868	Cricetomys_gambianus	Rodentia	forest	0	0	0	1	2497.11	1	number_of_detections	Authors_showed_a_relative_abundance_index_(RAI;_detection_events_per_camera_trap_days)._We_multiplied_the_values_of_RAI_(Table_2)_by_the_respective_sampling_effort.
forest	Rovero_et_al_2016	United_Republic_of_Tanzania	eastern_arc_mountains	Rubeho	AT0706	Eastern_Miombo_Woodlands	6	AT	Afrotropic	7	Tropical_and_Subtropical_Grasslands,_Savannas_and_Shrublands	one_year	0	many_year_seasons	0	1081	camera_days	cameratrap	0	0	0	0	0	0	1	-6.274797°	36.868003°	-6.2748	36.868	Petrodromus_tetradactylus	Afrosoricida	forest	0	0	0	1	97.29	1	number_of_detections	Authors_showed_a_relative_abundance_index_(RAI;_detection_events_per_camera_trap_days)._We_multiplied_the_values_of_RAI_(Table_2)_by_the_respective_sampling_effort.
forest	Rovero_et_al_2016	United_Republic_of_Tanzania	eastern_arc_mountains	Rubeho	AT0706	Eastern_Miombo_Woodlands	6	AT	Afrotropic	7	Tropical_and_Subtropical_Grasslands,_Savannas_and_Shrublands	one_year	0	many_year_seasons	0	1081	camera_days	cameratrap	0	0	0	0	0	0	1	-6.274797°	36.868003°	-6.2748	36.868	Rhynchocyon_cirnei	Afrosoricida	forest	0	0	0	1	4096.99	1	number_of_detections	Authors_showed_a_relative_abundance_index_(RAI;_detection_events_per_camera_trap_days)._We_multiplied_the_values_of_RAI_(Table_2)_by_the_respective_sampling_effort.
forest	Rovero_et_al_2016	United_Republic_of_Tanzania	eastern_arc_mountains	Udzungwa	AT0109	Eastern_Arc_Forests	9	AT	Afrotropic	1	Tropical_and_Subtropical_Moist_Broadleaf_Forests	many_years	0	many_year_seasons	0	8239	camera_days	cameratrap	0	0	0	0	0	0	1	-7.777821°	36.704584°	-7.77782	36.7046	Paraxerus_vexillarius	Rodentia	forest	0	0	0	1	4696.23	1	number_of_detections	Authors_showed_a_relative_abundance_index_(RAI;_detection_events_per_camera_trap_days)._We_multiplied_the_values_of_RAI_(Table_2)_by_the_respective_sampling_effort.
forest	Rovero_et_al_2016	United_Republic_of_Tanzania	eastern_arc_mountains	Udzungwa	AT0109	Eastern_Arc_Forests	9	AT	Afrotropic	1	Tropical_and_Subtropical_Moist_Broadleaf_Forests	many_years	0	many_year_seasons	0	8239	camera_days	cameratrap	0	0	0	0	0	0	1	-7.777821°	36.704584°	-7.77782	36.7046	Paraxerus_lucifer	Rodentia	forest	0	0	0	1	7167.93	1	number_of_detections	Authors_showed_a_relative_abundance_index_(RAI;_detection_events_per_camera_trap_days)._We_multiplied_the_values_of_RAI_(Table_2)_by_the_respective_sampling_effort.
forest	Rovero_et_al_2016	United_Republic_of_Tanzania	eastern_arc_mountains	Udzungwa	AT0109	Eastern_Arc_Forests	9	AT	Afrotropic	1	Tropical_and_Subtropical_Moist_Broadleaf_Forests	many_years	0	many_year_seasons	0	8239	camera_days	cameratrap	0	0	0	0	0	0	1	-7.777821°	36.704584°	-7.77782	36.7046	Paraxerus_cepapi	Rodentia	forest	0	0	0	1	82.39	1	number_of_detections	Authors_showed_a_relative_abundance_index_(RAI;_detection_events_per_camera_trap_days)._We_multiplied_the_values_of_RAI_(Table_2)_by_the_respective_sampling_effort.
forest	Rovero_et_al_2016	United_Republic_of_Tanzania	eastern_arc_mountains	Udzungwa	AT0109	Eastern_Arc_Forests	9	AT	Afrotropic	1	Tropical_and_Subtropical_Moist_Broadleaf_Forests	many_years	0	many_year_seasons	0	8239	camera_days	cameratrap	0	0	0	0	0	0	1	-7.777821°	36.704584°	-7.77782	36.7046	Hystrix_cristata	Rodentia	forest	0	0	0	1	164.78	1	number_of_detections	Authors_showed_a_relative_abundance_index_(RAI;_detection_events_per_camera_trap_days)._We_multiplied_the_values_of_RAI_(Table_2)_by_the_respective_sampling_effort.
forest	Rovero_et_al_2016	United_Republic_of_Tanzania	eastern_arc_mountains	Udzungwa	AT0109	Eastern_Arc_Forests	9	AT	Afrotropic	1	Tropical_and_Subtropical_Moist_Broadleaf_Forests	many_years	0	many_year_seasons	0	8239	camera_days	cameratrap	0	0	0	0	0	0	1	-7.777821°	36.704584°	-7.77782	36.7046	Beamys_hindei	Rodentia	forest	0	0	0	1	2389.31	1	number_of_detections	Authors_showed_a_relative_abundance_index_(RAI;_detection_events_per_camera_trap_days)._We_multiplied_the_values_of_RAI_(Table_2)_by_the_respective_sampling_effort.
forest	Rovero_et_al_2016	United_Republic_of_Tanzania	eastern_arc_mountains	Udzungwa	AT0109	Eastern_Arc_Forests	9	AT	Afrotropic	1	Tropical_and_Subtropical_Moist_Broadleaf_Forests	many_years	0	many_year_seasons	0	8239	camera_days	cameratrap	0	0	0	0	0	0	1	-7.777821°	36.704584°	-7.77782	36.7046	Cricetomys_gambianus	Rodentia	forest	0	0	0	1	52729.6	1	number_of_detections	Authors_showed_a_relative_abundance_index_(RAI;_detection_events_per_camera_trap_days)._We_multiplied_the_values_of_RAI_(Table_2)_by_the_respective_sampling_effort.
forest	Rovero_et_al_2016	United_Republic_of_Tanzania	eastern_arc_mountains	Udzungwa	AT0109	Eastern_Arc_Forests	9	AT	Afrotropic	1	Tropical_and_Subtropical_Moist_Broadleaf_Forests	many_years	0	many_year_seasons	0	8239	camera_days	cameratrap	0	0	0	0	0	0	1	-7.777821°	36.704584°	-7.77782	36.7046	Dendrohyrax_validus	Hyracoidea	forest	0	0	0	1	2306.92	1	number_of_detections	Authors_showed_a_relative_abundance_index_(RAI;_detection_events_per_camera_trap_days)._We_multiplied_the_values_of_RAI_(Table_2)_by_the_respective_sampling_effort.
forest	Rovero_et_al_2016	United_Republic_of_Tanzania	eastern_arc_mountains	Udzungwa	AT0109	Eastern_Arc_Forests	9	AT	Afrotropic	1	Tropical_and_Subtropical_Moist_Broadleaf_Forests	many_years	0	many_year_seasons	0	8239	camera_days	cameratrap	0	0	0	0	0	0	1	-7.777821°	36.704584°	-7.77782	36.7046	Petrodromus_tetradactylus	Afrosoricida	forest	0	0	0	1	10463.5	1	number_of_detections	Authors_showed_a_relative_abundance_index_(RAI;_detection_events_per_camera_trap_days)._We_multiplied_the_values_of_RAI_(Table_2)_by_the_respective_sampling_effort.
forest	Rovero_et_al_2016	United_Republic_of_Tanzania	eastern_arc_mountains	Udzungwa	AT0109	Eastern_Arc_Forests	9	AT	Afrotropic	1	Tropical_and_Subtropical_Moist_Broadleaf_Forests	many_years	0	many_year_seasons	0	8239	camera_days	cameratrap	0	0	0	0	0	0	1	-7.777821°	36.704584°	-7.77782	36.7046	Rhynchocyon_cirnei	Afrosoricida	forest	0	0	0	1	9474.85	1	number_of_detections	Authors_showed_a_relative_abundance_index_(RAI;_detection_events_per_camera_trap_days)._We_multiplied_the_values_of_RAI_(Table_2)_by_the_respective_sampling_effort.
forest	Rovero_et_al_2016	United_Republic_of_Tanzania	eastern_arc_mountains	Udzungwa	AT0109	Eastern_Arc_Forests	9	AT	Afrotropic	1	Tropical_and_Subtropical_Moist_Broadleaf_Forests	many_years	0	many_year_seasons	0	8239	camera_days	cameratrap	0	0	0	0	0	0	1	-7.777821°	36.704584°	-7.77782	36.7046	Rhynchocyon_udzungwensis	Afrosoricida	forest	0	0	0	1	16066	1	number_of_detections	Authors_showed_a_relative_abundance_index_(RAI;_detection_events_per_camera_trap_days)._We_multiplied_the_values_of_RAI_(Table_2)_by_the_respective_sampling_effort.
forest	Rovero_et_al_2016	United_Republic_of_Tanzania	eastern_arc_mountains	Ukaguru	AT0716	Southern_Acacia-Commiphora_Bushlands_And_Thickets	16	AT	Afrotropic	7	Tropical_and_Subtropical_Grasslands,_Savannas_and_Shrublands	snapshot	1	dry	1	118	camera_days	cameratrap	0	0	0	0	0	0	1	-5.894122°	36.931197°	-5.89412	36.9312	Paraxerus_vexillarius	Rodentia	forest	0	0	0	1	199.42	1	number_of_detections	Authors_showed_a_relative_abundance_index_(RAI;_detection_events_per_camera_trap_days)._We_multiplied_the_values_of_RAI_(Table_2)_by_the_respective_sampling_effort.
forest	Rovero_et_al_2016	United_Republic_of_Tanzania	eastern_arc_mountains	Ukaguru	AT0716	Southern_Acacia-Commiphora_Bushlands_And_Thickets	16	AT	Afrotropic	7	Tropical_and_Subtropical_Grasslands,_Savannas_and_Shrublands	snapshot	1	dry	1	118	camera_days	cameratrap	0	0	0	0	0	0	1	-5.894122°	36.931197°	-5.89412	36.9312	Beamys_hindei	Rodentia	forest	0	0	0	1	100.3	1	number_of_detections	Authors_showed_a_relative_abundance_index_(RAI;_detection_events_per_camera_trap_days)._We_multiplied_the_values_of_RAI_(Table_2)_by_the_respective_sampling_effort.
forest	Rovero_et_al_2016	United_Republic_of_Tanzania	eastern_arc_mountains	Ukaguru	AT0716	Southern_Acacia-Commiphora_Bushlands_And_Thickets	16	AT	Afrotropic	7	Tropical_and_Subtropical_Grasslands,_Savannas_and_Shrublands	snapshot	1	dry	1	118	camera_days	cameratrap	0	0	0	0	0	0	1	-5.894122°	36.931197°	-5.89412	36.9312	Cricetomys_gambianus	Rodentia	forest	0	0	0	1	100.3	1	number_of_detections	Authors_showed_a_relative_abundance_index_(RAI;_detection_events_per_camera_trap_days)._We_multiplied_the_values_of_RAI_(Table_2)_by_the_respective_sampling_effort.
forest	Rovero_et_al_2016	United_Republic_of_Tanzania	eastern_arc_mountains	Uluguru	AT0109	Eastern_Arc_Forests	9	AT	Afrotropic	1	Tropical_and_Subtropical_Moist_Broadleaf_Forests	snapshot	1	dry	1	245	camera_days	cameratrap	0	0	0	0	0	0	1	-7.121550°	37.650393°	-7.12155	37.6504	Paraxerus_vexillarius	Rodentia	forest	0	0	0	1	3501.05	1	number_of_detections	Authors_showed_a_relative_abundance_index_(RAI;_detection_events_per_camera_trap_days)._We_multiplied_the_values_of_RAI_(Table_2)_by_the_respective_sampling_effort.
forest	Rovero_et_al_2016	United_Republic_of_Tanzania	eastern_arc_mountains	Uluguru	AT0109	Eastern_Arc_Forests	9	AT	Afrotropic	1	Tropical_and_Subtropical_Moist_Broadleaf_Forests	snapshot	1	dry	1	245	camera_days	cameratrap	0	0	0	0	0	0	1	-7.121550°	37.650393°	-7.12155	37.6504	Cricetomys_gambianus	Rodentia	forest	0	0	0	1	3099.25	1	number_of_detections	Authors_showed_a_relative_abundance_index_(RAI;_detection_events_per_camera_trap_days)._We_multiplied_the_values_of_RAI_(Table_2)_by_the_respective_sampling_effort.
forest	Rovero_et_al_2016	United_Republic_of_Tanzania	eastern_arc_mountains	Uluguru	AT0109	Eastern_Arc_Forests	9	AT	Afrotropic	1	Tropical_and_Subtropical_Moist_Broadleaf_Forests	snapshot	1	dry	1	245	camera_days	cameratrap	0	0	0	0	0	0	1	-7.121550°	37.650393°	-7.12155	37.6504	Rhynchocyon_petersi	Afrosoricida	forest	0	0	0	1	999.6	1	number_of_detections	Authors_showed_a_relative_abundance_index_(RAI;_detection_events_per_camera_trap_days)._We_multiplied_the_values_of_RAI_(Table_2)_by_the_respective_sampling_effort.
forest	Santos-Filho_et_al_2016	Brazil	Mato_Grosso	unique	NT0212	Chiquitano_Dry_Forests	12	NT	Neotropic	2	Tropical_and_Subtropical_Dry_Broadleaf_Forests	one_year	0	dry_wet	0	20900	trap_nights	sherman_tomahawk_snaptrap_pitfall	1	1	1	0	1	0	0	15°15'61''	58°42'56''	-15.5796	-58.0044	Glironia_venusta	Didelphimorphia	forest	0	0	0	1	1	1	number_of_individuals	No_comment
forest	Santos-Filho_et_al_2016	Brazil	Mato_Grosso	unique	NT0212	Chiquitano_Dry_Forests	12	NT	Neotropic	2	Tropical_and_Subtropical_Dry_Broadleaf_Forests	one_year	0	dry_wet	0	20900	trap_nights	sherman_tomahawk_snaptrap_pitfall	1	1	1	0	1	0	0	15°15'61''	58°42'56''	-15.5796	-58.0044	Gracilinanus_agilis	Didelphimorphia	forest	0	0	0	1	30	1	number_of_individuals	No_comment
forest	Santos-Filho_et_al_2016	Brazil	Mato_Grosso	unique	NT0212	Chiquitano_Dry_Forests	12	NT	Neotropic	2	Tropical_and_Subtropical_Dry_Broadleaf_Forests	one_year	0	dry_wet	0	20900	trap_nights	sherman_tomahawk_snaptrap_pitfall	1	1	1	0	1	0	0	15°15'61''	58°42'56''	-15.5796	-58.0044	Marmosa_murina	Didelphimorphia	forest	0	0	0	1	29	1	number_of_individuals	No_comment
forest	Santos-Filho_et_al_2016	Brazil	Mato_Grosso	unique	NT0212	Chiquitano_Dry_Forests	12	NT	Neotropic	2	Tropical_and_Subtropical_Dry_Broadleaf_Forests	one_year	0	dry_wet	0	20900	trap_nights	sherman_tomahawk_snaptrap_pitfall	1	1	1	0	1	0	0	15°15'61''	58°42'56''	-15.5796	-58.0044	Marmosops_noctivagus	Didelphimorphia	forest	0	0	0	1	195	1	number_of_individuals	No_comment
forest	Santos-Filho_et_al_2016	Brazil	Mato_Grosso	unique	NT0212	Chiquitano_Dry_Forests	12	NT	Neotropic	2	Tropical_and_Subtropical_Dry_Broadleaf_Forests	one_year	0	dry_wet	0	20900	trap_nights	sherman_tomahawk_snaptrap_pitfall	1	1	1	0	1	0	0	15°15'61''	58°42'56''	-15.5796	-58.0044	Metachirus_nudicaudatus	Didelphimorphia	forest	0	0	0	1	2	1	number_of_individuals	No_comment
forest	Santos-Filho_et_al_2016	Brazil	Mato_Grosso	unique	NT0212	Chiquitano_Dry_Forests	12	NT	Neotropic	2	Tropical_and_Subtropical_Dry_Broadleaf_Forests	one_year	0	dry_wet	0	20900	trap_nights	sherman_tomahawk_snaptrap_pitfall	1	1	1	0	1	0	0	15°15'61''	58°42'56''	-15.5796	-58.0044	Marmosa_demerarae	Didelphimorphia	forest	0	0	0	1	144	1	number_of_individuals	No_comment
forest	Santos-Filho_et_al_2016	Brazil	Mato_Grosso	unique	NT0212	Chiquitano_Dry_Forests	12	NT	Neotropic	2	Tropical_and_Subtropical_Dry_Broadleaf_Forests	one_year	0	dry_wet	0	20900	trap_nights	sherman_tomahawk_snaptrap_pitfall	1	1	1	0	1	0	0	15°15'61''	58°42'56''	-15.5796	-58.0044	Monodelphis_adusta	Didelphimorphia	forest	0	0	0	1	13	1	number_of_individuals	No_comment
forest	Santos-Filho_et_al_2016	Brazil	Mato_Grosso	unique	NT0212	Chiquitano_Dry_Forests	12	NT	Neotropic	2	Tropical_and_Subtropical_Dry_Broadleaf_Forests	one_year	0	dry_wet	0	20900	trap_nights	sherman_tomahawk_snaptrap_pitfall	1	1	1	0	1	0	0	15°15'61''	58°42'56''	-15.5796	-58.0044	Monodelphis_brevicaudata	Didelphimorphia	forest	0	0	0	1	2	1	number_of_individuals	No_comment
forest	Santos-Filho_et_al_2016	Brazil	Mato_Grosso	unique	NT0212	Chiquitano_Dry_Forests	12	NT	Neotropic	2	Tropical_and_Subtropical_Dry_Broadleaf_Forests	one_year	0	dry_wet	0	20900	trap_nights	sherman_tomahawk_snaptrap_pitfall	1	1	1	0	1	0	0	15°15'61''	58°42'56''	-15.5796	-58.0044	Monodelphis_domestica	Didelphimorphia	forest	0	0	0	1	5	1	number_of_individuals	No_comment
forest	Santos-Filho_et_al_2016	Brazil	Mato_Grosso	unique	NT0212	Chiquitano_Dry_Forests	12	NT	Neotropic	2	Tropical_and_Subtropical_Dry_Broadleaf_Forests	one_year	0	dry_wet	0	20900	trap_nights	sherman_tomahawk_snaptrap_pitfall	1	1	1	0	1	0	0	15°15'61''	58°42'56''	-15.5796	-58.0044	Philander_opossum	Didelphimorphia	forest	0	0	0	1	1	1	number_of_individuals	No_comment
forest	Santos-Filho_et_al_2016	Brazil	Mato_Grosso	unique	NT0212	Chiquitano_Dry_Forests	12	NT	Neotropic	2	Tropical_and_Subtropical_Dry_Broadleaf_Forests	one_year	0	dry_wet	0	20900	trap_nights	sherman_tomahawk_snaptrap_pitfall	1	1	1	0	1	0	0	15°15'61''	58°42'56''	-15.5796	-58.0044	Akodon_toba	Rodentia	forest	0	0	0	1	2	1	number_of_individuals	No_comment
forest	Santos-Filho_et_al_2016	Brazil	Mato_Grosso	unique	NT0212	Chiquitano_Dry_Forests	12	NT	Neotropic	2	Tropical_and_Subtropical_Dry_Broadleaf_Forests	one_year	0	dry_wet	0	20900	trap_nights	sherman_tomahawk_snaptrap_pitfall	1	1	1	0	1	0	0	15°15'61''	58°42'56''	-15.5796	-58.0044	Calomys_sp.	Rodentia	forest	0	0	0	1	38	1	number_of_individuals	No_comment
forest	Santos-Filho_et_al_2016	Brazil	Mato_Grosso	unique	NT0212	Chiquitano_Dry_Forests	12	NT	Neotropic	2	Tropical_and_Subtropical_Dry_Broadleaf_Forests	one_year	0	dry_wet	0	20900	trap_nights	sherman_tomahawk_snaptrap_pitfall	1	1	1	0	1	0	0	15°15'61''	58°42'56''	-15.5796	-58.0044	Euryoryzomys_nitidus	Rodentia	forest	0	0	0	1	12	1	number_of_individuals	No_comment
forest	Santos-Filho_et_al_2016	Brazil	Mato_Grosso	unique	NT0212	Chiquitano_Dry_Forests	12	NT	Neotropic	2	Tropical_and_Subtropical_Dry_Broadleaf_Forests	one_year	0	dry_wet	0	20900	trap_nights	sherman_tomahawk_snaptrap_pitfall	1	1	1	0	1	0	0	15°15'61''	58°42'56''	-15.5796	-58.0044	Hylaeamys_megacephalus	Rodentia	forest	0	0	0	1	93	1	number_of_individuals	No_comment
forest	Santos-Filho_et_al_2016	Brazil	Mato_Grosso	unique	NT0212	Chiquitano_Dry_Forests	12	NT	Neotropic	2	Tropical_and_Subtropical_Dry_Broadleaf_Forests	one_year	0	dry_wet	0	20900	trap_nights	sherman_tomahawk_snaptrap_pitfall	1	1	1	0	1	0	0	15°15'61''	58°42'56''	-15.5796	-58.0044	Oecomys_bicolor	Rodentia	forest	0	0	0	1	43	1	number_of_individuals	No_comment
forest	Santos-Filho_et_al_2016	Brazil	Mato_Grosso	unique	NT0212	Chiquitano_Dry_Forests	12	NT	Neotropic	2	Tropical_and_Subtropical_Dry_Broadleaf_Forests	one_year	0	dry_wet	0	20900	trap_nights	sherman_tomahawk_snaptrap_pitfall	1	1	1	0	1	0	0	15°15'61''	58°42'56''	-15.5796	-58.0044	Oecomys_roberti	Rodentia	forest	0	0	0	1	29	1	number_of_individuals	No_comment
forest	Santos-Filho_et_al_2016	Brazil	Mato_Grosso	unique	NT0212	Chiquitano_Dry_Forests	12	NT	Neotropic	2	Tropical_and_Subtropical_Dry_Broadleaf_Forests	one_year	0	dry_wet	0	20900	trap_nights	sherman_tomahawk_snaptrap_pitfall	1	1	1	0	1	0	0	15°15'61''	58°42'56''	-15.5796	-58.0044	Oecomys_sp.	Rodentia	forest	0	0	0	1	10	1	number_of_individuals	No_comment
forest	Santos-Filho_et_al_2016	Brazil	Mato_Grosso	unique	NT0212	Chiquitano_Dry_Forests	12	NT	Neotropic	2	Tropical_and_Subtropical_Dry_Broadleaf_Forests	one_year	0	dry_wet	0	20900	trap_nights	sherman_tomahawk_snaptrap_pitfall	1	1	1	0	1	0	0	15°15'61''	58°42'56''	-15.5796	-58.0044	Oligoryzomys_microtis	Rodentia	forest	0	0	0	1	7	1	number_of_individuals	No_comment
forest	Santos-Filho_et_al_2016	Brazil	Mato_Grosso	unique	NT0212	Chiquitano_Dry_Forests	12	NT	Neotropic	2	Tropical_and_Subtropical_Dry_Broadleaf_Forests	one_year	0	dry_wet	0	20900	trap_nights	sherman_tomahawk_snaptrap_pitfall	1	1	1	0	1	0	0	15°15'61''	58°42'56''	-15.5796	-58.0044	Rhipidomys_mastacalis	Rodentia	forest	0	0	0	1	3	1	number_of_individuals	No_comment
forest	Santos-Filho_et_al_2016	Brazil	Mato_Grosso	unique	NT0212	Chiquitano_Dry_Forests	12	NT	Neotropic	2	Tropical_and_Subtropical_Dry_Broadleaf_Forests	one_year	0	dry_wet	0	20900	trap_nights	sherman_tomahawk_snaptrap_pitfall	1	1	1	0	1	0	0	15°15'61''	58°42'56''	-15.5796	-58.0044	Neacomys_spinosus	Rodentia	forest	0	0	0	1	24	1	number_of_individuals	No_comment
forest	Santos-Filho_et_al_2016	Brazil	Mato_Grosso	unique	NT0212	Chiquitano_Dry_Forests	12	NT	Neotropic	2	Tropical_and_Subtropical_Dry_Broadleaf_Forests	one_year	0	dry_wet	0	20900	trap_nights	sherman_tomahawk_snaptrap_pitfall	1	1	1	0	1	0	0	15°15'61''	58°42'56''	-15.5796	-58.0044	Necromys_lasiurus	Rodentia	forest	0	0	0	1	7	1	number_of_individuals	No_comment
forest	Santos-Filho_et_al_2016	Brazil	Mato_Grosso	unique	NT0212	Chiquitano_Dry_Forests	12	NT	Neotropic	2	Tropical_and_Subtropical_Dry_Broadleaf_Forests	one_year	0	dry_wet	0	20900	trap_nights	sherman_tomahawk_snaptrap_pitfall	1	1	1	0	1	0	0	15°15'61''	58°42'56''	-15.5796	-58.0044	Proechimys_longicaudatus	Rodentia	forest	0	0	0	1	17	1	number_of_individuals	No_comment
forest	Santos-Filho_et_al_2016	Brazil	Mato_Grosso	unique	NT0212	Chiquitano_Dry_Forests	12	NT	Neotropic	2	Tropical_and_Subtropical_Dry_Broadleaf_Forests	one_year	0	dry_wet	0	20900	trap_nights	sherman_tomahawk_snaptrap_pitfall	1	1	1	0	1	0	0	15°15'61''	58°42'56''	-15.5796	-58.0044	Mesomys_occultus	Rodentia	forest	0	0	0	1	2	1	number_of_individuals	No_comment
forest	Cerboncini_et_al_2016	Brazil	Marumbi_State_Park	unique	NT0101	Araucaria_Moist_Forests	1	NT	Neotropic	1	Tropical_and_Subtropical_Moist_Broadleaf_Forests	two_seasons	0	autumn_winter	0	5040	trap_nights	sherman	1	0	0	0	0	0	0	-25.447209°	-48.916699°	-25.4472	-48.9167	Didelphis_aurita	Didelphimorphia	forest	0	0	0	0	7	1	Number_of_captures	No_comment
forest	Cerboncini_et_al_2016	Brazil	Marumbi_State_Park	unique	NT0101	Araucaria_Moist_Forests	1	NT	Neotropic	1	Tropical_and_Subtropical_Moist_Broadleaf_Forests	two_seasons	0	autumn_winter	0	5040	trap_nights	sherman	1	0	0	0	0	0	0	-25.447209°	-48.916699°	-25.4472	-48.9167	Philander_frenatus	Didelphimorphia	forest	0	0	0	0	18	1	Number_of_captures	No_comment
forest	Cerboncini_et_al_2016	Brazil	Marumbi_State_Park	unique	NT0101	Araucaria_Moist_Forests	1	NT	Neotropic	1	Tropical_and_Subtropical_Moist_Broadleaf_Forests	two_seasons	0	autumn_winter	0	5040	trap_nights	sherman	1	0	0	0	0	0	0	-25.447209°	-48.916699°	-25.4472	-48.9167	Marmosa_paraguayanus	Didelphimorphia	forest	0	0	0	0	54	1	Number_of_captures	No_comment
forest	Cerboncini_et_al_2016	Brazil	Marumbi_State_Park	unique	NT0101	Araucaria_Moist_Forests	1	NT	Neotropic	1	Tropical_and_Subtropical_Moist_Broadleaf_Forests	two_seasons	0	autumn_winter	0	5040	trap_nights	sherman	1	0	0	0	0	0	0	-25.447209°	-48.916699°	-25.4472	-48.9167	Gracilinanus_microtarsus	Didelphimorphia	forest	0	0	0	0	1	1	Number_of_captures	No_comment
forest	Cerboncini_et_al_2016	Brazil	Marumbi_State_Park	unique	NT0101	Araucaria_Moist_Forests	1	NT	Neotropic	1	Tropical_and_Subtropical_Moist_Broadleaf_Forests	two_seasons	0	autumn_winter	0	5040	trap_nights	sherman	1	0	0	0	0	0	0	-25.447209°	-48.916699°	-25.4472	-48.9167	Juliomys_pictipes	Rodentia	forest	0	0	0	0	28	1	Number_of_captures	No_comment
forest	Cerboncini_et_al_2016	Brazil	Marumbi_State_Park	unique	NT0101	Araucaria_Moist_Forests	1	NT	Neotropic	1	Tropical_and_Subtropical_Moist_Broadleaf_Forests	two_seasons	0	autumn_winter	0	5040	trap_nights	sherman	1	0	0	0	0	0	0	-25.447209°	-48.916699°	-25.4472	-48.9167	Akodon_montensis	Rodentia	forest	0	0	0	0	11	1	Number_of_captures	No_comment
forest	Cerboncini_et_al_2016	Brazil	Marumbi_State_Park	unique	NT0101	Araucaria_Moist_Forests	1	NT	Neotropic	1	Tropical_and_Subtropical_Moist_Broadleaf_Forests	two_seasons	0	autumn_winter	0	5040	trap_nights	sherman	1	0	0	0	0	0	0	-25.447209°	-48.916699°	-25.4472	-48.9167	Oxymycterus_sp.	Rodentia	forest	0	0	0	0	3	1	Number_of_captures	No_comment
forest	Cerboncini_et_al_2016	Brazil	Marumbi_State_Park	unique	NT0101	Araucaria_Moist_Forests	1	NT	Neotropic	1	Tropical_and_Subtropical_Moist_Broadleaf_Forests	two_seasons	0	autumn_winter	0	5040	trap_nights	sherman	1	0	0	0	0	0	0	-25.447209°	-48.916699°	-25.4472	-48.9167	Euryoryzomys_russatus	Rodentia	forest	0	0	0	0	179	1	Number_of_captures	No_comment
forest	Cerboncini_et_al_2016	Brazil	Marumbi_State_Park	unique	NT0101	Araucaria_Moist_Forests	1	NT	Neotropic	1	Tropical_and_Subtropical_Moist_Broadleaf_Forests	two_seasons	0	autumn_winter	0	5040	trap_nights	sherman	1	0	0	0	0	0	0	-25.447209°	-48.916699°	-25.4472	-48.9167	Nectomys_squamipes	Rodentia	forest	0	0	0	0	3	1	Number_of_captures	No_comment
forest	Cerboncini_et_al_2016	Brazil	Marumbi_State_Park	unique	NT0101	Araucaria_Moist_Forests	1	NT	Neotropic	1	Tropical_and_Subtropical_Moist_Broadleaf_Forests	two_seasons	0	autumn_winter	0	5040	trap_nights	sherman	1	0	0	0	0	0	0	-25.447209°	-48.916699°	-25.4472	-48.9167	Sooretamys_angouya	Rodentia	forest	0	0	0	0	24	1	Number_of_captures	No_comment
forest	Cerboncini_et_al_2016	Brazil	Marumbi_State_Park	unique	NT0101	Araucaria_Moist_Forests	1	NT	Neotropic	1	Tropical_and_Subtropical_Moist_Broadleaf_Forests	two_seasons	0	autumn_winter	0	5040	trap_nights	sherman	1	0	0	0	0	0	0	-25.447209°	-48.916699°	-25.4472	-48.9167	Oligoryzomys_nigripes	Rodentia	forest	0	0	0	0	11	1	Number_of_captures	No_comment
forest	Cerboncini_et_al_2016	Brazil	Marumbi_State_Park	unique	NT0101	Araucaria_Moist_Forests	1	NT	Neotropic	1	Tropical_and_Subtropical_Moist_Broadleaf_Forests	two_seasons	0	autumn_winter	0	5040	trap_nights	sherman	1	0	0	0	0	0	0	-25.447209°	-48.916699°	-25.4472	-48.9167	Trinomys_iheringi	Rodentia	forest	0	0	0	0	1	1	Number_of_captures	No_comment
forest	Schlinkert_et_al_2016	Germany	Göttingen	forest_edge	PA0445	Western_European_Broadleaf_Forests	45	PA	Palearctic	4	Temperate_Broadleaf_and_Mixed_Forests	two_snapshots	0	summer	1	719.928	trap_nights	ugglan	0	0	1	0	0	0	0	51°5?N	9°9'E	51.0826	9.14985	Myodes_glareolus	Rodentia	edge	0	1	0	1	258	1	number_of_individuals	Mean_number_of_individuals_per_habitat_x_12_(2_trapping_sessions,_6_sites)
forest	Schlinkert_et_al_2016	Germany	Göttingen	forest_edge	PA0445	Western_European_Broadleaf_Forests	45	PA	Palearctic	4	Temperate_Broadleaf_and_Mixed_Forests	two_snapshots	0	summer	1	719.928	trap_nights	ugglan	0	0	1	0	0	0	0	51°5?N	9°9'E	51.0826	9.14985	Apodemus_flavicollis	Rodentia	edge	0	1	0	1	22.8	1	number_of_individuals	Mean_number_of_individuals_per_habitat_x_12_(2_trapping_sessions,_6_sites)
forest	Schlinkert_et_al_2016	Germany	Göttingen	forest_edge	PA0445	Western_European_Broadleaf_Forests	45	PA	Palearctic	4	Temperate_Broadleaf_and_Mixed_Forests	two_snapshots	0	summer	1	719.928	trap_nights	ugglan	0	0	1	0	0	0	0	51°5?N	9°9'E	51.0826	9.14985	Sorex_araneus	Eulipotyphla	edge	0	1	0	1	58.8	1	number_of_individuals	Mean_number_of_individuals_per_habitat_x_12_(2_trapping_sessions,_6_sites)
forest	Schlinkert_et_al_2016	Germany	Göttingen	forest_edge	PA0445	Western_European_Broadleaf_Forests	45	PA	Palearctic	4	Temperate_Broadleaf_and_Mixed_Forests	two_snapshots	0	summer	1	719.928	trap_nights	ugglan	0	0	1	0	0	0	0	51°5?N	9°9'E	51.0826	9.14985	Apodemus_sylvaticus	Rodentia	edge	0	1	0	1	8.4	1	number_of_individuals	Mean_number_of_individuals_per_habitat_x_12_(2_trapping_sessions,_6_sites)
forest	Schlinkert_et_al_2016	Germany	Göttingen	forest_edge	PA0445	Western_European_Broadleaf_Forests	45	PA	Palearctic	4	Temperate_Broadleaf_and_Mixed_Forests	two_snapshots	0	summer	1	719.928	trap_nights	ugglan	0	0	1	0	0	0	0	51°5?N	9°9'E	51.0826	9.14985	Apodemus_agrarius	Rodentia	edge	0	1	0	1	9.6	1	number_of_individuals	Mean_number_of_individuals_per_habitat_x_12_(2_trapping_sessions,_6_sites)
forest	Schlinkert_et_al_2016	Germany	Göttingen	forest_edge	PA0445	Western_European_Broadleaf_Forests	45	PA	Palearctic	4	Temperate_Broadleaf_and_Mixed_Forests	two_snapshots	0	summer	1	719.928	trap_nights	ugglan	0	0	1	0	0	0	0	51°5?N	9°9'E	51.0826	9.14985	Sorex_minutus	Eulipotyphla	edge	0	1	0	1	8.4	1	number_of_individuals	Mean_number_of_individuals_per_habitat_x_12_(2_trapping_sessions,_6_sites)
forest	Schlinkert_et_al_2016	Germany	Göttingen	forest_edge	PA0445	Western_European_Broadleaf_Forests	45	PA	Palearctic	4	Temperate_Broadleaf_and_Mixed_Forests	two_snapshots	0	summer	1	719.928	trap_nights	ugglan	0	0	1	0	0	0	0	51°5?N	9°9'E	51.0826	9.14985	Microtus_arvalis	Rodentia	edge	0	1	0	1	1.2	1	number_of_individuals	Mean_number_of_individuals_per_habitat_x_12_(2_trapping_sessions,_6_sites)
forest	Schlinkert_et_al_2016	Germany	Göttingen	connected_hedge	PA0445	Western_European_Broadleaf_Forests	45	PA	Palearctic	4	Temperate_Broadleaf_and_Mixed_Forests	two_snapshots	0	summer	1	719.928	trap_nights	ugglan	0	0	1	0	0	0	0	51°5?N	9°9'E	51.0826	9.14985	Myodes_glareolus	Rodentia	open	0	0	0	1	132	1	number_of_individuals	Mean_number_of_individuals_per_habitat_x_12_(2_trapping_sessions,_6_sites)
forest	Schlinkert_et_al_2016	Germany	Göttingen	connected_hedge	PA0445	Western_European_Broadleaf_Forests	45	PA	Palearctic	4	Temperate_Broadleaf_and_Mixed_Forests	two_snapshots	0	summer	1	719.928	trap_nights	ugglan	0	0	1	0	0	0	0	51°5?N	9°9'E	51.0826	9.14985	Apodemus_flavicollis	Rodentia	open	0	0	0	1	19.2	1	number_of_individuals	Mean_number_of_individuals_per_habitat_x_12_(2_trapping_sessions,_6_sites)
forest	Schlinkert_et_al_2016	Germany	Göttingen	connected_hedge	PA0445	Western_European_Broadleaf_Forests	45	PA	Palearctic	4	Temperate_Broadleaf_and_Mixed_Forests	two_snapshots	0	summer	1	719.928	trap_nights	ugglan	0	0	1	0	0	0	0	51°5?N	9°9'E	51.0826	9.14985	Sorex_araneus	Eulipotyphla	open	0	0	0	1	46.8	1	number_of_individuals	Mean_number_of_individuals_per_habitat_x_12_(2_trapping_sessions,_6_sites)
forest	Schlinkert_et_al_2016	Germany	Göttingen	connected_hedge	PA0445	Western_European_Broadleaf_Forests	45	PA	Palearctic	4	Temperate_Broadleaf_and_Mixed_Forests	two_snapshots	0	summer	1	719.928	trap_nights	ugglan	0	0	1	0	0	0	0	51°5?N	9°9'E	51.0826	9.14985	Apodemus_sylvaticus	Rodentia	open	0	0	0	1	9.6	1	number_of_individuals	Mean_number_of_individuals_per_habitat_x_12_(2_trapping_sessions,_6_sites)
forest	Schlinkert_et_al_2016	Germany	Göttingen	connected_hedge	PA0445	Western_European_Broadleaf_Forests	45	PA	Palearctic	4	Temperate_Broadleaf_and_Mixed_Forests	two_snapshots	0	summer	1	719.928	trap_nights	ugglan	0	0	1	0	0	0	0	51°5?N	9°9'E	51.0826	9.14985	Apodemus_agrarius	Rodentia	open	0	0	0	1	3.6	1	number_of_individuals	Mean_number_of_individuals_per_habitat_x_12_(2_trapping_sessions,_6_sites)
forest	Schlinkert_et_al_2016	Germany	Göttingen	connected_hedge	PA0445	Western_European_Broadleaf_Forests	45	PA	Palearctic	4	Temperate_Broadleaf_and_Mixed_Forests	two_snapshots	0	summer	1	719.928	trap_nights	ugglan	0	0	1	0	0	0	0	51°5?N	9°9'E	51.0826	9.14985	Microtus_arvalis	Rodentia	open	0	0	0	1	3.6	1	number_of_individuals	Mean_number_of_individuals_per_habitat_x_12_(2_trapping_sessions,_6_sites)
forest	Schlinkert_et_al_2016	Germany	Göttingen	connected_hedge	PA0445	Western_European_Broadleaf_Forests	45	PA	Palearctic	4	Temperate_Broadleaf_and_Mixed_Forests	two_snapshots	0	summer	1	719.928	trap_nights	ugglan	0	0	1	0	0	0	0	51°5?N	9°9'E	51.0826	9.14985	Crocidura_leucodon	Eulipotyphla	open	0	0	0	1	1.2	1	number_of_individuals	Mean_number_of_individuals_per_habitat_x_12_(2_trapping_sessions,_6_sites)
forest	Schlinkert_et_al_2016	Germany	Göttingen	isolated_hedge	PA0445	Western_European_Broadleaf_Forests	45	PA	Palearctic	4	Temperate_Broadleaf_and_Mixed_Forests	two_snapshots	0	summer	1	719.928	trap_nights	ugglan	0	0	1	0	0	0	0	51°5?N	9°9'E	51.0826	9.14985	Myodes_glareolus	Rodentia	open	0	0	0	1	75.6	1	number_of_individuals	Mean_number_of_individuals_per_habitat_x_12_(2_trapping_sessions,_6_sites)
forest	Schlinkert_et_al_2016	Germany	Göttingen	isolated_hedge	PA0445	Western_European_Broadleaf_Forests	45	PA	Palearctic	4	Temperate_Broadleaf_and_Mixed_Forests	two_snapshots	0	summer	1	719.928	trap_nights	ugglan	0	0	1	0	0	0	0	51°5?N	9°9'E	51.0826	9.14985	Apodemus_flavicollis	Rodentia	open	0	0	0	1	20.4	1	number_of_individuals	Mean_number_of_individuals_per_habitat_x_12_(2_trapping_sessions,_6_sites)
forest	Schlinkert_et_al_2016	Germany	Göttingen	isolated_hedge	PA0445	Western_European_Broadleaf_Forests	45	PA	Palearctic	4	Temperate_Broadleaf_and_Mixed_Forests	two_snapshots	0	summer	1	719.928	trap_nights	ugglan	0	0	1	0	0	0	0	51°5?N	9°9'E	51.0826	9.14985	Sorex_araneus	Eulipotyphla	open	0	0	0	1	67.2	1	number_of_individuals	Mean_number_of_individuals_per_habitat_x_12_(2_trapping_sessions,_6_sites)
forest	Schlinkert_et_al_2016	Germany	Göttingen	isolated_hedge	PA0445	Western_European_Broadleaf_Forests	45	PA	Palearctic	4	Temperate_Broadleaf_and_Mixed_Forests	two_snapshots	0	summer	1	719.928	trap_nights	ugglan	0	0	1	0	0	0	0	51°5?N	9°9'E	51.0826	9.14985	Apodemus_sylvaticus	Rodentia	open	0	0	0	1	19.2	1	number_of_individuals	Mean_number_of_individuals_per_habitat_x_12_(2_trapping_sessions,_6_sites)
forest	Schlinkert_et_al_2016	Germany	Göttingen	isolated_hedge	PA0445	Western_European_Broadleaf_Forests	45	PA	Palearctic	4	Temperate_Broadleaf_and_Mixed_Forests	two_snapshots	0	summer	1	719.928	trap_nights	ugglan	0	0	1	0	0	0	0	51°5?N	9°9'E	51.0826	9.14985	Apodemus_agrarius	Rodentia	open	0	0	0	1	9.6	1	number_of_individuals	Mean_number_of_individuals_per_habitat_x_12_(2_trapping_sessions,_6_sites)
forest	Schlinkert_et_al_2016	Germany	Göttingen	isolated_hedge	PA0445	Western_European_Broadleaf_Forests	45	PA	Palearctic	4	Temperate_Broadleaf_and_Mixed_Forests	two_snapshots	0	summer	1	719.928	trap_nights	ugglan	0	0	1	0	0	0	0	51°5?N	9°9'E	51.0826	9.14985	Sorex_minutus	Eulipotyphla	open	0	0	0	1	3.6	1	number_of_individuals	Mean_number_of_individuals_per_habitat_x_12_(2_trapping_sessions,_6_sites)
forest	Schlinkert_et_al_2016	Germany	Göttingen	isolated_hedge	PA0445	Western_European_Broadleaf_Forests	45	PA	Palearctic	4	Temperate_Broadleaf_and_Mixed_Forests	two_snapshots	0	summer	1	719.928	trap_nights	ugglan	0	0	1	0	0	0	0	51°5?N	9°9'E	51.0826	9.14985	Microtus_arvalis	Rodentia	open	0	0	0	1	26.4	1	number_of_individuals	Mean_number_of_individuals_per_habitat_x_12_(2_trapping_sessions,_6_sites)
forest/open	Ramesh_et_al_2016	South_Africa	Maputaland_Conservation_Unit	unique	AT0119	Maputaland_Coastal_Forest_Mosaic	19	AT	Afrotropic	1	Tropical_and_Subtropical_Moist_Broadleaf_Forests	snapshot	1	many_year_seasons	0	6377	camera_days	cameratrap	0	0	0	0	0	0	1	28.19829S	32.50967W	-27.9714	32.3559	Hystrix_cristata	Rodentia	forest	0	0	0	1	66.52	1	percentage_of_occupied_sites	threshold_of_0.1_to_consider_a_species_as_present._The_percentage_of_sites_occupied_was_"probability_of_occupancy_x_100"
forest/open	Ramesh_et_al_2016	South_Africa	Maputaland_Conservation_Unit	unique	AT0119	Maputaland_Coastal_Forest_Mosaic	19	AT	Afrotropic	1	Tropical_and_Subtropical_Moist_Broadleaf_Forests	snapshot	1	many_year_seasons	0	6377	camera_days	cameratrap	0	0	0	0	0	0	1	28.19829S	32.50967W	-27.9714	32.3559	Thryonomys_swinderianus	Rodentia	forest	0	0	0	1	16.25	1	percentage_of_occupied_sites	threshold_of_0.1_to_consider_a_species_as_present._The_percentage_of_sites_occupied_was_"probability_of_occupancy_x_100"
forest/open	Ramesh_et_al_2016	South_Africa	Maputaland_Conservation_Unit	unique	AT0119	Maputaland_Coastal_Forest_Mosaic	19	AT	Afrotropic	1	Tropical_and_Subtropical_Moist_Broadleaf_Forests	snapshot	1	many_year_seasons	0	6377	camera_days	cameratrap	0	0	0	0	0	0	1	28.19829S	32.50967W	-27.9714	32.3559	Petrodromus_tetradactylus	Afrosoricida	forest	0	0	0	1	11.64	1	percentage_of_occupied_sites	threshold_of_0.1_to_consider_a_species_as_present._The_percentage_of_sites_occupied_was_"probability_of_occupancy_x_100"
forest/open	Ramesh_et_al_2016	South_Africa	Maputaland_Conservation_Unit	unique	AT0119	Maputaland_Coastal_Forest_Mosaic	19	AT	Afrotropic	1	Tropical_and_Subtropical_Moist_Broadleaf_Forests	snapshot	1	many_year_seasons	0	6377	camera_days	cameratrap	0	0	0	0	0	0	1	28.19829S	32.50967W	-27.9714	32.3559	Lepus_saxatilis	Lagomorpha	forest	0	0	0	1	14.24	1	percentage_of_occupied_sites	threshold_of_0.1_to_consider_a_species_as_present._The_percentage_of_sites_occupied_was_"probability_of_occupancy_x_100"
forest/open	Ramesh_et_al_2016	South_Africa	Maputaland_Conservation_Unit	unique	AT0119	Maputaland_Coastal_Forest_Mosaic	19	AT	Afrotropic	1	Tropical_and_Subtropical_Moist_Broadleaf_Forests	snapshot	1	many_year_seasons	0	6377	camera_days	cameratrap	0	0	0	0	0	0	1	28.19829S	32.50967W	-27.9714	32.3559	Hystrix_cristata	Rodentia	tree_plantation	0	0	0	1	62	1	percentage_of_occupied_sites	threshold_of_0.1_to_consider_a_species_as_present._The_percentage_of_sites_occupied_was_"probability_of_occupancy_x_100"
forest/open	Ramesh_et_al_2016	South_Africa	Maputaland_Conservation_Unit	unique	AT0119	Maputaland_Coastal_Forest_Mosaic	19	AT	Afrotropic	1	Tropical_and_Subtropical_Moist_Broadleaf_Forests	snapshot	1	many_year_seasons	0	6377	camera_days	cameratrap	0	0	0	0	0	0	1	28.19829S	32.50967W	-27.9714	32.3559	Thryonomys_swinderianus	Rodentia	tree_plantation	0	0	0	1	14.6	1	percentage_of_occupied_sites	threshold_of_0.1_to_consider_a_species_as_present._The_percentage_of_sites_occupied_was_"probability_of_occupancy_x_100"
forest/open	Ramesh_et_al_2016	South_Africa	Maputaland_Conservation_Unit	unique	AT0119	Maputaland_Coastal_Forest_Mosaic	19	AT	Afrotropic	1	Tropical_and_Subtropical_Moist_Broadleaf_Forests	snapshot	1	many_year_seasons	0	6377	camera_days	cameratrap	0	0	0	0	0	0	1	28.19829S	32.50967W	-27.9714	32.3559	Lepus_saxatilis	Lagomorpha	tree_plantation	0	0	0	1	11.8	1	percentage_of_occupied_sites	threshold_of_0.1_to_consider_a_species_as_present._The_percentage_of_sites_occupied_was_"probability_of_occupancy_x_100"
forest/open	Ramesh_et_al_2016	South_Africa	Maputaland_Conservation_Unit	unique	AT0119	Maputaland_Coastal_Forest_Mosaic	19	AT	Afrotropic	1	Tropical_and_Subtropical_Moist_Broadleaf_Forests	snapshot	1	many_year_seasons	0	6377	camera_days	cameratrap	0	0	0	0	0	0	1	28.19829S	32.50967W	-27.9714	32.3559	Hystrix_cristata	Rodentia	grassland	0	0	0	1	70.2	1	percentage_of_occupied_sites	threshold_of_0.1_to_consider_a_species_as_present._The_percentage_of_sites_occupied_was_"probability_of_occupancy_x_100"
forest/open	Ramesh_et_al_2016	South_Africa	Maputaland_Conservation_Unit	unique	AT0119	Maputaland_Coastal_Forest_Mosaic	19	AT	Afrotropic	1	Tropical_and_Subtropical_Moist_Broadleaf_Forests	snapshot	1	many_year_seasons	0	6377	camera_days	cameratrap	0	0	0	0	0	0	1	28.19829S	32.50967W	-27.9714	32.3559	Thryonomys_swinderianus	Rodentia	grassland	0	0	0	1	17.5	1	percentage_of_occupied_sites	threshold_of_0.1_to_consider_a_species_as_present._The_percentage_of_sites_occupied_was_"probability_of_occupancy_x_100"
forest/open	Ramesh_et_al_2016	South_Africa	Maputaland_Conservation_Unit	unique	AT0119	Maputaland_Coastal_Forest_Mosaic	19	AT	Afrotropic	1	Tropical_and_Subtropical_Moist_Broadleaf_Forests	snapshot	1	many_year_seasons	0	6377	camera_days	cameratrap	0	0	0	0	0	0	1	28.19829S	32.50967W	-27.9714	32.3559	Lepus_saxatilis	Lagomorpha	grassland	0	0	0	1	15.6	1	percentage_of_occupied_sites	threshold_of_0.1_to_consider_a_species_as_present._The_percentage_of_sites_occupied_was_"probability_of_occupancy_x_100"
forest	Ribeiro_et_al_2016	Brazil	Macacu_River_Watershed	unique	NT0160	Serra_Do_Mar_Coastal_Forests	60	NT	Neotropic	1	Tropical_and_Subtropical_Moist_Broadleaf_Forests	snapshot	1	many_year_seasons	0	11520	trap_nights	sherman_tomahawk	1	0	1	0	0	0	0	22°200':22°440'S	42°390':42°590'W	-22.5601	-42.8048	Akodon_cursor	Rodentia	forest	0	0	0	1	38.016	1	number_of_individuals	The_authors_showed_the_"Capture_success_inside_forest_fragments"_as_the_"_Number_of_individuals_captured_within_all_forest_fragments/number_of_traps_(sampling_effort)"_and_"Capture_success_in_the_matrix"_as_the_"Number_of_individuals_captured_in_the_matrix/number_of_traps"._We_did_not_know_if_the_sampling_effort_was_the_sum_of_efforts_across_forest/matrix_sites_or_the_averaged_effort_per_habitat.…
forest	Ribeiro_et_al_2016	Brazil	Macacu_River_Watershed	unique	NT0160	Serra_Do_Mar_Coastal_Forests	60	NT	Neotropic	1	Tropical_and_Subtropical_Moist_Broadleaf_Forests	snapshot	1	many_year_seasons	0	11520	trap_nights	sherman_tomahawk	1	0	1	0	0	0	0	22°200':22°440'S	42°390':42°590'W	-22.5601	-42.8048	Caluromys_philander	Didelphimorphia	forest	0	0	0	1	1.152	1	number_of_individuals	The_authors_showed_the_"Capture_success_inside_forest_fragments"_as_the_"_Number_of_individuals_captured_within_all_forest_fragments/number_of_traps_(sampling_effort)"_and_"Capture_success_in_the_matrix"_as_the_"Number_of_individuals_captured_in_the_matrix/number_of_traps"._We_did_not_know_if_the_sampling_effort_was_the_sum_of_efforts_across_forest/matrix_sites_or_the_averaged_effort_per_habitat.…
forest	Ribeiro_et_al_2016	Brazil	Macacu_River_Watershed	unique	NT0160	Serra_Do_Mar_Coastal_Forests	60	NT	Neotropic	1	Tropical_and_Subtropical_Moist_Broadleaf_Forests	snapshot	1	many_year_seasons	0	11520	trap_nights	sherman_tomahawk	1	0	1	0	0	0	0	22°200':22°440'S	42°390':42°590'W	-22.5601	-42.8048	Didelphis_aurita	Didelphimorphia	forest	0	0	0	1	118.656	1	number_of_individuals	The_authors_showed_the_"Capture_success_inside_forest_fragments"_as_the_"_Number_of_individuals_captured_within_all_forest_fragments/number_of_traps_(sampling_effort)"_and_"Capture_success_in_the_matrix"_as_the_"Number_of_individuals_captured_in_the_matrix/number_of_traps"._We_did_not_know_if_the_sampling_effort_was_the_sum_of_efforts_across_forest/matrix_sites_or_the_averaged_effort_per_habitat.…
forest	Ribeiro_et_al_2016	Brazil	Macacu_River_Watershed	unique	NT0160	Serra_Do_Mar_Coastal_Forests	60	NT	Neotropic	1	Tropical_and_Subtropical_Moist_Broadleaf_Forests	snapshot	1	many_year_seasons	0	11520	trap_nights	sherman_tomahawk	1	0	1	0	0	0	0	22°200':22°440'S	42°390':42°590'W	-22.5601	-42.8048	Euryoryzomys_russatus	Rodentia	forest	0	0	0	1	8.064	1	number_of_individuals	The_authors_showed_the_"Capture_success_inside_forest_fragments"_as_the_"_Number_of_individuals_captured_within_all_forest_fragments/number_of_traps_(sampling_effort)"_and_"Capture_success_in_the_matrix"_as_the_"Number_of_individuals_captured_in_the_matrix/number_of_traps"._We_did_not_know_if_the_sampling_effort_was_the_sum_of_efforts_across_forest/matrix_sites_or_the_averaged_effort_per_habitat.…
forest	Ribeiro_et_al_2016	Brazil	Macacu_River_Watershed	unique	NT0160	Serra_Do_Mar_Coastal_Forests	60	NT	Neotropic	1	Tropical_and_Subtropical_Moist_Broadleaf_Forests	snapshot	1	many_year_seasons	0	11520	trap_nights	sherman_tomahawk	1	0	1	0	0	0	0	22°200':22°440'S	42°390':42°590'W	-22.5601	-42.8048	Gracilinanus_microtarsus	Didelphimorphia	forest	0	0	0	1	1.152	1	number_of_individuals	The_authors_showed_the_"Capture_success_inside_forest_fragments"_as_the_"_Number_of_individuals_captured_within_all_forest_fragments/number_of_traps_(sampling_effort)"_and_"Capture_success_in_the_matrix"_as_the_"Number_of_individuals_captured_in_the_matrix/number_of_traps"._We_did_not_know_if_the_sampling_effort_was_the_sum_of_efforts_across_forest/matrix_sites_or_the_averaged_effort_per_habitat.…
forest	Ribeiro_et_al_2016	Brazil	Macacu_River_Watershed	unique	NT0160	Serra_Do_Mar_Coastal_Forests	60	NT	Neotropic	1	Tropical_and_Subtropical_Moist_Broadleaf_Forests	snapshot	1	many_year_seasons	0	11520	trap_nights	sherman_tomahawk	1	0	1	0	0	0	0	22°200':22°440'S	42°390':42°590'W	-22.5601	-42.8048	Marmosa_paraguayanus	Didelphimorphia	forest	0	0	0	1	39.168	1	number_of_individuals	The_authors_showed_the_"Capture_success_inside_forest_fragments"_as_the_"_Number_of_individuals_captured_within_all_forest_fragments/number_of_traps_(sampling_effort)"_and_"Capture_success_in_the_matrix"_as_the_"Number_of_individuals_captured_in_the_matrix/number_of_traps"._We_did_not_know_if_the_sampling_effort_was_the_sum_of_efforts_across_forest/matrix_sites_or_the_averaged_effort_per_habitat.…
forest	Ribeiro_et_al_2016	Brazil	Macacu_River_Watershed	unique	NT0160	Serra_Do_Mar_Coastal_Forests	60	NT	Neotropic	1	Tropical_and_Subtropical_Moist_Broadleaf_Forests	snapshot	1	many_year_seasons	0	11520	trap_nights	sherman_tomahawk	1	0	1	0	0	0	0	22°200':22°440'S	42°390':42°590'W	-22.5601	-42.8048	Marmosops_incanus	Didelphimorphia	forest	0	0	0	1	11.52	1	number_of_individuals	The_authors_showed_the_"Capture_success_inside_forest_fragments"_as_the_"_Number_of_individuals_captured_within_all_forest_fragments/number_of_traps_(sampling_effort)"_and_"Capture_success_in_the_matrix"_as_the_"Number_of_individuals_captured_in_the_matrix/number_of_traps"._We_did_not_know_if_the_sampling_effort_was_the_sum_of_efforts_across_forest/matrix_sites_or_the_averaged_effort_per_habitat.…
forest	Ribeiro_et_al_2016	Brazil	Macacu_River_Watershed	unique	NT0160	Serra_Do_Mar_Coastal_Forests	60	NT	Neotropic	1	Tropical_and_Subtropical_Moist_Broadleaf_Forests	snapshot	1	many_year_seasons	0	11520	trap_nights	sherman_tomahawk	1	0	1	0	0	0	0	22°200':22°440'S	42°390':42°590'W	-22.5601	-42.8048	Metachirus_nudicaudatus	Didelphimorphia	forest	0	0	0	1	11.52	1	number_of_individuals	The_authors_showed_the_"Capture_success_inside_forest_fragments"_as_the_"_Number_of_individuals_captured_within_all_forest_fragments/number_of_traps_(sampling_effort)"_and_"Capture_success_in_the_matrix"_as_the_"Number_of_individuals_captured_in_the_matrix/number_of_traps"._We_did_not_know_if_the_sampling_effort_was_the_sum_of_efforts_across_forest/matrix_sites_or_the_averaged_effort_per_habitat.…
forest	Ribeiro_et_al_2016	Brazil	Macacu_River_Watershed	unique	NT0160	Serra_Do_Mar_Coastal_Forests	60	NT	Neotropic	1	Tropical_and_Subtropical_Moist_Broadleaf_Forests	snapshot	1	many_year_seasons	0	11520	trap_nights	sherman_tomahawk	1	0	1	0	0	0	0	22°200':22°440'S	42°390':42°590'W	-22.5601	-42.8048	Nectomys_squamipes	Rodentia	forest	0	0	0	1	4.608	1	number_of_individuals	The_authors_showed_the_"Capture_success_inside_forest_fragments"_as_the_"_Number_of_individuals_captured_within_all_forest_fragments/number_of_traps_(sampling_effort)"_and_"Capture_success_in_the_matrix"_as_the_"Number_of_individuals_captured_in_the_matrix/number_of_traps"._We_did_not_know_if_the_sampling_effort_was_the_sum_of_efforts_across_forest/matrix_sites_or_the_averaged_effort_per_habitat.…
forest	Ribeiro_et_al_2016	Brazil	Macacu_River_Watershed	unique	NT0160	Serra_Do_Mar_Coastal_Forests	60	NT	Neotropic	1	Tropical_and_Subtropical_Moist_Broadleaf_Forests	snapshot	1	many_year_seasons	0	11520	trap_nights	sherman_tomahawk	1	0	1	0	0	0	0	22°200':22°440'S	42°390':42°590'W	-22.5601	-42.8048	Oecomys_catherinae	Rodentia	forest	0	0	0	1	1.152	1	number_of_individuals	The_authors_showed_the_"Capture_success_inside_forest_fragments"_as_the_"_Number_of_individuals_captured_within_all_forest_fragments/number_of_traps_(sampling_effort)"_and_"Capture_success_in_the_matrix"_as_the_"Number_of_individuals_captured_in_the_matrix/number_of_traps"._We_did_not_know_if_the_sampling_effort_was_the_sum_of_efforts_across_forest/matrix_sites_or_the_averaged_effort_per_habitat.…
forest	Ribeiro_et_al_2016	Brazil	Macacu_River_Watershed	unique	NT0160	Serra_Do_Mar_Coastal_Forests	60	NT	Neotropic	1	Tropical_and_Subtropical_Moist_Broadleaf_Forests	snapshot	1	many_year_seasons	0	11520	trap_nights	sherman_tomahawk	1	0	1	0	0	0	0	22°200':22°440'S	42°390':42°590'W	-22.5601	-42.8048	Oligoryzomys_nigripes	Rodentia	forest	0	0	0	1	5.76	1	number_of_individuals	The_authors_showed_the_"Capture_success_inside_forest_fragments"_as_the_"_Number_of_individuals_captured_within_all_forest_fragments/number_of_traps_(sampling_effort)"_and_"Capture_success_in_the_matrix"_as_the_"Number_of_individuals_captured_in_the_matrix/number_of_traps"._We_did_not_know_if_the_sampling_effort_was_the_sum_of_efforts_across_forest/matrix_sites_or_the_averaged_effort_per_habitat.…
forest	Ribeiro_et_al_2016	Brazil	Macacu_River_Watershed	unique	NT0160	Serra_Do_Mar_Coastal_Forests	60	NT	Neotropic	1	Tropical_and_Subtropical_Moist_Broadleaf_Forests	snapshot	1	many_year_seasons	0	11520	trap_nights	sherman_tomahawk	1	0	1	0	0	0	0	22°200':22°440'S	42°390':42°590'W	-22.5601	-42.8048	Philander_frenatus	Didelphimorphia	forest	0	0	0	1	239.616	1	number_of_individuals	The_authors_showed_the_"Capture_success_inside_forest_fragments"_as_the_"_Number_of_individuals_captured_within_all_forest_fragments/number_of_traps_(sampling_effort)"_and_"Capture_success_in_the_matrix"_as_the_"Number_of_individuals_captured_in_the_matrix/number_of_traps"._We_did_not_know_if_the_sampling_effort_was_the_sum_of_efforts_across_forest/matrix_sites_or_the_averaged_effort_per_habitat.…
forest	Ribeiro_et_al_2016	Brazil	Macacu_River_Watershed	unique	NT0160	Serra_Do_Mar_Coastal_Forests	60	NT	Neotropic	1	Tropical_and_Subtropical_Moist_Broadleaf_Forests	snapshot	1	many_year_seasons	0	11520	trap_nights	sherman_tomahawk	1	0	1	0	0	0	0	22°200':22°440'S	42°390':42°590'W	-22.5601	-42.8048	Phyllomys_pattoni	Rodentia	forest	0	0	0	1	1.152	1	number_of_individuals	The_authors_showed_the_"Capture_success_inside_forest_fragments"_as_the_"_Number_of_individuals_captured_within_all_forest_fragments/number_of_traps_(sampling_effort)"_and_"Capture_success_in_the_matrix"_as_the_"Number_of_individuals_captured_in_the_matrix/number_of_traps"._We_did_not_know_if_the_sampling_effort_was_the_sum_of_efforts_across_forest/matrix_sites_or_the_averaged_effort_per_habitat.…
forest	Ribeiro_et_al_2016	Brazil	Macacu_River_Watershed	unique	NT0160	Serra_Do_Mar_Coastal_Forests	60	NT	Neotropic	1	Tropical_and_Subtropical_Moist_Broadleaf_Forests	snapshot	1	many_year_seasons	0	11520	trap_nights	sherman_tomahawk	1	0	1	0	0	0	0	22°200':22°440'S	42°390':42°590'W	-22.5601	-42.8048	Rhipidomys_itoan	Rodentia	forest	0	0	0	1	1.152	1	number_of_individuals	The_authors_showed_the_"Capture_success_inside_forest_fragments"_as_the_"_Number_of_individuals_captured_within_all_forest_fragments/number_of_traps_(sampling_effort)"_and_"Capture_success_in_the_matrix"_as_the_"Number_of_individuals_captured_in_the_matrix/number_of_traps"._We_did_not_know_if_the_sampling_effort_was_the_sum_of_efforts_across_forest/matrix_sites_or_the_averaged_effort_per_habitat.…
forest	Ribeiro_et_al_2016	Brazil	Macacu_River_Watershed	unique	NT0160	Serra_Do_Mar_Coastal_Forests	60	NT	Neotropic	1	Tropical_and_Subtropical_Moist_Broadleaf_Forests	snapshot	1	many_year_seasons	0	2880	trap_nights	sherman_tomahawk	1	0	1	0	0	0	0	22°200':22°440'S	42°390':42°590'W	-22.5601	-42.8048	Akodon_cursor	Rodentia	open	0	0	0	1	7.488	1	number_of_individuals	The_authors_showed_the_"Capture_success_inside_forest_fragments"_as_the_"_Number_of_individuals_captured_within_all_forest_fragments/number_of_traps_(sampling_effort)"_and_"Capture_success_in_the_matrix"_as_the_"Number_of_individuals_captured_in_the_matrix/number_of_traps"._We_did_not_know_if_the_sampling_effort_was_the_sum_of_efforts_across_forest/matrix_sites_or_the_averaged_effort_per_habitat.…
forest	Ribeiro_et_al_2016	Brazil	Macacu_River_Watershed	unique	NT0160	Serra_Do_Mar_Coastal_Forests	60	NT	Neotropic	1	Tropical_and_Subtropical_Moist_Broadleaf_Forests	snapshot	1	many_year_seasons	0	2880	trap_nights	sherman_tomahawk	1	0	1	0	0	0	0	22°200':22°440'S	42°390':42°590'W	-22.5601	-42.8048	Didelphis_aurita	Didelphimorphia	open	0	0	0	1	2.592	1	number_of_individuals	The_authors_showed_the_"Capture_success_inside_forest_fragments"_as_the_"_Number_of_individuals_captured_within_all_forest_fragments/number_of_traps_(sampling_effort)"_and_"Capture_success_in_the_matrix"_as_the_"Number_of_individuals_captured_in_the_matrix/number_of_traps"._We_did_not_know_if_the_sampling_effort_was_the_sum_of_efforts_across_forest/matrix_sites_or_the_averaged_effort_per_habitat.…
forest	Ribeiro_et_al_2016	Brazil	Macacu_River_Watershed	unique	NT0160	Serra_Do_Mar_Coastal_Forests	60	NT	Neotropic	1	Tropical_and_Subtropical_Moist_Broadleaf_Forests	snapshot	1	many_year_seasons	0	2880	trap_nights	sherman_tomahawk	1	0	1	0	0	0	0	22°200':22°440'S	42°390':42°590'W	-22.5601	-42.8048	Nectomys_squamipes	Rodentia	open	0	0	0	1	6.048	1	number_of_individuals	The_authors_showed_the_"Capture_success_inside_forest_fragments"_as_the_"_Number_of_individuals_captured_within_all_forest_fragments/number_of_traps_(sampling_effort)"_and_"Capture_success_in_the_matrix"_as_the_"Number_of_individuals_captured_in_the_matrix/number_of_traps"._We_did_not_know_if_the_sampling_effort_was_the_sum_of_efforts_across_forest/matrix_sites_or_the_averaged_effort_per_habitat.…
forest	Ribeiro_et_al_2016	Brazil	Macacu_River_Watershed	unique	NT0160	Serra_Do_Mar_Coastal_Forests	60	NT	Neotropic	1	Tropical_and_Subtropical_Moist_Broadleaf_Forests	snapshot	1	many_year_seasons	0	2880	trap_nights	sherman_tomahawk	1	0	1	0	0	0	0	22°200':22°440'S	42°390':42°590'W	-22.5601	-42.8048	Oligoryzomys_nigripes	Rodentia	open	0	0	0	1	1.728	1	number_of_individuals	The_authors_showed_the_"Capture_success_inside_forest_fragments"_as_the_"_Number_of_individuals_captured_within_all_forest_fragments/number_of_traps_(sampling_effort)"_and_"Capture_success_in_the_matrix"_as_the_"Number_of_individuals_captured_in_the_matrix/number_of_traps"._We_did_not_know_if_the_sampling_effort_was_the_sum_of_efforts_across_forest/matrix_sites_or_the_averaged_effort_per_habitat.…
forest	Ribeiro_et_al_2016	Brazil	Macacu_River_Watershed	unique	NT0160	Serra_Do_Mar_Coastal_Forests	60	NT	Neotropic	1	Tropical_and_Subtropical_Moist_Broadleaf_Forests	snapshot	1	many_year_seasons	0	2880	trap_nights	sherman_tomahawk	1	0	1	0	0	0	0	22°200':22°440'S	42°390':42°590'W	-22.5601	-42.8048	Oxymycterus_dasytrichus	Rodentia	open	0	0	0	1	0.576	1	number_of_individuals	The_authors_showed_the_"Capture_success_inside_forest_fragments"_as_the_"_Number_of_individuals_captured_within_all_forest_fragments/number_of_traps_(sampling_effort)"_and_"Capture_success_in_the_matrix"_as_the_"Number_of_individuals_captured_in_the_matrix/number_of_traps"._We_did_not_know_if_the_sampling_effort_was_the_sum_of_efforts_across_forest/matrix_sites_or_the_averaged_effort_per_habitat.…
forest	Ribeiro_et_al_2016	Brazil	Macacu_River_Watershed	unique	NT0160	Serra_Do_Mar_Coastal_Forests	60	NT	Neotropic	1	Tropical_and_Subtropical_Moist_Broadleaf_Forests	snapshot	1	many_year_seasons	0	2880	trap_nights	sherman_tomahawk	1	0	1	0	0	0	0	22°200':22°440'S	42°390':42°590'W	-22.5601	-42.8048	Philander_frenatus	Didelphimorphia	open	0	0	0	1	3.744	1	number_of_individuals	The_authors_showed_the_"Capture_success_inside_forest_fragments"_as_the_"_Number_of_individuals_captured_within_all_forest_fragments/number_of_traps_(sampling_effort)"_and_"Capture_success_in_the_matrix"_as_the_"Number_of_individuals_captured_in_the_matrix/number_of_traps"._We_did_not_know_if_the_sampling_effort_was_the_sum_of_efforts_across_forest/matrix_sites_or_the_averaged_effort_per_habitat.…
forest	Goguen_et_al_2015	United_States	Pennsylvania_State_University	stone_valley_experimental_forest	NEA0401	Central_Appalachian_Forest	1	NEA	Nearctic	4	Temperate_Broadleaf_and_Mixed_Forests	mon_snapshot_year	0	summer_autumn	0	4296.5	trap_nights	sherman	1	0	0	0	0	0	0	40°39'N	77°54'W	40.65	-77.9	Peromyscus_sp.	Rodentia	forest	0	0	0	1	169	1	number_of_individuals	Data_from_table_3;_mean_number_of_captures_x_number_of_sites._Some_data_obtained_through_e-mail_to_authors
forest	Goguen_et_al_2015	United_States	Pennsylvania_State_University	stone_valley_experimental_forest	NEA0401	Central_Appalachian_Forest	1	NEA	Nearctic	4	Temperate_Broadleaf_and_Mixed_Forests	mon_snapshot_year	0	summer_autumn	0	4296.5	trap_nights	sherman	1	0	0	0	0	0	0	40°39'N	77°54'W	40.65	-77.9	Blarina_brevicauda	Eulipotyphla	forest	0	0	0	1	154.674	1	number_of_individuals	Data_from_table_3;_mean_number_of_captures_x_number_of_sites._Some_data_obtained_through_e-mail_to_authors
forest	Goguen_et_al_2015	United_States	Pennsylvania_State_University	stone_valley_experimental_forest	NEA0401	Central_Appalachian_Forest	1	NEA	Nearctic	4	Temperate_Broadleaf_and_Mixed_Forests	mon_snapshot_year	0	summer_autumn	0	4296.5	trap_nights	sherman	1	0	0	0	0	0	0	40°39'N	77°54'W	40.65	-77.9	Peromyscus_sp.	Rodentia	edge	0	1	0	1	242.16	1	number_of_individuals	Data_from_table_3;_mean_number_of_captures_x_number_of_sites._Some_data_obtained_through_e-mail_to_authors
forest	Goguen_et_al_2015	United_States	Pennsylvania_State_University	stone_valley_experimental_forest	NEA0401	Central_Appalachian_Forest	1	NEA	Nearctic	4	Temperate_Broadleaf_and_Mixed_Forests	mon_snapshot_year	0	summer_autumn	0	4296.5	trap_nights	sherman	1	0	0	0	0	0	0	40°39'N	77°54'W	40.65	-77.9	Blarina_brevicauda	Eulipotyphla	edge	0	1	0	1	137.488	1	number_of_individuals	Data_from_table_3;_mean_number_of_captures_x_number_of_sites._Some_data_obtained_through_e-mail_to_authors
forest	Goguen_et_al_2015	United_States	Pennsylvania_State_University	stone_valley_experimental_forest	NEA0401	Central_Appalachian_Forest	1	NEA	Nearctic	4	Temperate_Broadleaf_and_Mixed_Forests	mon_snapshot_year	0	summer_autumn	0	4296.5	trap_nights	sherman	1	0	0	0	0	0	0	40°39'N	77°54'W	40.65	-77.9	Tamias_striatus	Rodentia	forest	0	0	0	1	71.76	1	number_of_individuals	Data_from_table_3;_mean_number_of_captures_x_number_of_sites._Some_data_obtained_through_e-mail_to_authors
forest	Goguen_et_al_2015	United_States	Pennsylvania_State_University	stone_valley_experimental_forest	NEA0401	Central_Appalachian_Forest	1	NEA	Nearctic	4	Temperate_Broadleaf_and_Mixed_Forests	mon_snapshot_year	0	summer_autumn	0	4296.5	trap_nights	sherman	1	0	0	0	0	0	0	40°39'N	77°54'W	40.65	-77.9	Tamias_striatus	Rodentia	edge	0	1	0	1	54.48	1	number_of_individuals	Data_from_table_3;_mean_number_of_captures_x_number_of_sites._Some_data_obtained_through_e-mail_to_authors
forest	Goguen_et_al_2015	United_States	Pennsylvania_State_University	stone_valley_experimental_forest	NEA0401	Central_Appalachian_Forest	1	NEA	Nearctic	4	Temperate_Broadleaf_and_Mixed_Forests	mon_snapshot_year	0	summer_autumn	0	4296.5	trap_nights	sherman	1	0	0	0	0	0	0	40°39'N	77°54'W	40.65	-77.9	Napaeozapus_insignis	Rodentia	NA	NA	NA	NA	NA	5	1	number_of_individuals	Authors_showed_the_total_number_of_individuals_captured_(not_the_number_of_individuals_per_habitat)
forest	Goguen_et_al_2015	United_States	Pennsylvania_State_University	stone_valley_experimental_forest	NEA0401	Central_Appalachian_Forest	1	NEA	Nearctic	4	Temperate_Broadleaf_and_Mixed_Forests	mon_snapshot_year	0	summer_autumn	0	4296.5	trap_nights	sherman	1	0	0	0	0	0	0	40°39'N	77°54'W	40.65	-77.9	Sorex_cinereus	Eulipotyphla	NA	NA	NA	NA	NA	4	1	number_of_individuals	Authors_showed_the_total_number_of_individuals_captured_(not_the_number_of_individuals_per_habitat)
forest	Goguen_et_al_2015	United_States	Pennsylvania_State_University	stone_valley_experimental_forest	NEA0401	Central_Appalachian_Forest	1	NEA	Nearctic	4	Temperate_Broadleaf_and_Mixed_Forests	mon_snapshot_year	0	summer_autumn	0	4296.5	trap_nights	sherman	1	0	0	0	0	0	0	40°39'N	77°54'W	40.65	-77.9	Microtus_pinetorum	Rodentia	NA	NA	NA	NA	NA	3	1	number_of_individuals	Authors_showed_the_total_number_of_individuals_captured_(not_the_number_of_individuals_per_habitat)
forest	Goguen_et_al_2015	United_States	Pennsylvania_State_University	stone_valley_experimental_forest	NEA0401	Central_Appalachian_Forest	1	NEA	Nearctic	4	Temperate_Broadleaf_and_Mixed_Forests	mon_snapshot_year	0	summer_autumn	0	4296.5	trap_nights	sherman	1	0	0	0	0	0	0	40°39'N	77°54'W	40.65	-77.9	Microtus_pennsylvanicus	Rodentia	NA	NA	NA	NA	NA	2	1	number_of_individuals	Authors_showed_the_total_number_of_individuals_captured_(not_the_number_of_individuals_per_habitat)
forest	Goguen_et_al_2015	United_States	Pennsylvania_State_University	stone_valley_experimental_forest	NEA0401	Central_Appalachian_Forest	1	NEA	Nearctic	4	Temperate_Broadleaf_and_Mixed_Forests	mon_snapshot_year	0	summer_autumn	0	4296.5	trap_nights	sherman	1	0	0	0	0	0	0	40°39'N	77°54'W	40.65	-77.9	Glaucomys_volans	Rodentia	NA	NA	NA	NA	NA	1	1	number_of_individuals	Authors_showed_the_total_number_of_individuals_captured_(not_the_number_of_individuals_per_habitat)
forest	Goguen_et_al_2015	United_States	Pennsylvania_State_University	stone_valley_experimental_forest	NEA0401	Central_Appalachian_Forest	1	NEA	Nearctic	4	Temperate_Broadleaf_and_Mixed_Forests	mon_snapshot_year	0	summer_autumn	0	4296.5	trap_nights	sherman	1	0	0	0	0	0	0	40°39'N	77°54'W	40.65	-77.9	Didelphis_virginiana	Didelphimorphia	NA	NA	NA	NA	NA	1	1	number_of_individuals	Authors_showed_the_total_number_of_individuals_captured_(not_the_number_of_individuals_per_habitat)
forest	Lindemann_et_al_2015	United_States	Massachusetts	developed_edge	NEA0409	North_Atlantic_Coast	9	NEA	Nearctic	4	Temperate_Broadleaf_and_Mixed_Forests	two_year_snapshot	0	summer	1	2400	trap_nights	sherman	1	0	0	0	0	0	0	42.616997°N	70.820145°W	42.617	-70.8201	Blarina_brevicauda	Eulipotyphla	edge	0	1	0	1	3	1	number_of_individuals	No_comment
forest	Lindemann_et_al_2015	United_States	Massachusetts	forest_interior	NEA0409	North_Atlantic_Coast	9	NEA	Nearctic	4	Temperate_Broadleaf_and_Mixed_Forests	two_year_snapshot	0	summer	1	2400	trap_nights	sherman	1	0	0	0	0	0	0	42.616997°N	70.820145°W	42.617	-70.8201	Blarina_brevicauda	Eulipotyphla	forest	0	0	0	1	1	1	number_of_individuals	No_comment
forest	Lindemann_et_al_2015	United_States	Massachusetts	forest_interior	NEA0409	North_Atlantic_Coast	9	NEA	Nearctic	4	Temperate_Broadleaf_and_Mixed_Forests	two_year_snapshot	0	summer	1	2400	trap_nights	sherman	1	0	0	0	0	0	0	42.616997°N	70.820145°W	42.617	-70.8201	Sorex_cinereus	Eulipotyphla	forest	0	0	0	1	4	1	number_of_individuals	No_comment
forest	Lindemann_et_al_2015	United_States	Massachusetts	developed_edge	NEA0409	North_Atlantic_Coast	9	NEA	Nearctic	4	Temperate_Broadleaf_and_Mixed_Forests	two_year_snapshot	0	summer	1	2400	trap_nights	sherman	1	0	0	0	0	0	0	42.616997°N	70.820145°W	42.617	-70.8201	Peromyscus_leucopus	Rodentia	edge	0	1	0	1	8	1	number_of_individuals	No_comment
forest	Lindemann_et_al_2015	United_States	Massachusetts	forest_interior	NEA0409	North_Atlantic_Coast	9	NEA	Nearctic	4	Temperate_Broadleaf_and_Mixed_Forests	two_year_snapshot	0	summer	1	2400	trap_nights	sherman	1	0	0	0	0	0	0	42.616997°N	70.820145°W	42.617	-70.8201	Peromyscus_leucopus	Rodentia	forest	0	0	0	1	19	1	number_of_individuals	No_comment
forest	Lindemann_et_al_2015	United_States	Massachusetts	forest_interior	NEA0409	North_Atlantic_Coast	9	NEA	Nearctic	4	Temperate_Broadleaf_and_Mixed_Forests	two_year_snapshot	0	summer	1	2400	trap_nights	sherman	1	0	0	0	0	0	0	42.616997°N	70.820145°W	42.617	-70.8201	Peromyscus_maniculatus	Rodentia	forest	0	0	0	1	33	1	number_of_individuals	No_comment
forest	Lindemann_et_al_2015	United_States	Massachusetts	developed_edge	NEA0409	North_Atlantic_Coast	9	NEA	Nearctic	4	Temperate_Broadleaf_and_Mixed_Forests	two_year_snapshot	0	summer	1	2400	trap_nights	sherman	1	0	0	0	0	0	0	42.616997°N	70.820145°W	42.617	-70.8201	Peromyscus_maniculatus	Rodentia	edge	0	1	0	1	50	1	number_of_individuals	No_comment
forest	Lindemann_et_al_2015	United_States	Massachusetts	developed_edge	NEA0409	North_Atlantic_Coast	9	NEA	Nearctic	4	Temperate_Broadleaf_and_Mixed_Forests	two_year_snapshot	0	summer	1	2400	trap_nights	sherman	1	0	0	0	0	0	0	42.616997°N	70.820145°W	42.617	-70.8201	Myodes_gapperi	Rodentia	edge	0	1	0	1	2	1	number_of_individuals	No_comment
forest	Lindemann_et_al_2015	United_States	Massachusetts	forest_interior	NEA0409	North_Atlantic_Coast	9	NEA	Nearctic	4	Temperate_Broadleaf_and_Mixed_Forests	two_year_snapshot	0	summer	1	2400	trap_nights	sherman	1	0	0	0	0	0	0	42.616997°N	70.820145°W	42.617	-70.8201	Myodes_gapperi	Rodentia	forest	0	0	0	1	4	1	number_of_individuals	No_comment
forest	Lindemann_et_al_2015	United_States	Massachusetts	developed_edge	NEA0409	North_Atlantic_Coast	9	NEA	Nearctic	4	Temperate_Broadleaf_and_Mixed_Forests	two_year_snapshot	0	summer	1	2400	trap_nights	sherman	1	0	0	0	0	0	0	42.616997°N	70.820145°W	42.617	-70.8201	Tamiasciurus_hudsonicus	Rodentia	edge	0	1	0	1	2	1	number_of_individuals	No_comment
forest	Lindemann_et_al_2015	United_States	Massachusetts	forest_interior	NEA0409	North_Atlantic_Coast	9	NEA	Nearctic	4	Temperate_Broadleaf_and_Mixed_Forests	two_year_snapshot	0	summer	1	2400	trap_nights	sherman	1	0	0	0	0	0	0	42.616997°N	70.820145°W	42.617	-70.8201	Tamiasciurus_hudsonicus	Rodentia	forest	0	0	0	1	8	1	number_of_individuals	No_comment
forest	Lindemann_et_al_2015	United_States	Massachusetts	developed_edge	NEA0409	North_Atlantic_Coast	9	NEA	Nearctic	4	Temperate_Broadleaf_and_Mixed_Forests	two_year_snapshot	0	summer	1	2400	trap_nights	sherman	1	0	0	0	0	0	0	42.616997°N	70.820145°W	42.617	-70.8201	Tamias_striatus	Rodentia	edge	0	1	0	1	5	1	number_of_individuals	No_comment
forest	Lindemann_et_al_2015	United_States	Massachusetts	forest_interior	NEA0409	North_Atlantic_Coast	9	NEA	Nearctic	4	Temperate_Broadleaf_and_Mixed_Forests	two_year_snapshot	0	summer	1	2400	trap_nights	sherman	1	0	0	0	0	0	0	42.616997°N	70.820145°W	42.617	-70.8201	Tamias_striatus	Rodentia	forest	0	0	0	1	1	1	number_of_individuals	No_comment
forest	Lindemann_et_al_2015	United_States	Massachusetts	developed_edge	NEA0409	North_Atlantic_Coast	9	NEA	Nearctic	4	Temperate_Broadleaf_and_Mixed_Forests	two_year_snapshot	0	summer	1	2400	trap_nights	sherman	1	0	0	0	0	0	0	42.616997°N	70.820145°W	42.617	-70.8201	Glaucomys_volans	Rodentia	edge	0	1	0	1	3	1	number_of_individuals	No_comment
forest	Lindemann_et_al_2015	United_States	Massachusetts	forest_interior	NEA0409	North_Atlantic_Coast	9	NEA	Nearctic	4	Temperate_Broadleaf_and_Mixed_Forests	two_year_snapshot	0	summer	1	2400	trap_nights	sherman	1	0	0	0	0	0	0	42.616997°N	70.820145°W	42.617	-70.8201	Glaucomys_volans	Rodentia	forest	0	0	0	1	1	1	number_of_individuals	No_comment
forest	Lindemann_et_al_2015	United_States	Massachusetts	wetland_edge	NEA0409	North_Atlantic_Coast	9	NEA	Nearctic	4	Temperate_Broadleaf_and_Mixed_Forests	two_year_snapshot	0	summer	1	2400	trap_nights	sherman	1	0	0	0	0	0	0	42.616997°N	70.820145°W	42.617	-70.8201	Peromyscus_leucopus	Rodentia	edge	0	0	1	1	22	1	number_of_individuals	No_comment
forest	Lindemann_et_al_2015	United_States	Massachusetts	wetland_edge	NEA0409	North_Atlantic_Coast	9	NEA	Nearctic	4	Temperate_Broadleaf_and_Mixed_Forests	two_year_snapshot	0	summer	1	2400	trap_nights	sherman	1	0	0	0	0	0	0	42.616997°N	70.820145°W	42.617	-70.8201	Peromyscus_maniculatus	Rodentia	edge	0	0	1	1	35	1	number_of_individuals	No_comment
forest	Lindemann_et_al_2015	United_States	Massachusetts	wetland_edge	NEA0409	North_Atlantic_Coast	9	NEA	Nearctic	4	Temperate_Broadleaf_and_Mixed_Forests	two_year_snapshot	0	summer	1	2400	trap_nights	sherman	1	0	0	0	0	0	0	42.616997°N	70.820145°W	42.617	-70.8201	Myodes_gapperi	Rodentia	edge	0	0	1	1	19	1	number_of_individuals	No_comment
forest	Lindemann_et_al_2015	United_States	Massachusetts	wetland_edge	NEA0409	North_Atlantic_Coast	9	NEA	Nearctic	4	Temperate_Broadleaf_and_Mixed_Forests	two_year_snapshot	0	summer	1	2400	trap_nights	sherman	1	0	0	0	0	0	0	42.616997°N	70.820145°W	42.617	-70.8201	Tamiasciurus_hudsonicus	Rodentia	edge	0	0	1	1	9	1	number_of_individuals	No_comment
forest	Lindemann_et_al_2015	United_States	Massachusetts	wetland_edge	NEA0409	North_Atlantic_Coast	9	NEA	Nearctic	4	Temperate_Broadleaf_and_Mixed_Forests	two_year_snapshot	0	summer	1	2400	trap_nights	sherman	1	0	0	0	0	0	0	42.616997°N	70.820145°W	42.617	-70.8201	Tamias_striatus	Rodentia	edge	0	0	1	1	2	1	number_of_individuals	No_comment
forest	Lindemann_et_al_2015	United_States	Massachusetts	wetland_edge	NEA0409	North_Atlantic_Coast	9	NEA	Nearctic	4	Temperate_Broadleaf_and_Mixed_Forests	two_year_snapshot	0	summer	1	2400	trap_nights	sherman	1	0	0	0	0	0	0	42.616997°N	70.820145°W	42.617	-70.8201	Glaucomys_volans	Rodentia	edge	0	0	1	1	1	1	number_of_individuals	No_comment
forest/open	Luza_et_al_2015	Brazil	Parque_Nacional_Aparados_da_Serra_-_Cambará_do_Sul_RS_BR	A1	NT0101	Araucaria_Moist_Forests	1	NT	Neotropic	1	Tropical_and_Subtropical_Moist_Broadleaf_Forests	snapshot	1	spring	1	607.5	trap_nights	sherman_tomahawk	1	0	1	0	0	0	0	-29.1652	-50.0645	-29.1652	-50.0645	Akodon_azarae	Rodentia	grassland	0	0	0	0	1	1	number_of_individuals	No_comment
forest/open	Luza_et_al_2015	Brazil	Parque_Nacional_Aparados_da_Serra_-_Cambará_do_Sul_RS_BR	A1	NT0101	Araucaria_Moist_Forests	1	NT	Neotropic	1	Tropical_and_Subtropical_Moist_Broadleaf_Forests	snapshot	1	spring	1	607.5	trap_nights	sherman_tomahawk	1	0	1	0	0	0	0	-29.1652	-50.0645	-29.1652	-50.0645	Akodon_paranaensis	Rodentia	forest	0	0	0	0	4	1	number_of_individuals	No_comment
forest/open	Luza_et_al_2015	Brazil	Parque_Nacional_Aparados_da_Serra_-_Cambará_do_Sul_RS_BR	A1	NT0101	Araucaria_Moist_Forests	1	NT	Neotropic	1	Tropical_and_Subtropical_Moist_Broadleaf_Forests	snapshot	1	spring	1	607.5	trap_nights	sherman_tomahawk	1	0	1	0	0	0	0	-29.1652	-50.0645	-29.1652	-50.0645	Brucepattersonius_iheringi	Rodentia	forest	0	0	0	0	1	1	number_of_individuals	No_comment
forest/open	Luza_et_al_2015	Brazil	Parque_Nacional_Aparados_da_Serra_-_Cambará_do_Sul_RS_BR	A1	NT0101	Araucaria_Moist_Forests	1	NT	Neotropic	1	Tropical_and_Subtropical_Moist_Broadleaf_Forests	snapshot	1	spring	1	607.5	trap_nights	sherman_tomahawk	1	0	1	0	0	0	0	-29.1652	-50.0645	-29.1652	-50.0645	Oligoryzomys_nigripes	Rodentia	forest	0	0	0	0	1	1	number_of_individuals	No_comment
forest/open	Luza_et_al_2015	Brazil	Parque_Nacional_Aparados_da_Serra_-_Cambará_do_Sul_RS_BR	A1	NT0101	Araucaria_Moist_Forests	1	NT	Neotropic	1	Tropical_and_Subtropical_Moist_Broadleaf_Forests	snapshot	1	spring	1	607.5	trap_nights	sherman_tomahawk	1	0	1	0	0	0	0	-29.1652	-50.0645	-29.1652	-50.0645	Oxymycterus_nasutus	Rodentia	grassland	0	0	0	0	1	1	number_of_individuals	No_comment
forest/open	Luza_et_al_2015	Brazil	Parque_Nacional_Aparados_da_Serra_-_Cambará_do_Sul_RS_BR	A2	NT0101	Araucaria_Moist_Forests	1	NT	Neotropic	1	Tropical_and_Subtropical_Moist_Broadleaf_Forests	snapshot	1	spring	1	612	trap_nights	sherman_tomahawk	1	0	1	0	0	0	0	-29.1646	-50.0501	-29.1646	-50.0501	Gracilinanus_microtarsus	Didelphimorphia	grassland	0	0	0	0	1	1	number_of_individuals	No_comment
forest/open	Luza_et_al_2015	Brazil	Parque_Nacional_Aparados_da_Serra_-_Cambará_do_Sul_RS_BR	A2	NT0101	Araucaria_Moist_Forests	1	NT	Neotropic	1	Tropical_and_Subtropical_Moist_Broadleaf_Forests	snapshot	1	spring	1	612	trap_nights	sherman_tomahawk	1	0	1	0	0	0	0	-29.1646	-50.0501	-29.1646	-50.0501	Monodelphis_dimidiata	Didelphimorphia	grassland	0	0	0	0	5	1	number_of_individuals	No_comment
forest/open	Luza_et_al_2015	Brazil	Parque_Nacional_Aparados_da_Serra_-_Cambará_do_Sul_RS_BR	A2	NT0101	Araucaria_Moist_Forests	1	NT	Neotropic	1	Tropical_and_Subtropical_Moist_Broadleaf_Forests	snapshot	1	spring	1	612	trap_nights	sherman_tomahawk	1	0	1	0	0	0	0	-29.1646	-50.0501	-29.1646	-50.0501	Akodon_azarae	Rodentia	grassland	0	0	0	0	1	1	number_of_individuals	No_comment
forest/open	Luza_et_al_2015	Brazil	Parque_Nacional_Aparados_da_Serra_-_Cambará_do_Sul_RS_BR	A2	NT0101	Araucaria_Moist_Forests	1	NT	Neotropic	1	Tropical_and_Subtropical_Moist_Broadleaf_Forests	snapshot	1	spring	1	612	trap_nights	sherman_tomahawk	1	0	1	0	0	0	0	-29.1646	-50.0501	-29.1646	-50.0501	Deltamys_araucaria	Rodentia	grassland	0	0	0	0	1	1	number_of_individuals	No_comment
forest/open	Luza_et_al_2015	Brazil	Parque_Nacional_Aparados_da_Serra_-_Cambará_do_Sul_RS_BR	A2	NT0101	Araucaria_Moist_Forests	1	NT	Neotropic	1	Tropical_and_Subtropical_Moist_Broadleaf_Forests	snapshot	1	spring	1	612	trap_nights	sherman_tomahawk	1	0	1	0	0	0	0	-29.1646	-50.0501	-29.1646	-50.0501	Oxymycterus_nasutus	Rodentia	grassland	0	0	0	0	1	1	number_of_individuals	No_comment
forest/open	Luza_et_al_2015	Brazil	Herval_RS_BR	B1	NT0710	Uruguayan_Savanna	10	NT	Neotropic	7	Tropical_and_Subtropical_Grasslands,_Savannas_and_Shrublands	snapshot	1	summer	1	567.5	trap_nights	sherman_tomahawk	1	0	1	0	0	0	0	-32.0923	-53.6244	-32.0923	-53.6244	Oxymycterus_nasutus	Rodentia	grassland	0	0	0	0	1	1	number_of_individuals	No_comment
forest/open	Luza_et_al_2015	Brazil	Herval_RS_BR	B2	NT0710	Uruguayan_Savanna	10	NT	Neotropic	7	Tropical_and_Subtropical_Grasslands,_Savannas_and_Shrublands	snapshot	1	summer	1	562.5	trap_nights	sherman_tomahawk	1	0	1	0	0	0	0	-32.0928	-53.6179	-32.0928	-53.6179	Didelphis_albiventris	Didelphimorphia	forest	0	0	0	0	1	1	number_of_individuals	No_comment
forest/open	Luza_et_al_2015	Brazil	Herval_RS_BR	B2	NT0710	Uruguayan_Savanna	10	NT	Neotropic	7	Tropical_and_Subtropical_Grasslands,_Savannas_and_Shrublands	snapshot	1	summer	1	562.5	trap_nights	sherman_tomahawk	1	0	1	0	0	0	0	-32.0928	-53.6179	-32.0928	-53.6179	Akodon_reigi	Rodentia	forest	0	0	0	0	1	1	number_of_individuals	No_comment
forest/open	Luza_et_al_2015	Brazil	Herval_RS_BR	B2	NT0710	Uruguayan_Savanna	10	NT	Neotropic	7	Tropical_and_Subtropical_Grasslands,_Savannas_and_Shrublands	snapshot	1	summer	1	562.5	trap_nights	sherman_tomahawk	1	0	1	0	0	0	0	-32.0928	-53.6179	-32.0928	-53.6179	Oligoryzomys_nigripes	Rodentia	forest	0	0	0	0	2	1	number_of_individuals	No_comment
forest/open	Luza_et_al_2015	Brazil	Herval_RS_BR	B2	NT0710	Uruguayan_Savanna	10	NT	Neotropic	7	Tropical_and_Subtropical_Grasslands,_Savannas_and_Shrublands	snapshot	1	summer	1	562.5	trap_nights	sherman_tomahawk	1	0	1	0	0	0	0	-32.0928	-53.6179	-32.0928	-53.6179	Oligoryzomys_nigripes	Rodentia	grassland	0	0	0	0	3	1	number_of_individuals	No_comment
forest/open	Luza_et_al_2015	Brazil	São_Francisco_de_Assis_RS_BR	C1	NT0710	Uruguayan_Savanna	10	NT	Neotropic	7	Tropical_and_Subtropical_Grasslands,_Savannas_and_Shrublands	snapshot	1	summer	1	563.5	trap_nights	sherman_tomahawk	1	0	1	0	0	0	0	-29.6285	-55.144	-29.6285	-55.144	Akodon_montensis	Rodentia	forest	0	0	0	0	2	1	number_of_individuals	No_comment
forest/open	Luza_et_al_2015	Brazil	São_Francisco_de_Assis_RS_BR	C1	NT0710	Uruguayan_Savanna	10	NT	Neotropic	7	Tropical_and_Subtropical_Grasslands,_Savannas_and_Shrublands	snapshot	1	summer	1	563.5	trap_nights	sherman_tomahawk	1	0	1	0	0	0	0	-29.6285	-55.144	-29.6285	-55.144	Nectomys_squamipes	Rodentia	forest	0	0	0	0	1	1	number_of_individuals	No_comment
forest/open	Luza_et_al_2015	Brazil	São_Francisco_de_Assis_RS_BR	C1	NT0710	Uruguayan_Savanna	10	NT	Neotropic	7	Tropical_and_Subtropical_Grasslands,_Savannas_and_Shrublands	snapshot	1	summer	1	563.5	trap_nights	sherman_tomahawk	1	0	1	0	0	0	0	-29.6285	-55.144	-29.6285	-55.144	Oligoryzomys_nigripes	Rodentia	grassland	0	0	0	0	1	1	number_of_individuals	No_comment
forest/open	Luza_et_al_2015	Brazil	São_Francisco_de_Assis_RS_BR	C1	NT0710	Uruguayan_Savanna	10	NT	Neotropic	7	Tropical_and_Subtropical_Grasslands,_Savannas_and_Shrublands	snapshot	1	summer	1	563.5	trap_nights	sherman_tomahawk	1	0	1	0	0	0	0	-29.6285	-55.144	-29.6285	-55.144	Dasyprocta_azarae	Rodentia	forest	0	0	0	0	1	1	number_of_individuals	No_comment
forest/open	Luza_et_al_2015	Brazil	Parque_Estadual_do_Tainhas_Jaquirana_RS_BR	D1	NT0101	Araucaria_Moist_Forests	1	NT	Neotropic	1	Tropical_and_Subtropical_Moist_Broadleaf_Forests	snapshot	1	summer	1	611	trap_nights	sherman_tomahawk	1	0	1	0	0	0	0	-29.014	-50.3941	-29.014	-50.3941	Didelphis_albiventris	Didelphimorphia	forest	0	0	0	0	1	1	number_of_individuals	No_comment
forest/open	Luza_et_al_2015	Brazil	Parque_Estadual_do_Tainhas_Jaquirana_RS_BR	D1	NT0101	Araucaria_Moist_Forests	1	NT	Neotropic	1	Tropical_and_Subtropical_Moist_Broadleaf_Forests	snapshot	1	summer	1	611	trap_nights	sherman_tomahawk	1	0	1	0	0	0	0	-29.014	-50.3941	-29.014	-50.3941	Akodon_paranaensis	Rodentia	forest	0	0	0	0	10	1	number_of_individuals	No_comment
forest/open	Luza_et_al_2015	Brazil	Parque_Estadual_do_Tainhas_Jaquirana_RS_BR	D1	NT0101	Araucaria_Moist_Forests	1	NT	Neotropic	1	Tropical_and_Subtropical_Moist_Broadleaf_Forests	snapshot	1	summer	1	611	trap_nights	sherman_tomahawk	1	0	1	0	0	0	0	-29.014	-50.3941	-29.014	-50.3941	Delomys_dorsalis	Rodentia	forest	0	0	0	0	1	1	number_of_individuals	No_comment
forest/open	Luza_et_al_2015	Brazil	Parque_Estadual_do_Tainhas_Jaquirana_RS_BR	D1	NT0101	Araucaria_Moist_Forests	1	NT	Neotropic	1	Tropical_and_Subtropical_Moist_Broadleaf_Forests	snapshot	1	summer	1	611	trap_nights	sherman_tomahawk	1	0	1	0	0	0	0	-29.014	-50.3941	-29.014	-50.3941	Oligoryzomys_nigripes	Rodentia	forest	0	0	0	0	6	1	number_of_individuals	No_comment
forest/open	Luza_et_al_2015	Brazil	Parque_Estadual_do_Tainhas_Jaquirana_RS_BR	D1	NT0101	Araucaria_Moist_Forests	1	NT	Neotropic	1	Tropical_and_Subtropical_Moist_Broadleaf_Forests	snapshot	1	summer	1	611	trap_nights	sherman_tomahawk	1	0	1	0	0	0	0	-29.014	-50.3941	-29.014	-50.3941	Oligoryzomys_nigripes	Rodentia	grassland	0	0	0	0	4	1	number_of_individuals	No_comment
forest/open	Luza_et_al_2015	Brazil	Parque_Estadual_do_Tainhas_Jaquirana_RS_BR	D1	NT0101	Araucaria_Moist_Forests	1	NT	Neotropic	1	Tropical_and_Subtropical_Moist_Broadleaf_Forests	snapshot	1	summer	1	611	trap_nights	sherman_tomahawk	1	0	1	0	0	0	0	-29.014	-50.3941	-29.014	-50.3941	Scapteromys_meridionalis	Rodentia	forest	0	0	0	0	2	1	number_of_individuals	No_comment
forest/open	Luza_et_al_2015	Brazil	Parque_Estadual_do_Tainhas_Jaquirana_RS_BR	D1	NT0101	Araucaria_Moist_Forests	1	NT	Neotropic	1	Tropical_and_Subtropical_Moist_Broadleaf_Forests	snapshot	1	summer	1	611	trap_nights	sherman_tomahawk	1	0	1	0	0	0	0	-29.014	-50.3941	-29.014	-50.3941	Sooretamys_angouya	Rodentia	forest	0	0	0	0	2	1	number_of_individuals	No_comment
forest/open	Luza_et_al_2015	Brazil	Parque_Estadual_do_Tainhas_Jaquirana_RS_BR	D2	NT0101	Araucaria_Moist_Forests	1	NT	Neotropic	1	Tropical_and_Subtropical_Moist_Broadleaf_Forests	snapshot	1	summer	1	619	trap_nights	sherman_tomahawk	1	0	1	0	0	0	0	-29.0205	-50.3974	-29.0205	-50.3974	Didelphis_albiventris	Didelphimorphia	grassland	0	0	0	0	3	1	number_of_individuals	No_comment
forest/open	Luza_et_al_2015	Brazil	Parque_Estadual_do_Tainhas_Jaquirana_RS_BR	D2	NT0101	Araucaria_Moist_Forests	1	NT	Neotropic	1	Tropical_and_Subtropical_Moist_Broadleaf_Forests	snapshot	1	summer	1	619	trap_nights	sherman_tomahawk	1	0	1	0	0	0	0	-29.0205	-50.3974	-29.0205	-50.3974	Didelphis_aurita	Didelphimorphia	grassland	0	0	0	0	2	1	number_of_individuals	No_comment
forest/open	Luza_et_al_2015	Brazil	Parque_Estadual_do_Tainhas_Jaquirana_RS_BR	D2	NT0101	Araucaria_Moist_Forests	1	NT	Neotropic	1	Tropical_and_Subtropical_Moist_Broadleaf_Forests	snapshot	1	summer	1	619	trap_nights	sherman_tomahawk	1	0	1	0	0	0	0	-29.0205	-50.3974	-29.0205	-50.3974	Akodon_paranaensis	Rodentia	forest	0	0	0	0	2	1	number_of_individuals	No_comment
forest/open	Luza_et_al_2015	Brazil	Parque_Estadual_do_Tainhas_Jaquirana_RS_BR	D2	NT0101	Araucaria_Moist_Forests	1	NT	Neotropic	1	Tropical_and_Subtropical_Moist_Broadleaf_Forests	snapshot	1	summer	1	619	trap_nights	sherman_tomahawk	1	0	1	0	0	0	0	-29.0205	-50.3974	-29.0205	-50.3974	Delomys_dorsalis	Rodentia	forest	0	0	0	0	1	1	number_of_individuals	No_comment
forest/open	Luza_et_al_2015	Brazil	Parque_Estadual_do_Tainhas_Jaquirana_RS_BR	D2	NT0101	Araucaria_Moist_Forests	1	NT	Neotropic	1	Tropical_and_Subtropical_Moist_Broadleaf_Forests	snapshot	1	summer	1	619	trap_nights	sherman_tomahawk	1	0	1	0	0	0	0	-29.0205	-50.3974	-29.0205	-50.3974	Necromys_lasiurus	Rodentia	grassland	0	0	0	0	2	1	number_of_individuals	No_comment
forest/open	Luza_et_al_2015	Brazil	Parque_Estadual_do_Tainhas_Jaquirana_RS_BR	D2	NT0101	Araucaria_Moist_Forests	1	NT	Neotropic	1	Tropical_and_Subtropical_Moist_Broadleaf_Forests	snapshot	1	summer	1	619	trap_nights	sherman_tomahawk	1	0	1	0	0	0	0	-29.0205	-50.3974	-29.0205	-50.3974	Oligoryzomys_nigripes	Rodentia	grassland	0	0	0	0	5	1	number_of_individuals	No_comment
forest/open	Luza_et_al_2015	Brazil	Parque_Estadual_do_Tainhas_Jaquirana_RS_BR	D2	NT0101	Araucaria_Moist_Forests	1	NT	Neotropic	1	Tropical_and_Subtropical_Moist_Broadleaf_Forests	snapshot	1	summer	1	619	trap_nights	sherman_tomahawk	1	0	1	0	0	0	0	-29.0205	-50.3974	-29.0205	-50.3974	Oligoryzomys_nigripes	Rodentia	forest	0	0	0	0	5	1	number_of_individuals	No_comment
forest/open	Luza_et_al_2015	Brazil	Parque_Estadual_do_Tainhas_Jaquirana_RS_BR	D2	NT0101	Araucaria_Moist_Forests	1	NT	Neotropic	1	Tropical_and_Subtropical_Moist_Broadleaf_Forests	snapshot	1	summer	1	619	trap_nights	sherman_tomahawk	1	0	1	0	0	0	0	-29.0205	-50.3974	-29.0205	-50.3974	Sooretamys_angouya	Rodentia	forest	0	0	0	0	1	1	number_of_individuals	No_comment
forest/open	Luza_et_al_2015	Brazil	Parque_Estadual_do_Tainhas_Jaquirana_RS_BR	D2	NT0101	Araucaria_Moist_Forests	1	NT	Neotropic	1	Tropical_and_Subtropical_Moist_Broadleaf_Forests	snapshot	1	summer	1	619	trap_nights	sherman_tomahawk	1	0	1	0	0	0	0	-29.0205	-50.3974	-29.0205	-50.3974	Oxymycterus_sp.	Rodentia	forest	0	0	0	0	4	1	number_of_individuals	No_comment
forest/open	Luza_et_al_2015	Brazil	Encruzilhada_do_Sul_RS_BR	E1	NT0710	Uruguayan_Savanna	10	NT	Neotropic	7	Tropical_and_Subtropical_Grasslands,_Savannas_and_Shrublands	snapshot	1	autumn	1	563.5	trap_nights	sherman_tomahawk	1	0	1	0	0	0	0	-30.5574	-52.5678	-30.5574	-52.5678	Didelphis_albiventris	Didelphimorphia	forest	0	0	0	0	1	1	number_of_individuals	No_comment
forest/open	Luza_et_al_2015	Brazil	Encruzilhada_do_Sul_RS_BR	E1	NT0710	Uruguayan_Savanna	10	NT	Neotropic	7	Tropical_and_Subtropical_Grasslands,_Savannas_and_Shrublands	snapshot	1	autumn	1	563.5	trap_nights	sherman_tomahawk	1	0	1	0	0	0	0	-30.5574	-52.5678	-30.5574	-52.5678	Akodon_reigi	Rodentia	forest	0	0	0	0	1	1	number_of_individuals	No_comment
forest/open	Luza_et_al_2015	Brazil	Encruzilhada_do_Sul_RS_BR	E1	NT0710	Uruguayan_Savanna	10	NT	Neotropic	7	Tropical_and_Subtropical_Grasslands,_Savannas_and_Shrublands	snapshot	1	autumn	1	563.5	trap_nights	sherman_tomahawk	1	0	1	0	0	0	0	-30.5574	-52.5678	-30.5574	-52.5678	Oligoryzomys_nigripes	Rodentia	grassland	0	0	0	0	3	1	number_of_individuals	No_comment
forest/open	Luza_et_al_2015	Brazil	Encruzilhada_do_Sul_RS_BR	E1	NT0710	Uruguayan_Savanna	10	NT	Neotropic	7	Tropical_and_Subtropical_Grasslands,_Savannas_and_Shrublands	snapshot	1	autumn	1	563.5	trap_nights	sherman_tomahawk	1	0	1	0	0	0	0	-30.5574	-52.5678	-30.5574	-52.5678	Oligoryzomys_nigripes	Rodentia	forest	0	0	0	0	3	1	number_of_individuals	No_comment
forest/open	Luza_et_al_2015	Brazil	Encruzilhada_do_Sul_RS_BR	E1	NT0710	Uruguayan_Savanna	10	NT	Neotropic	7	Tropical_and_Subtropical_Grasslands,_Savannas_and_Shrublands	snapshot	1	autumn	1	563.5	trap_nights	sherman_tomahawk	1	0	1	0	0	0	0	-30.5574	-52.5678	-30.5574	-52.5678	Sooretamys_angouya	Rodentia	grassland	0	0	0	0	1	1	number_of_individuals	No_comment
forest/open	Luza_et_al_2015	Brazil	Encruzilhada_do_Sul_RS_BR	E1	NT0710	Uruguayan_Savanna	10	NT	Neotropic	7	Tropical_and_Subtropical_Grasslands,_Savannas_and_Shrublands	snapshot	1	autumn	1	563.5	trap_nights	sherman_tomahawk	1	0	1	0	0	0	0	-30.5574	-52.5678	-30.5574	-52.5678	Sooretamys_angouya	Rodentia	forest	0	0	0	0	2	1	number_of_individuals	No_comment
forest/open	Luza_et_al_2015	Brazil	Encruzilhada_do_Sul_RS_BR	E2	NT0710	Uruguayan_Savanna	10	NT	Neotropic	7	Tropical_and_Subtropical_Grasslands,_Savannas_and_Shrublands	snapshot	1	autumn	1	554	trap_nights	sherman_tomahawk	1	0	1	0	0	0	0	-30.5647	-52.5575	-30.5647	-52.5575	Didelphis_albiventris	Didelphimorphia	grassland	0	0	0	0	1	1	number_of_individuals	No_comment
forest/open	Luza_et_al_2015	Brazil	Encruzilhada_do_Sul_RS_BR	E2	NT0710	Uruguayan_Savanna	10	NT	Neotropic	7	Tropical_and_Subtropical_Grasslands,_Savannas_and_Shrublands	snapshot	1	autumn	1	554	trap_nights	sherman_tomahawk	1	0	1	0	0	0	0	-30.5647	-52.5575	-30.5647	-52.5575	Dasyprocta_azarae	Rodentia	forest	0	0	0	0	1	1	number_of_individuals	No_comment
forest/open	Luza_et_al_2015	Brazil	Pro-Mata_São_Francisco_de_Paula_RS_BR	G1	NT0101	Araucaria_Moist_Forests	1	NT	Neotropic	1	Tropical_and_Subtropical_Moist_Broadleaf_Forests	snapshot	1	spring	1	433.5	trap_nights	sherman_tomahawk	1	0	1	0	0	0	0	-29.487	-50.2039	-29.487	-50.2039	Monodelphis_dimidiata	Didelphimorphia	grassland	0	0	0	0	12	1	number_of_individuals	No_comment
forest/open	Luza_et_al_2015	Brazil	Pro-Mata_São_Francisco_de_Paula_RS_BR	G1	NT0101	Araucaria_Moist_Forests	1	NT	Neotropic	1	Tropical_and_Subtropical_Moist_Broadleaf_Forests	snapshot	1	spring	1	433.5	trap_nights	sherman_tomahawk	1	0	1	0	0	0	0	-29.487	-50.2039	-29.487	-50.2039	Akodon_azarae	Rodentia	grassland	0	0	0	0	5	1	number_of_individuals	No_comment
forest/open	Luza_et_al_2015	Brazil	Pro-Mata_São_Francisco_de_Paula_RS_BR	G1	NT0101	Araucaria_Moist_Forests	1	NT	Neotropic	1	Tropical_and_Subtropical_Moist_Broadleaf_Forests	snapshot	1	spring	1	433.5	trap_nights	sherman_tomahawk	1	0	1	0	0	0	0	-29.487	-50.2039	-29.487	-50.2039	Akodon_montensis	Rodentia	forest	0	0	0	0	9	1	number_of_individuals	No_comment
forest/open	Luza_et_al_2015	Brazil	Pro-Mata_São_Francisco_de_Paula_RS_BR	G1	NT0101	Araucaria_Moist_Forests	1	NT	Neotropic	1	Tropical_and_Subtropical_Moist_Broadleaf_Forests	snapshot	1	spring	1	433.5	trap_nights	sherman_tomahawk	1	0	1	0	0	0	0	-29.487	-50.2039	-29.487	-50.2039	Akodon_montensis	Rodentia	grassland	0	0	0	0	4	1	number_of_individuals	No_comment
forest/open	Luza_et_al_2015	Brazil	Pro-Mata_São_Francisco_de_Paula_RS_BR	G1	NT0101	Araucaria_Moist_Forests	1	NT	Neotropic	1	Tropical_and_Subtropical_Moist_Broadleaf_Forests	snapshot	1	spring	1	433.5	trap_nights	sherman_tomahawk	1	0	1	0	0	0	0	-29.487	-50.2039	-29.487	-50.2039	Akodon_serrensis	Rodentia	grassland	0	0	0	0	4	1	number_of_individuals	No_comment
forest/open	Luza_et_al_2015	Brazil	Pro-Mata_São_Francisco_de_Paula_RS_BR	G1	NT0101	Araucaria_Moist_Forests	1	NT	Neotropic	1	Tropical_and_Subtropical_Moist_Broadleaf_Forests	snapshot	1	spring	1	433.5	trap_nights	sherman_tomahawk	1	0	1	0	0	0	0	-29.487	-50.2039	-29.487	-50.2039	Akodon_sp.	Rodentia	grassland	0	0	0	0	3	1	number_of_individuals	No_comment
forest/open	Luza_et_al_2015	Brazil	Pro-Mata_São_Francisco_de_Paula_RS_BR	G1	NT0101	Araucaria_Moist_Forests	1	NT	Neotropic	1	Tropical_and_Subtropical_Moist_Broadleaf_Forests	snapshot	1	spring	1	433.5	trap_nights	sherman_tomahawk	1	0	1	0	0	0	0	-29.487	-50.2039	-29.487	-50.2039	Delomys_dorsalis	Rodentia	forest	0	0	0	0	1	1	number_of_individuals	No_comment
forest/open	Luza_et_al_2015	Brazil	Pro-Mata_São_Francisco_de_Paula_RS_BR	G1	NT0101	Araucaria_Moist_Forests	1	NT	Neotropic	1	Tropical_and_Subtropical_Moist_Broadleaf_Forests	snapshot	1	spring	1	433.5	trap_nights	sherman_tomahawk	1	0	1	0	0	0	0	-29.487	-50.2039	-29.487	-50.2039	Deltamys_araucaria	Rodentia	grassland	0	0	0	0	4	1	number_of_individuals	No_comment
forest/open	Luza_et_al_2015	Brazil	Pro-Mata_São_Francisco_de_Paula_RS_BR	G1	NT0101	Araucaria_Moist_Forests	1	NT	Neotropic	1	Tropical_and_Subtropical_Moist_Broadleaf_Forests	snapshot	1	spring	1	433.5	trap_nights	sherman_tomahawk	1	0	1	0	0	0	0	-29.487	-50.2039	-29.487	-50.2039	Oligoryzomys_nigripes	Rodentia	grassland	0	0	0	0	6	1	number_of_individuals	No_comment
forest/open	Luza_et_al_2015	Brazil	Pro-Mata_São_Francisco_de_Paula_RS_BR	G1	NT0101	Araucaria_Moist_Forests	1	NT	Neotropic	1	Tropical_and_Subtropical_Moist_Broadleaf_Forests	snapshot	1	spring	1	433.5	trap_nights	sherman_tomahawk	1	0	1	0	0	0	0	-29.487	-50.2039	-29.487	-50.2039	Oligoryzomys_nigripes	Rodentia	forest	0	0	0	0	2	1	number_of_individuals	No_comment
forest/open	Luza_et_al_2015	Brazil	Pro-Mata_São_Francisco_de_Paula_RS_BR	G1	NT0101	Araucaria_Moist_Forests	1	NT	Neotropic	1	Tropical_and_Subtropical_Moist_Broadleaf_Forests	snapshot	1	spring	1	433.5	trap_nights	sherman_tomahawk	1	0	1	0	0	0	0	-29.487	-50.2039	-29.487	-50.2039	Oxymycterus_nasutus	Rodentia	grassland	0	0	0	0	21	1	number_of_individuals	No_comment
forest/open	Luza_et_al_2015	Brazil	Pro-Mata_São_Francisco_de_Paula_RS_BR	G1	NT0101	Araucaria_Moist_Forests	1	NT	Neotropic	1	Tropical_and_Subtropical_Moist_Broadleaf_Forests	snapshot	1	spring	1	433.5	trap_nights	sherman_tomahawk	1	0	1	0	0	0	0	-29.487	-50.2039	-29.487	-50.2039	Scapteromys_meridionalis	Rodentia	grassland	0	0	0	0	1	1	number_of_individuals	No_comment
forest/open	Luza_et_al_2015	Brazil	Pro-Mata_São_Francisco_de_Paula_RS_BR	G1	NT0101	Araucaria_Moist_Forests	1	NT	Neotropic	1	Tropical_and_Subtropical_Moist_Broadleaf_Forests	snapshot	1	spring	1	433.5	trap_nights	sherman_tomahawk	1	0	1	0	0	0	0	-29.487	-50.2039	-29.487	-50.2039	Thaptomys_nigrita	Rodentia	forest	0	0	0	0	1	1	number_of_individuals	No_comment
forest/open	Luza_et_al_2015	Brazil	Pro-Mata_São_Francisco_de_Paula_RS_BR	G2	NT0101	Araucaria_Moist_Forests	1	NT	Neotropic	1	Tropical_and_Subtropical_Moist_Broadleaf_Forests	snapshot	1	spring	1	503	trap_nights	sherman_tomahawk	1	0	1	0	0	0	0	-29.4797	-50.2076	-29.4797	-50.2076	Monodelphis_dimidiata	Didelphimorphia	grassland	0	0	0	0	10	1	number_of_individuals	No_comment
forest/open	Luza_et_al_2015	Brazil	Pro-Mata_São_Francisco_de_Paula_RS_BR	G2	NT0101	Araucaria_Moist_Forests	1	NT	Neotropic	1	Tropical_and_Subtropical_Moist_Broadleaf_Forests	snapshot	1	spring	1	503	trap_nights	sherman_tomahawk	1	0	1	0	0	0	0	-29.4797	-50.2076	-29.4797	-50.2076	Akodon_azarae	Rodentia	grassland	0	0	0	0	3	1	number_of_individuals	No_comment
forest/open	Luza_et_al_2015	Brazil	Pro-Mata_São_Francisco_de_Paula_RS_BR	G2	NT0101	Araucaria_Moist_Forests	1	NT	Neotropic	1	Tropical_and_Subtropical_Moist_Broadleaf_Forests	snapshot	1	spring	1	503	trap_nights	sherman_tomahawk	1	0	1	0	0	0	0	-29.4797	-50.2076	-29.4797	-50.2076	Akodon_montensis	Rodentia	forest	0	0	0	0	8	1	number_of_individuals	No_comment
forest/open	Luza_et_al_2015	Brazil	Pro-Mata_São_Francisco_de_Paula_RS_BR	G2	NT0101	Araucaria_Moist_Forests	1	NT	Neotropic	1	Tropical_and_Subtropical_Moist_Broadleaf_Forests	snapshot	1	spring	1	503	trap_nights	sherman_tomahawk	1	0	1	0	0	0	0	-29.4797	-50.2076	-29.4797	-50.2076	Akodon_montensis	Rodentia	grassland	0	0	0	0	2	1	number_of_individuals	No_comment
forest/open	Luza_et_al_2015	Brazil	Pro-Mata_São_Francisco_de_Paula_RS_BR	G2	NT0101	Araucaria_Moist_Forests	1	NT	Neotropic	1	Tropical_and_Subtropical_Moist_Broadleaf_Forests	snapshot	1	spring	1	503	trap_nights	sherman_tomahawk	1	0	1	0	0	0	0	-29.4797	-50.2076	-29.4797	-50.2076	Akodon_serrensis	Rodentia	grassland	0	0	0	0	6	1	number_of_individuals	No_comment
forest/open	Luza_et_al_2015	Brazil	Pro-Mata_São_Francisco_de_Paula_RS_BR	G2	NT0101	Araucaria_Moist_Forests	1	NT	Neotropic	1	Tropical_and_Subtropical_Moist_Broadleaf_Forests	snapshot	1	spring	1	503	trap_nights	sherman_tomahawk	1	0	1	0	0	0	0	-29.4797	-50.2076	-29.4797	-50.2076	Akodon_sp.	Rodentia	grassland	0	0	0	0	1	1	number_of_individuals	No_comment
forest/open	Luza_et_al_2015	Brazil	Pro-Mata_São_Francisco_de_Paula_RS_BR	G2	NT0101	Araucaria_Moist_Forests	1	NT	Neotropic	1	Tropical_and_Subtropical_Moist_Broadleaf_Forests	snapshot	1	spring	1	503	trap_nights	sherman_tomahawk	1	0	1	0	0	0	0	-29.4797	-50.2076	-29.4797	-50.2076	Delomys_dorsalis	Rodentia	forest	0	0	0	0	4	1	number_of_individuals	No_comment
forest/open	Luza_et_al_2015	Brazil	Pro-Mata_São_Francisco_de_Paula_RS_BR	G2	NT0101	Araucaria_Moist_Forests	1	NT	Neotropic	1	Tropical_and_Subtropical_Moist_Broadleaf_Forests	snapshot	1	spring	1	503	trap_nights	sherman_tomahawk	1	0	1	0	0	0	0	-29.4797	-50.2076	-29.4797	-50.2076	Deltamys_araucaria	Rodentia	grassland	0	0	0	0	1	1	number_of_individuals	No_comment
forest/open	Luza_et_al_2015	Brazil	Pro-Mata_São_Francisco_de_Paula_RS_BR	G2	NT0101	Araucaria_Moist_Forests	1	NT	Neotropic	1	Tropical_and_Subtropical_Moist_Broadleaf_Forests	snapshot	1	spring	1	503	trap_nights	sherman_tomahawk	1	0	1	0	0	0	0	-29.4797	-50.2076	-29.4797	-50.2076	Oligoryzomys_nigripes	Rodentia	grassland	0	0	0	0	1	1	number_of_individuals	No_comment
forest/open	Luza_et_al_2015	Brazil	Pro-Mata_São_Francisco_de_Paula_RS_BR	G2	NT0101	Araucaria_Moist_Forests	1	NT	Neotropic	1	Tropical_and_Subtropical_Moist_Broadleaf_Forests	snapshot	1	spring	1	503	trap_nights	sherman_tomahawk	1	0	1	0	0	0	0	-29.4797	-50.2076	-29.4797	-50.2076	Oligoryzomys_nigripes	Rodentia	forest	0	0	0	0	1	1	number_of_individuals	No_comment
forest/open	Luza_et_al_2015	Brazil	Pro-Mata_São_Francisco_de_Paula_RS_BR	G2	NT0101	Araucaria_Moist_Forests	1	NT	Neotropic	1	Tropical_and_Subtropical_Moist_Broadleaf_Forests	snapshot	1	spring	1	503	trap_nights	sherman_tomahawk	1	0	1	0	0	0	0	-29.4797	-50.2076	-29.4797	-50.2076	Oxymycterus_nasutus	Rodentia	grassland	0	0	0	0	2	1	number_of_individuals	No_comment
forest/open	Luza_et_al_2015	Brazil	Pro-Mata_São_Francisco_de_Paula_RS_BR	G2	NT0101	Araucaria_Moist_Forests	1	NT	Neotropic	1	Tropical_and_Subtropical_Moist_Broadleaf_Forests	snapshot	1	spring	1	503	trap_nights	sherman_tomahawk	1	0	1	0	0	0	0	-29.4797	-50.2076	-29.4797	-50.2076	Scapteromys_meridionalis	Rodentia	grassland	0	0	0	0	1	1	number_of_individuals	No_comment
forest/open	Luza_et_al_2015	Brazil	Santana_da_Boa_Vista_RS_BR	H1	NT0710	Uruguayan_Savanna	10	NT	Neotropic	7	Tropical_and_Subtropical_Grasslands,_Savannas_and_Shrublands	snapshot	1	summer	1	499	trap_nights	sherman_tomahawk	1	0	1	0	0	0	0	-30.9376	-53.0198	-30.9376	-53.0198	Oligoryzomys_nigripes	Rodentia	grassland	0	0	0	0	1	1	number_of_individuals	No_comment
forest/open	Luza_et_al_2015	Brazil	Santana_da_Boa_Vista_RS_BR	H2	NT0710	Uruguayan_Savanna	10	NT	Neotropic	7	Tropical_and_Subtropical_Grasslands,_Savannas_and_Shrublands	snapshot	1	summer	1	458	trap_nights	sherman_tomahawk	1	0	1	0	0	0	0	-30.9251	-53.0286	-30.9251	-53.0286	Akodon_reigi	Rodentia	forest	0	0	0	0	11	1	number_of_individuals	No_comment
forest/open	Luza_et_al_2015	Brazil	Santana_da_Boa_Vista_RS_BR	H2	NT0710	Uruguayan_Savanna	10	NT	Neotropic	7	Tropical_and_Subtropical_Grasslands,_Savannas_and_Shrublands	snapshot	1	summer	1	458	trap_nights	sherman_tomahawk	1	0	1	0	0	0	0	-30.9251	-53.0286	-30.9251	-53.0286	Oligoryzomys_nigripes	Rodentia	grassland	0	0	0	0	2	1	number_of_individuals	No_comment
forest/open	Luza_et_al_2015	Brazil	Santana_da_Boa_Vista_RS_BR	H2	NT0710	Uruguayan_Savanna	10	NT	Neotropic	7	Tropical_and_Subtropical_Grasslands,_Savannas_and_Shrublands	snapshot	1	summer	1	458	trap_nights	sherman_tomahawk	1	0	1	0	0	0	0	-30.9251	-53.0286	-30.9251	-53.0286	Oligoryzomys_nigripes	Rodentia	forest	0	0	0	0	7	1	number_of_individuals	No_comment
forest/open	Luza_et_al_2015	Brazil	Santana_da_Boa_Vista_RS_BR	H2	NT0710	Uruguayan_Savanna	10	NT	Neotropic	7	Tropical_and_Subtropical_Grasslands,_Savannas_and_Shrublands	snapshot	1	summer	1	458	trap_nights	sherman_tomahawk	1	0	1	0	0	0	0	-30.9251	-53.0286	-30.9251	-53.0286	Sooretamys_angouya	Rodentia	forest	0	0	0	0	1	1	number_of_individuals	No_comment
forest/open	Luza_et_al_2015	Brazil	Santo_Antônio_das_Missões	I1	NT0710	Uruguayan_Savanna	10	NT	Neotropic	7	Tropical_and_Subtropical_Grasslands,_Savannas_and_Shrublands	snapshot	1	summer	1	584	trap_nights	sherman_tomahawk	1	0	1	0	0	0	0	-28.5294	-55.428	-28.5294	-55.428	Akodon_montensis	Rodentia	forest	0	0	0	0	1	1	number_of_individuals	No_comment
forest/open	Luza_et_al_2015	Brazil	Santo_Antônio_das_Missões	I2	NT0710	Uruguayan_Savanna	10	NT	Neotropic	7	Tropical_and_Subtropical_Grasslands,_Savannas_and_Shrublands	snapshot	1	summer	1	526	trap_nights	sherman_tomahawk	1	0	1	0	0	0	0	-28.5309	-55.4189	-28.5309	-55.4189	Akodon_montensis	Rodentia	forest	0	0	0	0	1	1	number_of_individuals	No_comment
forest/open	Luza_et_al_2015	Brazil	Santo_Antônio_das_Missões	I2	NT0710	Uruguayan_Savanna	10	NT	Neotropic	7	Tropical_and_Subtropical_Grasslands,_Savannas_and_Shrublands	snapshot	1	summer	1	526	trap_nights	sherman_tomahawk	1	0	1	0	0	0	0	-28.5309	-55.4189	-28.5309	-55.4189	Didelphis_albiventris	Didelphimorphia	forest	0	0	0	0	5	1	number_of_individuals	No_comment
forest/open	De_Carvalho_Braga_et_al_2015	Brazil	Parque_Estadual_Serra_do_Ouro_Branco_and_Monumento_Natural_Estadual_de_Itatiaia	road	NT0104	Bahia_Interior_Forests	4	NT	Neotropic	1	Tropical_and_Subtropical_Moist_Broadleaf_Forests	snapshot	1	summer	1	1728	trap_nights	pitfall	0	0	0	0	1	0	0	20°29'30''S	46°36'30''W	-20.5015	-43.7551	Akodon_serrensis	Rodentia	edge	0	1	0	1	4	1	number_of_individuals	No_comment
forest/open	De_Carvalho_Braga_et_al_2015	Brazil	Parque_Estadual_Serra_do_Ouro_Branco_and_Monumento_Natural_Estadual_de_Itatiaia	road	NT0104	Bahia_Interior_Forests	4	NT	Neotropic	1	Tropical_and_Subtropical_Moist_Broadleaf_Forests	snapshot	1	summer	1	1728	trap_nights	pitfall	0	0	0	0	1	0	0	20°29'30''S	46°36'30''W	-20.5015	-43.7551	Blarinomys_breviceps	Rodentia	edge	0	1	0	1	1	1	number_of_individuals	No_comment
forest/open	De_Carvalho_Braga_et_al_2015	Brazil	Parque_Estadual_Serra_do_Ouro_Branco_and_Monumento_Natural_Estadual_de_Itatiaia	road	NT0104	Bahia_Interior_Forests	4	NT	Neotropic	1	Tropical_and_Subtropical_Moist_Broadleaf_Forests	snapshot	1	summer	1	1728	trap_nights	pitfall	0	0	0	0	1	0	0	20°29'30''S	46°36'30''W	-20.5015	-43.7551	Necromys_lasiurus	Rodentia	edge	0	1	0	1	1	1	number_of_individuals	No_comment
forest/open	De_Carvalho_Braga_et_al_2015	Brazil	Parque_Estadual_Serra_do_Ouro_Branco_and_Monumento_Natural_Estadual_de_Itatiaia	road	NT0104	Bahia_Interior_Forests	4	NT	Neotropic	1	Tropical_and_Subtropical_Moist_Broadleaf_Forests	snapshot	1	summer	1	1728	trap_nights	pitfall	0	0	0	0	1	0	0	20°29'30''S	46°36'30''W	-20.5015	-43.7551	Oligoryzomys_nigripes	Rodentia	edge	0	1	0	1	44	1	number_of_individuals	No_comment
forest/open	De_Carvalho_Braga_et_al_2015	Brazil	Parque_Estadual_Serra_do_Ouro_Branco_and_Monumento_Natural_Estadual_de_Itatiaia	road	NT0104	Bahia_Interior_Forests	4	NT	Neotropic	1	Tropical_and_Subtropical_Moist_Broadleaf_Forests	snapshot	1	summer	1	1728	trap_nights	pitfall	0	0	0	0	1	0	0	20°29'30''S	46°36'30''W	-20.5015	-43.7551	Marmosops_incanus	Didelphimorphia	edge	0	1	0	1	3	1	number_of_individuals	No_comment
forest/open	De_Carvalho_Braga_et_al_2015	Brazil	Parque_Estadual_Serra_do_Ouro_Branco_and_Monumento_Natural_Estadual_de_Itatiaia	road	NT0104	Bahia_Interior_Forests	4	NT	Neotropic	1	Tropical_and_Subtropical_Moist_Broadleaf_Forests	snapshot	1	summer	1	1728	trap_nights	pitfall	0	0	0	0	1	0	0	20°29'30''S	46°36'30''W	-20.5015	-43.7551	Monodelphis_americana	Didelphimorphia	edge	0	1	0	1	6	1	number_of_individuals	No_comment
forest/open	De_Carvalho_Braga_et_al_2015	Brazil	Parque_Estadual_Serra_do_Ouro_Branco_and_Monumento_Natural_Estadual_de_Itatiaia	road	NT0104	Bahia_Interior_Forests	4	NT	Neotropic	1	Tropical_and_Subtropical_Moist_Broadleaf_Forests	snapshot	1	summer	1	1728	trap_nights	pitfall	0	0	0	0	1	0	0	20°29'30''S	46°36'30''W	-20.5015	-43.7551	Monodelphis_domestica	Didelphimorphia	edge	0	1	0	1	1	1	number_of_individuals	No_comment
forest/open	De_Carvalho_Braga_et_al_2015	Brazil	Parque_Estadual_Serra_do_Ouro_Branco_and_Monumento_Natural_Estadual_de_Itatiaia	cornfield	NT0104	Bahia_Interior_Forests	4	NT	Neotropic	1	Tropical_and_Subtropical_Moist_Broadleaf_Forests	snapshot	1	summer	1	1728	trap_nights	pitfall	0	0	0	0	1	0	0	20°29'30''S	46°36'30''W	-20.5015	-43.7551	Akodon_serrensis	Rodentia	open	0	0	0	1	13	1	number_of_individuals	No_comment
forest/open	De_Carvalho_Braga_et_al_2015	Brazil	Parque_Estadual_Serra_do_Ouro_Branco_and_Monumento_Natural_Estadual_de_Itatiaia	cornfield	NT0104	Bahia_Interior_Forests	4	NT	Neotropic	1	Tropical_and_Subtropical_Moist_Broadleaf_Forests	snapshot	1	summer	1	1728	trap_nights	pitfall	0	0	0	0	1	0	0	20°29'30''S	46°36'30''W	-20.5015	-43.7551	Calomys_tener	Rodentia	open	0	0	0	1	1	1	number_of_individuals	No_comment
forest/open	De_Carvalho_Braga_et_al_2015	Brazil	Parque_Estadual_Serra_do_Ouro_Branco_and_Monumento_Natural_Estadual_de_Itatiaia	cornfield	NT0104	Bahia_Interior_Forests	4	NT	Neotropic	1	Tropical_and_Subtropical_Moist_Broadleaf_Forests	snapshot	1	summer	1	1728	trap_nights	pitfall	0	0	0	0	1	0	0	20°29'30''S	46°36'30''W	-20.5015	-43.7551	Necromys_lasiurus	Rodentia	open	0	0	0	1	1	1	number_of_individuals	No_comment
forest/open	De_Carvalho_Braga_et_al_2015	Brazil	Parque_Estadual_Serra_do_Ouro_Branco_and_Monumento_Natural_Estadual_de_Itatiaia	cornfield	NT0104	Bahia_Interior_Forests	4	NT	Neotropic	1	Tropical_and_Subtropical_Moist_Broadleaf_Forests	snapshot	1	summer	1	1728	trap_nights	pitfall	0	0	0	0	1	0	0	20°29'30''S	46°36'30''W	-20.5015	-43.7551	Oligoryzomys_nigripes	Rodentia	open	0	0	0	1	107	1	number_of_individuals	No_comment
forest/open	De_Carvalho_Braga_et_al_2015	Brazil	Parque_Estadual_Serra_do_Ouro_Branco_and_Monumento_Natural_Estadual_de_Itatiaia	cornfield	NT0104	Bahia_Interior_Forests	4	NT	Neotropic	1	Tropical_and_Subtropical_Moist_Broadleaf_Forests	snapshot	1	summer	1	1728	trap_nights	pitfall	0	0	0	0	1	0	0	20°29'30''S	46°36'30''W	-20.5015	-43.7551	Marmosops_incanus	Didelphimorphia	open	0	0	0	1	3	1	number_of_individuals	No_comment
forest/open	De_Carvalho_Braga_et_al_2015	Brazil	Parque_Estadual_Serra_do_Ouro_Branco_and_Monumento_Natural_Estadual_de_Itatiaia	cornfield	NT0104	Bahia_Interior_Forests	4	NT	Neotropic	1	Tropical_and_Subtropical_Moist_Broadleaf_Forests	snapshot	1	summer	1	1728	trap_nights	pitfall	0	0	0	0	1	0	0	20°29'30''S	46°36'30''W	-20.5015	-43.7551	Monodelphis_americana	Didelphimorphia	open	0	0	0	1	2	1	number_of_individuals	No_comment
forest/open	De_Carvalho_Braga_et_al_2015	Brazil	Parque_Estadual_Serra_do_Ouro_Branco_and_Monumento_Natural_Estadual_de_Itatiaia	interior	NT0104	Bahia_Interior_Forests	4	NT	Neotropic	1	Tropical_and_Subtropical_Moist_Broadleaf_Forests	snapshot	1	summer	1	1728	trap_nights	pitfall	0	0	0	0	1	0	0	20°29'30''S	46°36'30''W	-20.5015	-43.7551	Akodon_serrensis	Rodentia	forest	0	0	0	1	10	1	number_of_individuals	No_comment
forest/open	De_Carvalho_Braga_et_al_2015	Brazil	Parque_Estadual_Serra_do_Ouro_Branco_and_Monumento_Natural_Estadual_de_Itatiaia	interior	NT0104	Bahia_Interior_Forests	4	NT	Neotropic	1	Tropical_and_Subtropical_Moist_Broadleaf_Forests	snapshot	1	summer	1	1728	trap_nights	pitfall	0	0	0	0	1	0	0	20°29'30''S	46°36'30''W	-20.5015	-43.7551	Bibimys_labiosus	Rodentia	forest	0	0	0	1	2	1	number_of_individuals	No_comment
forest/open	De_Carvalho_Braga_et_al_2015	Brazil	Parque_Estadual_Serra_do_Ouro_Branco_and_Monumento_Natural_Estadual_de_Itatiaia	interior	NT0104	Bahia_Interior_Forests	4	NT	Neotropic	1	Tropical_and_Subtropical_Moist_Broadleaf_Forests	snapshot	1	summer	1	1728	trap_nights	pitfall	0	0	0	0	1	0	0	20°29'30''S	46°36'30''W	-20.5015	-43.7551	Blarinomys_breviceps	Rodentia	forest	0	0	0	1	2	1	number_of_individuals	No_comment
forest/open	De_Carvalho_Braga_et_al_2015	Brazil	Parque_Estadual_Serra_do_Ouro_Branco_and_Monumento_Natural_Estadual_de_Itatiaia	interior	NT0104	Bahia_Interior_Forests	4	NT	Neotropic	1	Tropical_and_Subtropical_Moist_Broadleaf_Forests	snapshot	1	summer	1	1728	trap_nights	pitfall	0	0	0	0	1	0	0	20°29'30''S	46°36'30''W	-20.5015	-43.7551	Oligoryzomys_nigripes	Rodentia	forest	0	0	0	1	48	1	number_of_individuals	No_comment
forest/open	De_Carvalho_Braga_et_al_2015	Brazil	Parque_Estadual_Serra_do_Ouro_Branco_and_Monumento_Natural_Estadual_de_Itatiaia	interior	NT0104	Bahia_Interior_Forests	4	NT	Neotropic	1	Tropical_and_Subtropical_Moist_Broadleaf_Forests	snapshot	1	summer	1	1728	trap_nights	pitfall	0	0	0	0	1	0	0	20°29'30''S	46°36'30''W	-20.5015	-43.7551	Rhagomys_rufescens	Rodentia	forest	0	0	0	1	2	1	number_of_individuals	No_comment
forest/open	De_Carvalho_Braga_et_al_2015	Brazil	Parque_Estadual_Serra_do_Ouro_Branco_and_Monumento_Natural_Estadual_de_Itatiaia	interior	NT0104	Bahia_Interior_Forests	4	NT	Neotropic	1	Tropical_and_Subtropical_Moist_Broadleaf_Forests	snapshot	1	summer	1	1728	trap_nights	pitfall	0	0	0	0	1	0	0	20°29'30''S	46°36'30''W	-20.5015	-43.7551	Didelphis_albiventris	Didelphimorphia	forest	0	0	0	1	1	1	number_of_individuals	No_comment
forest/open	De_Carvalho_Braga_et_al_2015	Brazil	Parque_Estadual_Serra_do_Ouro_Branco_and_Monumento_Natural_Estadual_de_Itatiaia	interior	NT0104	Bahia_Interior_Forests	4	NT	Neotropic	1	Tropical_and_Subtropical_Moist_Broadleaf_Forests	snapshot	1	summer	1	1728	trap_nights	pitfall	0	0	0	0	1	0	0	20°29'30''S	46°36'30''W	-20.5015	-43.7551	Marmosops_incanus	Didelphimorphia	forest	0	0	0	1	2	1	number_of_individuals	No_comment
forest/open	De_Carvalho_Braga_et_al_2015	Brazil	Parque_Estadual_Serra_do_Ouro_Branco_and_Monumento_Natural_Estadual_de_Itatiaia	interior	NT0104	Bahia_Interior_Forests	4	NT	Neotropic	1	Tropical_and_Subtropical_Moist_Broadleaf_Forests	snapshot	1	summer	1	1728	trap_nights	pitfall	0	0	0	0	1	0	0	20°29'30''S	46°36'30''W	-20.5015	-43.7551	Monodelphis_americana	Didelphimorphia	forest	0	0	0	1	5	1	number_of_individuals	No_comment
forest/open	Salek_et_al_2015	Czech_Republic	South_Bohemia	unique	PA0445	Western_European_Broadleaf_Forests	45	PA	Palearctic	4	Temperate_Broadleaf_and_Mixed_Forests	two_year_snapshot	0	autumn_spring	0	8280	trap_nights	snaptrap	0	1	0	0	0	0	0	48°59'N	4°19'E	48.9131	14.445	Apodemus_flavicollis	Rodentia	edge	0	1	0	1	43	1	number_of_individuals	No_comment
forest/open	Salek_et_al_2015	Czech_Republic	South_Bohemia	unique	PA0445	Western_European_Broadleaf_Forests	45	PA	Palearctic	4	Temperate_Broadleaf_and_Mixed_Forests	two_year_snapshot	0	autumn_spring	0	8280	trap_nights	snaptrap	0	1	0	0	0	0	0	48°59'N	4°19'E	48.9131	14.445	Apodemus_sylvaticus	Rodentia	edge	0	1	0	1	49	1	number_of_individuals	No_comment
forest/open	Salek_et_al_2015	Czech_Republic	South_Bohemia	unique	PA0445	Western_European_Broadleaf_Forests	45	PA	Palearctic	4	Temperate_Broadleaf_and_Mixed_Forests	two_year_snapshot	0	autumn_spring	0	8280	trap_nights	snaptrap	0	1	0	0	0	0	0	48°59'N	4°19'E	48.9131	14.445	Crocidura_suaveolens	Eulipotyphla	edge	0	1	0	1	1	1	number_of_individuals	No_comment
forest/open	Salek_et_al_2015	Czech_Republic	South_Bohemia	unique	PA0445	Western_European_Broadleaf_Forests	45	PA	Palearctic	4	Temperate_Broadleaf_and_Mixed_Forests	two_year_snapshot	0	autumn_spring	0	8280	trap_nights	snaptrap	0	1	0	0	0	0	0	48°59'N	4°19'E	48.9131	14.445	Microtus_arvalis	Rodentia	edge	0	1	0	1	13	1	number_of_individuals	No_comment
forest/open	Salek_et_al_2015	Czech_Republic	South_Bohemia	unique	PA0445	Western_European_Broadleaf_Forests	45	PA	Palearctic	4	Temperate_Broadleaf_and_Mixed_Forests	two_year_snapshot	0	autumn_spring	0	8280	trap_nights	snaptrap	0	1	0	0	0	0	0	48°59'N	4°19'E	48.9131	14.445	Myodes_glareolus	Rodentia	edge	0	1	0	1	26	1	number_of_individuals	No_comment
forest/open	Salek_et_al_2015	Czech_Republic	South_Bohemia	unique	PA0445	Western_European_Broadleaf_Forests	45	PA	Palearctic	4	Temperate_Broadleaf_and_Mixed_Forests	two_year_snapshot	0	autumn_spring	0	8280	trap_nights	snaptrap	0	1	0	0	0	0	0	48°59'N	4°19'E	48.9131	14.445	Neomys_fodiens	Eulipotyphla	edge	0	1	0	1	1	1	number_of_individuals	No_comment
forest/open	Salek_et_al_2015	Czech_Republic	South_Bohemia	unique	PA0445	Western_European_Broadleaf_Forests	45	PA	Palearctic	4	Temperate_Broadleaf_and_Mixed_Forests	two_year_snapshot	0	autumn_spring	0	8280	trap_nights	snaptrap	0	1	0	0	0	0	0	48°59'N	4°19'E	48.9131	14.445	Sorex_araneus	Eulipotyphla	edge	0	1	0	1	23	1	number_of_individuals	No_comment
forest/open	Salek_et_al_2015	Czech_Republic	South_Bohemia	unique	PA0445	Western_European_Broadleaf_Forests	45	PA	Palearctic	4	Temperate_Broadleaf_and_Mixed_Forests	two_year_snapshot	0	autumn_spring	0	8280	trap_nights	snaptrap	0	1	0	0	0	0	0	48°59'N	4°19'E	48.9131	14.445	Sorex_minutus	Eulipotyphla	edge	0	1	0	1	2	1	number_of_individuals	No_comment
forest/open	Rose_et_al_2014	United_States	Fort_Necessity_National_Battlefield_(FONE)_Pennsylvania	unique	NEA0401	Central_Appalachian_Forest	1	NEA	Nearctic	4	Temperate_Broadleaf_and_Mixed_Forests	two_year_snapshot	0	summer_autumn	0	3990	trap_nights	sherman	1	0	0	0	0	0	0	38°48'43''N	84°41'50''W	39.8125	-79.5912	Peromyscus_leucopus	Rodentia	forest	0	0	0	1	NA	1	NA	Presence_data_obtained_through_e-mail_to_authors
forest/open	Rose_et_al_2014	United_States	Fort_Necessity_National_Battlefield_(FONE)_Pennsylvania	unique	NEA0401	Central_Appalachian_Forest	1	NEA	Nearctic	4	Temperate_Broadleaf_and_Mixed_Forests	two_year_snapshot	0	summer_autumn	0	3990	trap_nights	sherman	1	0	0	0	0	0	0	38°48'43''N	84°41'50''W	39.8125	-79.5912	Peromyscus_leucopus	Rodentia	edge	0	1	0	1	NA	1	NA	Presence_data_obtained_through_e-mail_to_authors
forest/open	Rose_et_al_2014	United_States	Fort_Necessity_National_Battlefield_(FONE)_Pennsylvania	unique	NEA0401	Central_Appalachian_Forest	1	NEA	Nearctic	4	Temperate_Broadleaf_and_Mixed_Forests	two_year_snapshot	0	summer_autumn	0	3990	trap_nights	sherman	1	0	0	0	0	0	0	38°48'43''N	84°41'50''W	39.8125	-79.5912	Peromyscus_leucopus	Rodentia	open	0	0	0	1	NA	1	NA	Presence_data_obtained_through_e-mail_to_authors
forest/open	Rose_et_al_2014	United_States	Fort_Necessity_National_Battlefield_(FONE)_Pennsylvania	unique	NEA0401	Central_Appalachian_Forest	1	NEA	Nearctic	4	Temperate_Broadleaf_and_Mixed_Forests	two_year_snapshot	0	summer_autumn	0	3990	trap_nights	sherman	1	0	0	0	0	0	0	38°48'43''N	84°41'50''W	39.8125	-79.5912	Microtus_pennsylvanicus	Rodentia	open	0	0	0	1	11	1	number_of_individuals	Presence_data_obtained_through_e-mail_to_authors
forest/open	Rose_et_al_2014	United_States	Fort_Necessity_National_Battlefield_(FONE)_Pennsylvania	unique	NEA0401	Central_Appalachian_Forest	1	NEA	Nearctic	4	Temperate_Broadleaf_and_Mixed_Forests	two_year_snapshot	0	summer_autumn	0	3990	trap_nights	sherman	1	0	0	0	0	0	0	38°48'43''N	84°41'50''W	39.8125	-79.5912	Blarina_brevicauda	Eulipotyphla	open	0	0	0	1	NA	1	NA	Presence_data_obtained_through_e-mail_to_authors
forest/open	Rose_et_al_2014	United_States	Fort_Necessity_National_Battlefield_(FONE)_Pennsylvania	unique	NEA0401	Central_Appalachian_Forest	1	NEA	Nearctic	4	Temperate_Broadleaf_and_Mixed_Forests	two_year_snapshot	0	summer_autumn	0	3990	trap_nights	sherman	1	0	0	0	0	0	0	38°48'43''N	84°41'50''W	39.8125	-79.5912	Blarina_brevicauda	Eulipotyphla	edge	0	1	0	1	NA	1	NA	Presence_data_obtained_through_e-mail_to_authors
forest/open	Rose_et_al_2014	United_States	Fort_Necessity_National_Battlefield_(FONE)_Pennsylvania	unique	NEA0401	Central_Appalachian_Forest	1	NEA	Nearctic	4	Temperate_Broadleaf_and_Mixed_Forests	two_year_snapshot	0	summer_autumn	0	3990	trap_nights	sherman	1	0	0	0	0	0	0	38°48'43''N	84°41'50''W	39.8125	-79.5912	Microtus_pinetorum	Rodentia	forest	0	0	0	1	4	1	number_of_individuals	Presence_data_obtained_through_e-mail_to_authors
forest/open	Rose_et_al_2014	United_States	Fort_Necessity_National_Battlefield_(FONE)_Pennsylvania	unique	NEA0401	Central_Appalachian_Forest	1	NEA	Nearctic	4	Temperate_Broadleaf_and_Mixed_Forests	two_year_snapshot	0	summer_autumn	0	3990	trap_nights	sherman	1	0	0	0	0	0	0	38°48'43''N	84°41'50''W	39.8125	-79.5912	Zapus_hudsonius	Rodentia	open	0	0	0	1	2	1	number_of_individuals	Presence_data_obtained_through_e-mail_to_authors
forest/open	Rose_et_al_2014	United_States	Fort_Necessity_National_Battlefield_(FONE)_Pennsylvania	unique	NEA0401	Central_Appalachian_Forest	1	NEA	Nearctic	4	Temperate_Broadleaf_and_Mixed_Forests	two_year_snapshot	0	summer_autumn	0	3990	trap_nights	sherman	1	0	0	0	0	0	0	38°48'43''N	84°41'50''W	39.8125	-79.5912	Sorex_cinereus	Eulipotyphla	open	0	0	0	1	1	1	number_of_individuals	Presence_data_obtained_through_e-mail_to_authors
forest/open	Rose_et_al_2014	United_States	Fort_Necessity_National_Battlefield_(FONE)_Pennsylvania	unique	NEA0401	Central_Appalachian_Forest	1	NEA	Nearctic	4	Temperate_Broadleaf_and_Mixed_Forests	two_year_snapshot	0	summer_autumn	0	3990	trap_nights	sherman	1	0	0	0	0	0	0	38°48'43''N	84°41'50''W	39.8125	-79.5912	Synaptomys_cooperi	Rodentia	open	0	0	0	1	1	1	number_of_individuals	Presence_data_obtained_through_e-mail_to_authors
forest/open	De_La_Sancha_2014	Paraguay	Paraguay	Mbaracayu_Natural_Forest_Reserve_(MB)	NT0150	Alto_Parana_Atlantic_Forests	50	NT	Neotropic	1	Tropical_and_Subtropical_Moist_Broadleaf_Forests	many_years	0	many_year_seasons	0	31600	trap_nights	sherman_pitfall_snaptrap	1	1	0	0	1	0	0	-24.193281°	-55.427989°	-24.1933	-55.428	Akodon_montensis	Rodentia	forest	0	0	0	0	14	1	number_of_individuals	No_comment
forest/open	De_La_Sancha_2014	Paraguay	Paraguay	Mbaracayu_Natural_Forest_Reserve_(MB)	NT0150	Alto_Parana_Atlantic_Forests	50	NT	Neotropic	1	Tropical_and_Subtropical_Moist_Broadleaf_Forests	many_years	0	many_year_seasons	0	31600	trap_nights	sherman_pitfall_snaptrap	1	1	0	0	1	0	0	-24.193281°	-55.427989°	-24.1933	-55.428	Oligoryzomys_nigripes	Rodentia	forest	0	0	0	0	13	1	number_of_individuals	No_comment
forest/open	De_La_Sancha_2014	Paraguay	Paraguay	Mbaracayu_Natural_Forest_Reserve_(MB)	NT0150	Alto_Parana_Atlantic_Forests	50	NT	Neotropic	1	Tropical_and_Subtropical_Moist_Broadleaf_Forests	many_years	0	many_year_seasons	0	31600	trap_nights	sherman_pitfall_snaptrap	1	1	0	0	1	0	0	-24.193281°	-55.427989°	-24.1933	-55.428	Hylaeamys_megacephalus	Rodentia	forest	0	0	0	0	7	1	number_of_individuals	No_comment
forest/open	De_La_Sancha_2014	Paraguay	Paraguay	Mbaracayu_Natural_Forest_Reserve_(MB)	NT0150	Alto_Parana_Atlantic_Forests	50	NT	Neotropic	1	Tropical_and_Subtropical_Moist_Broadleaf_Forests	many_years	0	many_year_seasons	0	31600	trap_nights	sherman_pitfall_snaptrap	1	1	0	0	1	0	0	-24.193281°	-55.427989°	-24.1933	-55.428	Calomys_callosus	Rodentia	forest	0	0	0	0	3	1	number_of_individuals	No_comment
forest/open	De_La_Sancha_2014	Paraguay	Paraguay	Mbaracayu_Natural_Forest_Reserve_(MB)	NT0150	Alto_Parana_Atlantic_Forests	50	NT	Neotropic	1	Tropical_and_Subtropical_Moist_Broadleaf_Forests	many_years	0	many_year_seasons	0	31600	trap_nights	sherman_pitfall_snaptrap	1	1	0	0	1	0	0	-24.193281°	-55.427989°	-24.1933	-55.428	Cryptonanus_chacoensis	Didelphimorphia	forest	0	0	0	0	2	1	number_of_individuals	No_comment
forest/open	De_La_Sancha_2014	Paraguay	Paraguay	Mbaracayu_Natural_Forest_Reserve_(MB)	NT0150	Alto_Parana_Atlantic_Forests	50	NT	Neotropic	1	Tropical_and_Subtropical_Moist_Broadleaf_Forests	many_years	0	many_year_seasons	0	31600	trap_nights	sherman_pitfall_snaptrap	1	1	0	0	1	0	0	-24.193281°	-55.427989°	-24.1933	-55.428	Rhipidomys_macrurus	Rodentia	forest	0	0	0	0	2	1	number_of_individuals	No_comment
forest/open	De_La_Sancha_2014	Paraguay	Paraguay	Mbaracayu_Natural_Forest_Reserve_(MB)	NT0150	Alto_Parana_Atlantic_Forests	50	NT	Neotropic	1	Tropical_and_Subtropical_Moist_Broadleaf_Forests	many_years	0	many_year_seasons	0	31600	trap_nights	sherman_pitfall_snaptrap	1	1	0	0	1	0	0	-24.193281°	-55.427989°	-24.1933	-55.428	Gracilinanus_agilis	Didelphimorphia	forest	0	0	0	0	1	1	number_of_individuals	No_comment
forest/open	De_La_Sancha_2014	Paraguay	Paraguay	Mbaracayu_Natural_Forest_Reserve_(MB)	NT0150	Alto_Parana_Atlantic_Forests	50	NT	Neotropic	1	Tropical_and_Subtropical_Moist_Broadleaf_Forests	many_years	0	many_year_seasons	0	31600	trap_nights	sherman_pitfall_snaptrap	1	1	0	0	1	0	0	-24.193281°	-55.427989°	-24.1933	-55.428	Oligoryzomys_fornesi	Rodentia	forest	0	0	0	0	1	1	number_of_individuals	No_comment
forest/open	De_La_Sancha_2014	Paraguay	Paraguay	Mbaracayu_Natural_Forest_Reserve_(MB)	NT0150	Alto_Parana_Atlantic_Forests	50	NT	Neotropic	1	Tropical_and_Subtropical_Moist_Broadleaf_Forests	many_years	0	many_year_seasons	0	31600	trap_nights	sherman_pitfall_snaptrap	1	1	0	0	1	0	0	-24.193281°	-55.427989°	-24.1933	-55.428	Necromys_lasiurus	Rodentia	forest	0	0	0	0	1	1	number_of_individuals	No_comment
forest/open	De_La_Sancha_2014	Paraguay	Paraguay	San_Rafael_Managed_Resource_Reserve_(SR)	NT0150	Alto_Parana_Atlantic_Forests	50	NT	Neotropic	1	Tropical_and_Subtropical_Moist_Broadleaf_Forests	many_years	0	many_year_seasons	0	31600	trap_nights	sherman_pitfall_snaptrap	1	1	0	0	1	0	0	-26.435653°	-55.696450°	-26.4357	-55.6964	Akodon_paranaensis	Rodentia	forest	0	0	0	0	78	1	number_of_individuals	No_comment
forest/open	De_La_Sancha_2014	Paraguay	Paraguay	San_Rafael_Managed_Resource_Reserve_(SR)	NT0150	Alto_Parana_Atlantic_Forests	50	NT	Neotropic	1	Tropical_and_Subtropical_Moist_Broadleaf_Forests	many_years	0	many_year_seasons	0	31600	trap_nights	sherman_pitfall_snaptrap	1	1	0	0	1	0	0	-26.435653°	-55.696450°	-26.4357	-55.6964	Akodon_montensis	Rodentia	forest	0	0	0	0	68	1	number_of_individuals	No_comment
forest/open	De_La_Sancha_2014	Paraguay	Paraguay	San_Rafael_Managed_Resource_Reserve_(SR)	NT0150	Alto_Parana_Atlantic_Forests	50	NT	Neotropic	1	Tropical_and_Subtropical_Moist_Broadleaf_Forests	many_years	0	many_year_seasons	0	31600	trap_nights	sherman_pitfall_snaptrap	1	1	0	0	1	0	0	-26.435653°	-55.696450°	-26.4357	-55.6964	Oligoryzomys_nigripes	Rodentia	forest	0	0	0	0	64	1	number_of_individuals	No_comment
forest/open	De_La_Sancha_2014	Paraguay	Paraguay	San_Rafael_Managed_Resource_Reserve_(SR)	NT0150	Alto_Parana_Atlantic_Forests	50	NT	Neotropic	1	Tropical_and_Subtropical_Moist_Broadleaf_Forests	many_years	0	many_year_seasons	0	31600	trap_nights	sherman_pitfall_snaptrap	1	1	0	0	1	0	0	-26.435653°	-55.696450°	-26.4357	-55.6964	Thaptomys_nigrita	Rodentia	forest	0	0	0	0	21	1	number_of_individuals	No_comment
forest/open	De_La_Sancha_2014	Paraguay	Paraguay	San_Rafael_Managed_Resource_Reserve_(SR)	NT0150	Alto_Parana_Atlantic_Forests	50	NT	Neotropic	1	Tropical_and_Subtropical_Moist_Broadleaf_Forests	many_years	0	many_year_seasons	0	31600	trap_nights	sherman_pitfall_snaptrap	1	1	0	0	1	0	0	-26.435653°	-55.696450°	-26.4357	-55.6964	Cryptonanus_chacoensis	Didelphimorphia	forest	0	0	0	0	9	1	number_of_individuals	No_comment
forest/open	De_La_Sancha_2014	Paraguay	Paraguay	San_Rafael_Managed_Resource_Reserve_(SR)	NT0150	Alto_Parana_Atlantic_Forests	50	NT	Neotropic	1	Tropical_and_Subtropical_Moist_Broadleaf_Forests	many_years	0	many_year_seasons	0	31600	trap_nights	sherman_pitfall_snaptrap	1	1	0	0	1	0	0	-26.435653°	-55.696450°	-26.4357	-55.6964	Gracilinanus_agilis	Didelphimorphia	forest	0	0	0	0	8	1	number_of_individuals	No_comment
forest/open	De_La_Sancha_2014	Paraguay	Paraguay	San_Rafael_Managed_Resource_Reserve_(SR)	NT0150	Alto_Parana_Atlantic_Forests	50	NT	Neotropic	1	Tropical_and_Subtropical_Moist_Broadleaf_Forests	many_years	0	many_year_seasons	0	31600	trap_nights	sherman_pitfall_snaptrap	1	1	0	0	1	0	0	-26.435653°	-55.696450°	-26.4357	-55.6964	Necromys_lasiurus	Rodentia	forest	0	0	0	0	6	1	number_of_individuals	No_comment
forest/open	De_La_Sancha_2014	Paraguay	Paraguay	San_Rafael_Managed_Resource_Reserve_(SR)	NT0150	Alto_Parana_Atlantic_Forests	50	NT	Neotropic	1	Tropical_and_Subtropical_Moist_Broadleaf_Forests	many_years	0	many_year_seasons	0	31600	trap_nights	sherman_pitfall_snaptrap	1	1	0	0	1	0	0	-26.435653°	-55.696450°	-26.4357	-55.6964	Euryoryzomys_russatus	Rodentia	forest	0	0	0	0	4	1	number_of_individuals	No_comment
forest/open	De_La_Sancha_2014	Paraguay	Paraguay	San_Rafael_Managed_Resource_Reserve_(SR)	NT0150	Alto_Parana_Atlantic_Forests	50	NT	Neotropic	1	Tropical_and_Subtropical_Moist_Broadleaf_Forests	many_years	0	many_year_seasons	0	31600	trap_nights	sherman_pitfall_snaptrap	1	1	0	0	1	0	0	-26.435653°	-55.696450°	-26.4357	-55.6964	Oligoryzomys_fornesi	Rodentia	forest	0	0	0	0	3	1	number_of_individuals	No_comment
forest/open	De_La_Sancha_2014	Paraguay	Paraguay	San_Rafael_Managed_Resource_Reserve_(SR)	NT0150	Alto_Parana_Atlantic_Forests	50	NT	Neotropic	1	Tropical_and_Subtropical_Moist_Broadleaf_Forests	many_years	0	many_year_seasons	0	31600	trap_nights	sherman_pitfall_snaptrap	1	1	0	0	1	0	0	-26.435653°	-55.696450°	-26.4357	-55.6964	Marmosa_paraguayanus	Didelphimorphia	forest	0	0	0	0	2	1	number_of_individuals	No_comment
forest/open	De_La_Sancha_2014	Paraguay	Paraguay	San_Rafael_Managed_Resource_Reserve_(SR)	NT0150	Alto_Parana_Atlantic_Forests	50	NT	Neotropic	1	Tropical_and_Subtropical_Moist_Broadleaf_Forests	many_years	0	many_year_seasons	0	31600	trap_nights	sherman_pitfall_snaptrap	1	1	0	0	1	0	0	-26.435653°	-55.696450°	-26.4357	-55.6964	Oligoryzomys_flavescens	Rodentia	forest	0	0	0	0	2	1	number_of_individuals	No_comment
forest/open	De_La_Sancha_2014	Paraguay	Paraguay	San_Rafael_Managed_Resource_Reserve_(SR)	NT0150	Alto_Parana_Atlantic_Forests	50	NT	Neotropic	1	Tropical_and_Subtropical_Moist_Broadleaf_Forests	many_years	0	many_year_seasons	0	31600	trap_nights	sherman_pitfall_snaptrap	1	1	0	0	1	0	0	-26.435653°	-55.696450°	-26.4357	-55.6964	Calomys_tener	Rodentia	forest	0	0	0	0	1	1	number_of_individuals	No_comment
forest/open	De_La_Sancha_2014	Paraguay	Paraguay	San_Rafael_Managed_Resource_Reserve_(SR)	NT0150	Alto_Parana_Atlantic_Forests	50	NT	Neotropic	1	Tropical_and_Subtropical_Moist_Broadleaf_Forests	many_years	0	many_year_seasons	0	31600	trap_nights	sherman_pitfall_snaptrap	1	1	0	0	1	0	0	-26.435653°	-55.696450°	-26.4357	-55.6964	Juliomys_pictipes	Rodentia	forest	0	0	0	0	1	1	number_of_individuals	No_comment
forest/open	De_La_Sancha_2014	Paraguay	Paraguay	San_Rafael_Managed_Resource_Reserve_(SR)	NT0150	Alto_Parana_Atlantic_Forests	50	NT	Neotropic	1	Tropical_and_Subtropical_Moist_Broadleaf_Forests	many_years	0	many_year_seasons	0	31600	trap_nights	sherman_pitfall_snaptrap	1	1	0	0	1	0	0	-26.435653°	-55.696450°	-26.4357	-55.6964	Rattus_rattus	Rodentia	forest	0	0	0	0	1	1	number_of_individuals	No_comment
forest/open	De_La_Sancha_2014	Paraguay	Paraguay	San_Rafael_Managed_Resource_Reserve_(SR)	NT0150	Alto_Parana_Atlantic_Forests	50	NT	Neotropic	1	Tropical_and_Subtropical_Moist_Broadleaf_Forests	many_years	0	many_year_seasons	0	31600	trap_nights	sherman_pitfall_snaptrap	1	1	0	0	1	0	0	-26.435653°	-55.696450°	-26.4357	-55.6964	Sooretamys_angouya	Rodentia	forest	0	0	0	0	1	1	number_of_individuals	No_comment
forest/open	De_La_Sancha_2014	Paraguay	Paraguay	Morombi_Natural_Private_Reserve_(MO)	NT0150	Alto_Parana_Atlantic_Forests	50	NT	Neotropic	1	Tropical_and_Subtropical_Moist_Broadleaf_Forests	many_years	0	many_year_seasons	0	31600	trap_nights	sherman_pitfall_snaptrap	1	1	0	0	1	0	0	-24.800850°	-55.349628°	-24.8009	-55.3496	Akodon_montensis	Rodentia	forest	0	0	0	0	13	1	number_of_individuals	No_comment
forest/open	De_La_Sancha_2014	Paraguay	Paraguay	Morombi_Natural_Private_Reserve_(MO)	NT0150	Alto_Parana_Atlantic_Forests	50	NT	Neotropic	1	Tropical_and_Subtropical_Moist_Broadleaf_Forests	many_years	0	many_year_seasons	0	31600	trap_nights	sherman_pitfall_snaptrap	1	1	0	0	1	0	0	-24.800850°	-55.349628°	-24.8009	-55.3496	Hylaeamys_megacephalus	Rodentia	forest	0	0	0	0	5	1	number_of_individuals	No_comment
forest/open	De_La_Sancha_2014	Paraguay	Paraguay	Morombi_Natural_Private_Reserve_(MO)	NT0150	Alto_Parana_Atlantic_Forests	50	NT	Neotropic	1	Tropical_and_Subtropical_Moist_Broadleaf_Forests	many_years	0	many_year_seasons	0	31600	trap_nights	sherman_pitfall_snaptrap	1	1	0	0	1	0	0	-24.800850°	-55.349628°	-24.8009	-55.3496	Cryptonanus_chacoensis	Didelphimorphia	forest	0	0	0	0	3	1	number_of_individuals	No_comment
forest/open	De_La_Sancha_2014	Paraguay	Paraguay	Morombi_Natural_Private_Reserve_(MO)	NT0150	Alto_Parana_Atlantic_Forests	50	NT	Neotropic	1	Tropical_and_Subtropical_Moist_Broadleaf_Forests	many_years	0	many_year_seasons	0	31600	trap_nights	sherman_pitfall_snaptrap	1	1	0	0	1	0	0	-24.800850°	-55.349628°	-24.8009	-55.3496	Gracilinanus_agilis	Didelphimorphia	forest	0	0	0	0	3	1	number_of_individuals	No_comment
forest/open	De_La_Sancha_2014	Paraguay	Paraguay	Morombi_Natural_Private_Reserve_(MO)	NT0150	Alto_Parana_Atlantic_Forests	50	NT	Neotropic	1	Tropical_and_Subtropical_Moist_Broadleaf_Forests	many_years	0	many_year_seasons	0	31600	trap_nights	sherman_pitfall_snaptrap	1	1	0	0	1	0	0	-24.800850°	-55.349628°	-24.8009	-55.3496	Oligoryzomys_nigripes	Rodentia	forest	0	0	0	0	3	1	number_of_individuals	No_comment
forest/open	De_La_Sancha_2014	Paraguay	Paraguay	Morombi_Natural_Private_Reserve_(MO)	NT0150	Alto_Parana_Atlantic_Forests	50	NT	Neotropic	1	Tropical_and_Subtropical_Moist_Broadleaf_Forests	many_years	0	many_year_seasons	0	31600	trap_nights	sherman_pitfall_snaptrap	1	1	0	0	1	0	0	-24.800850°	-55.349628°	-24.8009	-55.3496	Didelphis_aurita	Didelphimorphia	forest	0	0	0	0	2	1	number_of_individuals	No_comment
forest/open	De_La_Sancha_2014	Paraguay	Paraguay	Morombi_Natural_Private_Reserve_(MO)	NT0150	Alto_Parana_Atlantic_Forests	50	NT	Neotropic	1	Tropical_and_Subtropical_Moist_Broadleaf_Forests	many_years	0	many_year_seasons	0	31600	trap_nights	sherman_pitfall_snaptrap	1	1	0	0	1	0	0	-24.800850°	-55.349628°	-24.8009	-55.3496	Marmosa_paraguayanus	Didelphimorphia	forest	0	0	0	0	2	1	number_of_individuals	No_comment
forest/open	De_La_Sancha_2014	Paraguay	Paraguay	Morombi_Natural_Private_Reserve_(MO)	NT0150	Alto_Parana_Atlantic_Forests	50	NT	Neotropic	1	Tropical_and_Subtropical_Moist_Broadleaf_Forests	many_years	0	many_year_seasons	0	31600	trap_nights	sherman_pitfall_snaptrap	1	1	0	0	1	0	0	-24.800850°	-55.349628°	-24.8009	-55.3496	Oligoryzomys_fornesi	Didelphimorphia	forest	0	0	0	0	2	1	number_of_individuals	No_comment
forest/open	De_La_Sancha_2014	Paraguay	Paraguay	Morombi_Natural_Private_Reserve_(MO)	NT0150	Alto_Parana_Atlantic_Forests	50	NT	Neotropic	1	Tropical_and_Subtropical_Moist_Broadleaf_Forests	many_years	0	many_year_seasons	0	31600	trap_nights	sherman_pitfall_snaptrap	1	1	0	0	1	0	0	-24.800850°	-55.349628°	-24.8009	-55.3496	Akodon_paranaensis	Rodentia	forest	0	0	0	0	1	1	number_of_individuals	No_comment
forest/open	De_La_Sancha_2014	Paraguay	Paraguay	Morombi_Natural_Private_Reserve_(MO)	NT0150	Alto_Parana_Atlantic_Forests	50	NT	Neotropic	1	Tropical_and_Subtropical_Moist_Broadleaf_Forests	many_years	0	many_year_seasons	0	31600	trap_nights	sherman_pitfall_snaptrap	1	1	0	0	1	0	0	-24.800850°	-55.349628°	-24.8009	-55.3496	Calomys_tener	Rodentia	forest	0	0	0	0	1	1	number_of_individuals	No_comment
forest/open	De_La_Sancha_2014	Paraguay	Paraguay	Morombi_Natural_Private_Reserve_(MO)	NT0150	Alto_Parana_Atlantic_Forests	50	NT	Neotropic	1	Tropical_and_Subtropical_Moist_Broadleaf_Forests	many_years	0	many_year_seasons	0	31600	trap_nights	sherman_pitfall_snaptrap	1	1	0	0	1	0	0	-24.800850°	-55.349628°	-24.8009	-55.3496	Juliomys_pictipes	Rodentia	forest	0	0	0	0	1	1	number_of_individuals	No_comment
forest/open	De_La_Sancha_2014	Paraguay	Paraguay	Morombi_Natural_Private_Reserve_(MO)	NT0150	Alto_Parana_Atlantic_Forests	50	NT	Neotropic	1	Tropical_and_Subtropical_Moist_Broadleaf_Forests	many_years	0	many_year_seasons	0	31600	trap_nights	sherman_pitfall_snaptrap	1	1	0	0	1	0	0	-24.800850°	-55.349628°	-24.8009	-55.3496	Sooretamys_angouya	Rodentia	forest	0	0	0	0	1	1	number_of_individuals	No_comment
forest/open	De_La_Sancha_2014	Paraguay	Paraguay	Limoy_Biological_Reserve_(LY)	NT0150	Alto_Parana_Atlantic_Forests	50	NT	Neotropic	1	Tropical_and_Subtropical_Moist_Broadleaf_Forests	many_years	0	many_year_seasons	0	31600	trap_nights	sherman_pitfall_snaptrap	1	1	0	0	1	0	0	-24.860857°	-54.909694°	-24.8609	-54.9097	Akodon_montensis	Rodentia	forest	0	0	0	0	132	1	number_of_individuals	No_comment
forest/open	De_La_Sancha_2014	Paraguay	Paraguay	Limoy_Biological_Reserve_(LY)	NT0150	Alto_Parana_Atlantic_Forests	50	NT	Neotropic	1	Tropical_and_Subtropical_Moist_Broadleaf_Forests	many_years	0	many_year_seasons	0	31600	trap_nights	sherman_pitfall_snaptrap	1	1	0	0	1	0	0	-24.860857°	-54.909694°	-24.8609	-54.9097	Hylaeamys_megacephalus	Rodentia	forest	0	0	0	0	35	1	number_of_individuals	No_comment
forest/open	De_La_Sancha_2014	Paraguay	Paraguay	Limoy_Biological_Reserve_(LY)	NT0150	Alto_Parana_Atlantic_Forests	50	NT	Neotropic	1	Tropical_and_Subtropical_Moist_Broadleaf_Forests	many_years	0	many_year_seasons	0	31600	trap_nights	sherman_pitfall_snaptrap	1	1	0	0	1	0	0	-24.860857°	-54.909694°	-24.8609	-54.9097	Oligoryzomys_nigripes	Rodentia	forest	0	0	0	0	20	1	number_of_individuals	No_comment
forest/open	De_La_Sancha_2014	Paraguay	Paraguay	Limoy_Biological_Reserve_(LY)	NT0150	Alto_Parana_Atlantic_Forests	50	NT	Neotropic	1	Tropical_and_Subtropical_Moist_Broadleaf_Forests	many_years	0	many_year_seasons	0	31600	trap_nights	sherman_pitfall_snaptrap	1	1	0	0	1	0	0	-24.860857°	-54.909694°	-24.8609	-54.9097	Akodon_paranaensis	Rodentia	forest	0	0	0	0	16	1	number_of_individuals	No_comment
forest/open	De_La_Sancha_2014	Paraguay	Paraguay	Limoy_Biological_Reserve_(LY)	NT0150	Alto_Parana_Atlantic_Forests	50	NT	Neotropic	1	Tropical_and_Subtropical_Moist_Broadleaf_Forests	many_years	0	many_year_seasons	0	31600	trap_nights	sherman_pitfall_snaptrap	1	1	0	0	1	0	0	-24.860857°	-54.909694°	-24.8609	-54.9097	Cryptonanus_chacoensis	Didelphimorphia	forest	0	0	0	0	8	1	number_of_individuals	No_comment
forest/open	De_La_Sancha_2014	Paraguay	Paraguay	Limoy_Biological_Reserve_(LY)	NT0150	Alto_Parana_Atlantic_Forests	50	NT	Neotropic	1	Tropical_and_Subtropical_Moist_Broadleaf_Forests	many_years	0	many_year_seasons	0	31600	trap_nights	sherman_pitfall_snaptrap	1	1	0	0	1	0	0	-24.860857°	-54.909694°	-24.8609	-54.9097	Gracilinanus_agilis	Didelphimorphia	forest	0	0	0	0	6	1	number_of_individuals	No_comment
forest/open	De_La_Sancha_2014	Paraguay	Paraguay	Limoy_Biological_Reserve_(LY)	NT0150	Alto_Parana_Atlantic_Forests	50	NT	Neotropic	1	Tropical_and_Subtropical_Moist_Broadleaf_Forests	many_years	0	many_year_seasons	0	31600	trap_nights	sherman_pitfall_snaptrap	1	1	0	0	1	0	0	-24.860857°	-54.909694°	-24.8609	-54.9097	Calomys_callosus	Rodentia	forest	0	0	0	0	4	1	number_of_individuals	No_comment
forest/open	De_La_Sancha_2014	Paraguay	Paraguay	Limoy_Biological_Reserve_(LY)	NT0150	Alto_Parana_Atlantic_Forests	50	NT	Neotropic	1	Tropical_and_Subtropical_Moist_Broadleaf_Forests	many_years	0	many_year_seasons	0	31600	trap_nights	sherman_pitfall_snaptrap	1	1	0	0	1	0	0	-24.860857°	-54.909694°	-24.8609	-54.9097	Didelphis_aurita	Didelphimorphia	forest	0	0	0	0	4	1	number_of_individuals	No_comment
forest/open	De_La_Sancha_2014	Paraguay	Paraguay	Limoy_Biological_Reserve_(LY)	NT0150	Alto_Parana_Atlantic_Forests	50	NT	Neotropic	1	Tropical_and_Subtropical_Moist_Broadleaf_Forests	many_years	0	many_year_seasons	0	31600	trap_nights	sherman_pitfall_snaptrap	1	1	0	0	1	0	0	-24.860857°	-54.909694°	-24.8609	-54.9097	Juliomys_pictipes	Rodentia	forest	0	0	0	0	3	1	number_of_individuals	No_comment
forest/open	De_La_Sancha_2014	Paraguay	Paraguay	Limoy_Biological_Reserve_(LY)	NT0150	Alto_Parana_Atlantic_Forests	50	NT	Neotropic	1	Tropical_and_Subtropical_Moist_Broadleaf_Forests	many_years	0	many_year_seasons	0	31600	trap_nights	sherman_pitfall_snaptrap	1	1	0	0	1	0	0	-24.860857°	-54.909694°	-24.8609	-54.9097	Oligoryzomys_fornesi	Rodentia	forest	0	0	0	0	2	1	number_of_individuals	No_comment
forest/open	De_La_Sancha_2014	Paraguay	Paraguay	Limoy_Biological_Reserve_(LY)	NT0150	Alto_Parana_Atlantic_Forests	50	NT	Neotropic	1	Tropical_and_Subtropical_Moist_Broadleaf_Forests	many_years	0	many_year_seasons	0	31600	trap_nights	sherman_pitfall_snaptrap	1	1	0	0	1	0	0	-24.860857°	-54.909694°	-24.8609	-54.9097	Thaptomys_nigrita	Rodentia	forest	0	0	0	0	2	1	number_of_individuals	No_comment
forest/open	De_La_Sancha_2014	Paraguay	Paraguay	Limoy_Biological_Reserve_(LY)	NT0150	Alto_Parana_Atlantic_Forests	50	NT	Neotropic	1	Tropical_and_Subtropical_Moist_Broadleaf_Forests	many_years	0	many_year_seasons	0	31600	trap_nights	sherman_pitfall_snaptrap	1	1	0	0	1	0	0	-24.860857°	-54.909694°	-24.8609	-54.9097	Marmosa_paraguayanus	Didelphimorphia	forest	0	0	0	0	1	1	number_of_individuals	No_comment
forest/open	De_La_Sancha_2014	Paraguay	Paraguay	Limoy_Biological_Reserve_(LY)	NT0150	Alto_Parana_Atlantic_Forests	50	NT	Neotropic	1	Tropical_and_Subtropical_Moist_Broadleaf_Forests	many_years	0	many_year_seasons	0	31600	trap_nights	sherman_pitfall_snaptrap	1	1	0	0	1	0	0	-24.860857°	-54.909694°	-24.8609	-54.9097	Oligoryzomys_flavescens	Rodentia	forest	0	0	0	0	1	1	number_of_individuals	No_comment
forest/open	De_La_Sancha_2014	Paraguay	Paraguay	Limoy_Biological_Reserve_(LY)	NT0150	Alto_Parana_Atlantic_Forests	50	NT	Neotropic	1	Tropical_and_Subtropical_Moist_Broadleaf_Forests	many_years	0	many_year_seasons	0	31600	trap_nights	sherman_pitfall_snaptrap	1	1	0	0	1	0	0	-24.860857°	-54.909694°	-24.8609	-54.9097	Rattus_rattus	Rodentia	forest	0	0	0	0	1	1	number_of_individuals	No_comment
forest/open	Ricankova_et_al_2014	China	Ukok_Plateau	unique	PA1001	Altai_Alpine_Meadow_And_Tundra	1	PA	Palearctic	10	Montane_Grasslands_and_Shrublands	many_years	0	many_year_seasons	0	92	kilometers_monitored	transect	0	0	0	1	0	0	0	49°10?:49°55?N	86°50?88°30?E	49.0195	86.8789	Marmota_baibacina	Rodentia	grassland	0	0	0	0	NA	1	NA	No_information_about_the_number_of_individuals_was_shown
forest/open	Ricankova_et_al_2014	China	Ukok_Plateau	unique	PA1001	Altai_Alpine_Meadow_And_Tundra	1	PA	Palearctic	10	Montane_Grasslands_and_Shrublands	many_years	0	many_year_seasons	0	92	kilometers_monitored	transect	0	0	0	1	0	0	0	49°10?:49°55?N	86°50?88°30?E	49.0195	86.8789	Urocitellus_undulatus	Rodentia	grassland	0	0	0	0	NA	1	NA	No_information_about_the_number_of_individuals_was_shown
forest/open	Ricankova_et_al_2014	China	Ukok_Plateau	unique	PA1001	Altai_Alpine_Meadow_And_Tundra	1	PA	Palearctic	10	Montane_Grasslands_and_Shrublands	many_years	0	many_year_seasons	0	92	kilometers_monitored	transect	0	0	0	1	0	0	0	49°10?:49°55?N	86°50?88°30?E	49.0195	86.8789	Ochotona_alpina	Lagomorpha	forest	0	0	0	0	NA	1	NA	No_information_about_the_number_of_individuals_was_shown
forest/open	Ricankova_et_al_2014	China	Ukok_Plateau	unique	PA1001	Altai_Alpine_Meadow_And_Tundra	1	PA	Palearctic	10	Montane_Grasslands_and_Shrublands	many_years	0	many_year_seasons	0	92	kilometers_monitored	transect	0	0	0	1	0	0	0	49°10?:49°55?N	86°50?88°30?E	49.0195	86.8789	Ochotona_pallasi	Lagomorpha	grassland	0	0	0	0	NA	1	NA	No_information_about_the_number_of_individuals_was_shown
forest/open	Ricankova_et_al_2014	China	Ukok_Plateau	unique	PA1001	Altai_Alpine_Meadow_And_Tundra	1	PA	Palearctic	10	Montane_Grasslands_and_Shrublands	many_years	0	many_year_seasons	0	92	kilometers_monitored	transect	0	0	0	1	0	0	0	49°10?:49°55?N	86°50?88°30?E	49.0195	86.8789	Ochotona_dauurica	Lagomorpha	grassland	0	0	0	0	NA	1	NA	No_information_about_the_number_of_individuals_was_shown
forest	Garmendia_et_al_2013	Mexico	Lancadona_Rainforest	unique	NT0154	Peten-Veracruz_Moist_Forests	54	NT	Neotropic	1	Tropical_and_Subtropical_Moist_Broadleaf_Forests	snapshot	1	dry_rainy	0	2520	camera_days	cameratrap	0	0	0	0	0	0	1	16°05'58''N	90°52'36''W	16.0994	-90.8767	Philander_opossum	Didelphimorphia	forest	0	0	0	1	NA	1	NA	No_information_about_the_number_of_detections_was_shown
forest	Garmendia_et_al_2013	Mexico	Lancadona_Rainforest	unique	NT0154	Peten-Veracruz_Moist_Forests	54	NT	Neotropic	1	Tropical_and_Subtropical_Moist_Broadleaf_Forests	snapshot	1	dry_rainy	0	2520	camera_days	cameratrap	0	0	0	0	0	0	1	16°05'58''N	90°52'36''W	16.0994	-90.8767	Cabassous_centralis	Xenarthra	forest	0	0	0	1	NA	1	NA	No_information_about_the_number_of_detections_was_shown
forest	Garmendia_et_al_2013	Mexico	Lancadona_Rainforest	unique	NT0154	Peten-Veracruz_Moist_Forests	54	NT	Neotropic	1	Tropical_and_Subtropical_Moist_Broadleaf_Forests	snapshot	1	dry_rainy	0	2520	camera_days	cameratrap	0	0	0	0	0	0	1	16°05'58''N	90°52'36''W	16.0994	-90.8767	Dasypus_novemcinctus	Xenarthra	forest	0	0	0	1	NA	1	NA	No_information_about_the_number_of_detections_was_shown
forest	Garmendia_et_al_2013	Mexico	Lancadona_Rainforest	unique	NT0154	Peten-Veracruz_Moist_Forests	54	NT	Neotropic	1	Tropical_and_Subtropical_Moist_Broadleaf_Forests	snapshot	1	dry_rainy	0	2520	camera_days	cameratrap	0	0	0	0	0	0	1	16°05'58''N	90°52'36''W	16.0994	-90.8767	Dasyprocta_punctata	Rodentia	forest	0	0	0	1	NA	1	NA	No_information_about_the_number_of_detections_was_shown
forest	Garmendia_et_al_2013	Mexico	Lancadona_Rainforest	unique	NT0154	Peten-Veracruz_Moist_Forests	54	NT	Neotropic	1	Tropical_and_Subtropical_Moist_Broadleaf_Forests	snapshot	1	dry_rainy	0	224	kilometers_monitored	transect	0	0	0	1	0	0	0	16°05'58''N	90°52'36''W	16.0994	-90.8767	Cabassous_centralis	Xenarthra	forest	0	0	0	1	NA	1	NA	No_information_about_the_number_of_detections_was_shown
forest	Garmendia_et_al_2013	Mexico	Lancadona_Rainforest	unique	NT0154	Peten-Veracruz_Moist_Forests	54	NT	Neotropic	1	Tropical_and_Subtropical_Moist_Broadleaf_Forests	snapshot	1	dry_rainy	0	224	kilometers_monitored	transect	0	0	0	1	0	0	0	16°05'58''N	90°52'36''W	16.0994	-90.8767	Dasypus_novemcinctus	Xenarthra	forest	0	0	0	1	NA	1	NA	No_information_about_the_number_of_detections_was_shown
forest	Garmendia_et_al_2013	Mexico	Lancadona_Rainforest	unique	NT0154	Peten-Veracruz_Moist_Forests	54	NT	Neotropic	1	Tropical_and_Subtropical_Moist_Broadleaf_Forests	snapshot	1	dry_rainy	0	224	kilometers_monitored	transect	0	0	0	1	0	0	0	16°05'58''N	90°52'36''W	16.0994	-90.8767	Dasyprocta_punctata	Rodentia	forest	0	0	0	1	NA	1	NA	No_information_about_the_number_of_detections_was_shown
forest	Srbek-Araujo_&_Chiarello_2013	Brazil	Reserva_Natural_Vale	unique	NT0103	Bahia_Coastal_Forests	3	NT	Neotropic	1	Tropical_and_Subtropical_Moist_Broadleaf_Forests	two_year_snapshot	0	winter	1	10567	camera_days	cameratrap	0	0	0	0	0	0	1	19°06’:19:18'S	40°19’:39°45’W	-19.1058	-40.3172	Didelphis_aurita	Didelphimorphia	forest	0	0	0	0	43	1	number_of_detections	No_comment
forest	Srbek-Araujo_&_Chiarello_2013	Brazil	Reserva_Natural_Vale	unique	NT0103	Bahia_Coastal_Forests	3	NT	Neotropic	1	Tropical_and_Subtropical_Moist_Broadleaf_Forests	two_year_snapshot	0	winter	1	10567	camera_days	cameratrap	0	0	0	0	0	0	1	19°06’:19:18'S	40°19’:39°45’W	-19.1058	-40.3172	Metachirus_nudicaudatus	Didelphimorphia	forest	0	0	0	0	7	1	number_of_detections	No_comment
forest	Srbek-Araujo_&_Chiarello_2013	Brazil	Reserva_Natural_Vale	unique	NT0103	Bahia_Coastal_Forests	3	NT	Neotropic	1	Tropical_and_Subtropical_Moist_Broadleaf_Forests	two_year_snapshot	0	winter	1	10567	camera_days	cameratrap	0	0	0	0	0	0	1	19°06’:19:18'S	40°19’:39°45’W	-19.1058	-40.3172	Cabassous_tatouay	Xenarthra	forest	0	0	0	0	2	1	number_of_detections	No_comment
forest	Srbek-Araujo_&_Chiarello_2013	Brazil	Reserva_Natural_Vale	unique	NT0103	Bahia_Coastal_Forests	3	NT	Neotropic	1	Tropical_and_Subtropical_Moist_Broadleaf_Forests	two_year_snapshot	0	winter	1	10567	camera_days	cameratrap	0	0	0	0	0	0	1	19°06’:19:18'S	40°19’:39°45’W	-19.1058	-40.3172	Dasypus_sp.	Xenarthra	forest	0	0	0	0	133	1	number_of_detections	No_comment
forest	Srbek-Araujo_&_Chiarello_2013	Brazil	Reserva_Natural_Vale	unique	NT0103	Bahia_Coastal_Forests	3	NT	Neotropic	1	Tropical_and_Subtropical_Moist_Broadleaf_Forests	two_year_snapshot	0	winter	1	10567	camera_days	cameratrap	0	0	0	0	0	0	1	19°06’:19:18'S	40°19’:39°45’W	-19.1058	-40.3172	Euphractus_sexcinctus	Xenarthra	forest	0	0	0	0	2	1	number_of_detections	No_comment
forest	Srbek-Araujo_&_Chiarello_2013	Brazil	Reserva_Natural_Vale	unique	NT0103	Bahia_Coastal_Forests	3	NT	Neotropic	1	Tropical_and_Subtropical_Moist_Broadleaf_Forests	two_year_snapshot	0	winter	1	10567	camera_days	cameratrap	0	0	0	0	0	0	1	19°06’:19:18'S	40°19’:39°45’W	-19.1058	-40.3172	Sciurus_ingrami	Rodentia	forest	0	0	0	0	33	1	number_of_detections	No_comment
forest	Srbek-Araujo_&_Chiarello_2013	Brazil	Reserva_Natural_Vale	unique	NT0103	Bahia_Coastal_Forests	3	NT	Neotropic	1	Tropical_and_Subtropical_Moist_Broadleaf_Forests	two_year_snapshot	0	winter	1	10567	camera_days	cameratrap	0	0	0	0	0	0	1	19°06’:19:18'S	40°19’:39°45’W	-19.1058	-40.3172	Dasyprocta_leporina	Rodentia	forest	0	0	0	0	415	1	number_of_detections	No_comment
forest	Srbek-Araujo_&_Chiarello_2013	Brazil	Reserva_Natural_Vale	unique	NT0103	Bahia_Coastal_Forests	3	NT	Neotropic	1	Tropical_and_Subtropical_Moist_Broadleaf_Forests	two_year_snapshot	0	winter	1	10567	camera_days	cameratrap	0	0	0	0	0	0	1	19°06’:19:18'S	40°19’:39°45’W	-19.1058	-40.3172	Sylvilagus_brasiliensis	Lagomorpha	forest	0	0	0	0	44	1	number_of_detections	No_comment
forest	Bernardo_&_de_Melo_2013	Brazil	Jataí-GO	unique	NT0704	Cerrado	4	NT	Neotropic	7	Tropical_and_Subtropical_Grasslands,_Savannas_and_Shrublands	mon_snapshot_year	0	dry_wet	0	600	plot_days	sandplot	0	0	0	1	0	0	0	17°52’53”S	51°42'52''W	-17.8842	-51.7203	Didelphis_albiventris	Didelphimorphia	forest	0	0	0	1	120	1	number_of_detections	No_comment
forest	Bernardo_&_de_Melo_2013	Brazil	Jataí-GO	unique	NT0704	Cerrado	4	NT	Neotropic	7	Tropical_and_Subtropical_Grasslands,_Savannas_and_Shrublands	mon_snapshot_year	0	dry_wet	0	600	plot_days	sandplot	0	0	0	1	0	0	0	17°52’53”S	51°42'52''W	-17.8842	-51.7203	Dasypus_novemcinctus	Xenarthra	forest	0	0	0	1	39	1	number_of_detections	No_comment
forest	Bernardo_&_de_Melo_2013	Brazil	Jataí-GO	unique	NT0704	Cerrado	4	NT	Neotropic	7	Tropical_and_Subtropical_Grasslands,_Savannas_and_Shrublands	mon_snapshot_year	0	dry_wet	0	600	plot_days	sandplot	0	0	0	1	0	0	0	17°52’53”S	51°42'52''W	-17.8842	-51.7203	Dasyprocta_azarae	Rodentia	forest	0	0	0	1	35	1	number_of_detections	No_comment
forest	Mendes-Oliveira_et_al_2012	Brazil	Tanguro_Farm	unique	NT0140	Mato_Grosso_Seasonal_Forests	40	NT	Neotropic	1	Tropical_and_Subtropical_Moist_Broadleaf_Forests	mon_snapshot_year	0	many_year_seasons	0	9792	trap_nights	sherman_tomahawk	1	0	1	0	0	0	0	13°04’35.39”S	52°23’08.85”W	-13.1259	-52.425	Hylaeamys_megacephalus	Rodentia	forest	0	0	0	1	314	1	number_of_individuals	No_comment
forest	Mendes-Oliveira_et_al_2012	Brazil	Tanguro_Farm	unique	NT0140	Mato_Grosso_Seasonal_Forests	40	NT	Neotropic	1	Tropical_and_Subtropical_Moist_Broadleaf_Forests	mon_snapshot_year	0	many_year_seasons	0	9792	trap_nights	sherman_tomahawk	1	0	1	0	0	0	0	13°04’35.39”S	52°23’08.85”W	-13.1259	-52.425	Rhipidomys_nitela	Rodentia	forest	0	0	0	1	23	1	number_of_individuals	No_comment
forest	Mendes-Oliveira_et_al_2012	Brazil	Tanguro_Farm	unique	NT0140	Mato_Grosso_Seasonal_Forests	40	NT	Neotropic	1	Tropical_and_Subtropical_Moist_Broadleaf_Forests	mon_snapshot_year	0	many_year_seasons	0	9792	trap_nights	sherman_tomahawk	1	0	1	0	0	0	0	13°04’35.39”S	52°23’08.85”W	-13.1259	-52.425	Didelphis_marsupialis	Didelphimorphia	forest	0	0	0	1	18	1	number_of_individuals	No_comment
forest	Mendes-Oliveira_et_al_2012	Brazil	Tanguro_Farm	unique	NT0140	Mato_Grosso_Seasonal_Forests	40	NT	Neotropic	1	Tropical_and_Subtropical_Moist_Broadleaf_Forests	mon_snapshot_year	0	many_year_seasons	0	9792	trap_nights	sherman_tomahawk	1	0	1	0	0	0	0	13°04’35.39”S	52°23’08.85”W	-13.1259	-52.425	Marmosa_demerarae	Didelphimorphia	forest	0	0	0	1	7	1	number_of_individuals	No_comment
forest	Mendes-Oliveira_et_al_2012	Brazil	Tanguro_Farm	unique	NT0140	Mato_Grosso_Seasonal_Forests	40	NT	Neotropic	1	Tropical_and_Subtropical_Moist_Broadleaf_Forests	mon_snapshot_year	0	many_year_seasons	0	9792	trap_nights	sherman_tomahawk	1	0	1	0	0	0	0	13°04’35.39”S	52°23’08.85”W	-13.1259	-52.425	Marmosops_bishopi	Didelphimorphia	forest	0	0	0	1	3	1	number_of_individuals	No_comment
forest	Mendes-Oliveira_et_al_2012	Brazil	Tanguro_Farm	unique	NT0140	Mato_Grosso_Seasonal_Forests	40	NT	Neotropic	1	Tropical_and_Subtropical_Moist_Broadleaf_Forests	mon_snapshot_year	0	many_year_seasons	0	9792	trap_nights	sherman_tomahawk	1	0	1	0	0	0	0	13°04’35.39”S	52°23’08.85”W	-13.1259	-52.425	Marmosa_murina	Didelphimorphia	forest	0	0	0	1	1	1	number_of_individuals	No_comment
forest	Mendes-Oliveira_et_al_2012	Brazil	Tanguro_Farm	unique	NT0140	Mato_Grosso_Seasonal_Forests	40	NT	Neotropic	1	Tropical_and_Subtropical_Moist_Broadleaf_Forests	mon_snapshot_year	0	many_year_seasons	0	9792	trap_nights	sherman_tomahawk	1	0	1	0	0	0	0	13°04’35.39”S	52°23’08.85”W	-13.1259	-52.425	Necromys_lasiurus	Rodentia	forest	0	0	0	1	11	1	number_of_individuals	No_comment
forest	Mendes-Oliveira_et_al_2012	Brazil	Tanguro_Farm	unique	NT0140	Mato_Grosso_Seasonal_Forests	40	NT	Neotropic	1	Tropical_and_Subtropical_Moist_Broadleaf_Forests	mon_snapshot_year	0	many_year_seasons	0	9792	trap_nights	sherman_tomahawk	1	0	1	0	0	0	0	13°04’35.39”S	52°23’08.85”W	-13.1259	-52.425	Oligoryzomys_microtis	Rodentia	forest	0	0	0	1	7	1	number_of_individuals	No_comment
forest	Mendes-Oliveira_et_al_2012	Brazil	Tanguro_Farm	unique	NT0140	Mato_Grosso_Seasonal_Forests	40	NT	Neotropic	1	Tropical_and_Subtropical_Moist_Broadleaf_Forests	mon_snapshot_year	0	many_year_seasons	0	9792	trap_nights	sherman_tomahawk	1	0	1	0	0	0	0	13°04’35.39”S	52°23’08.85”W	-13.1259	-52.425	Akodon_sp.	Rodentia	forest	0	0	0	1	2	1	number_of_individuals	No_comment
forest	Mendes-Oliveira_et_al_2012	Brazil	Tanguro_Farm	unique	NT0140	Mato_Grosso_Seasonal_Forests	40	NT	Neotropic	1	Tropical_and_Subtropical_Moist_Broadleaf_Forests	mon_snapshot_year	0	many_year_seasons	0	9792	trap_nights	sherman_tomahawk	1	0	1	0	0	0	0	13°04’35.39”S	52°23’08.85”W	-13.1259	-52.425	Calomys_tocantinsi	Rodentia	forest	0	0	0	1	2	1	number_of_individuals	No_comment
forest	Mendes-Oliveira_et_al_2012	Brazil	Tanguro_Farm	unique	NT0140	Mato_Grosso_Seasonal_Forests	40	NT	Neotropic	1	Tropical_and_Subtropical_Moist_Broadleaf_Forests	mon_snapshot_year	0	many_year_seasons	0	9792	trap_nights	sherman_tomahawk	1	0	1	0	0	0	0	13°04’35.39”S	52°23’08.85”W	-13.1259	-52.425	Metachirus_nudicaudatus	Didelphimorphia	forest	0	0	0	1	5	1	number_of_individuals	No_comment
forest	Vargas-Salinas_&_López-Aranda_2012	Colombia	BOSQUE_DE_YOTOCO_VALLE_DEL_CAUCA	unique	NT0109	Cauca_Valley_Montane_Forests	9	NT	Neotropic	1	Tropical_and_Subtropical_Moist_Broadleaf_Forests	mon_snapshot	0	summer_autumn_winter	0	2155	trap_nights	sherman	1	0	0	0	0	0	0	3°53’18’’N	76°24’5’’O	3.8893	-76.4012	Melanomys_caliginosus	Rodentia	forest	0	0	0	0	37	1	number_of_captures	No_comment
forest	Vargas-Salinas_&_López-Aranda_2012	Colombia	BOSQUE_DE_YOTOCO_VALLE_DEL_CAUCA	unique	NT0109	Cauca_Valley_Montane_Forests	9	NT	Neotropic	1	Tropical_and_Subtropical_Moist_Broadleaf_Forests	mon_snapshot	0	summer_autumn_winter	0	2155	trap_nights	sherman	1	0	0	0	0	0	0	3°53’18’’N	76°24’5’’O	3.8893	-76.4012	Handleyomys_alfaroi	Rodentia	forest	0	0	0	0	76	1	number_of_captures	No_comment
forest	Vargas-Salinas_&_López-Aranda_2012	Colombia	BOSQUE_DE_YOTOCO_VALLE_DEL_CAUCA	unique	NT0109	Cauca_Valley_Montane_Forests	9	NT	Neotropic	1	Tropical_and_Subtropical_Moist_Broadleaf_Forests	mon_snapshot	0	summer_autumn_winter	0	2155	trap_nights	sherman	1	0	0	0	0	0	0	3°53’18’’N	76°24’5’’O	3.8893	-76.4012	Rhipidomys_latimanus	Rodentia	forest	0	0	0	0	20	1	number_of_captures	No_comment
forest	Vargas-Salinas_&_López-Aranda_2012	Colombia	BOSQUE_DE_YOTOCO_VALLE_DEL_CAUCA	unique	NT0109	Cauca_Valley_Montane_Forests	9	NT	Neotropic	1	Tropical_and_Subtropical_Moist_Broadleaf_Forests	mon_snapshot	0	summer_autumn_winter	0	2155	trap_nights	sherman	1	0	0	0	0	0	0	3°53’18’’N	76°24’5’’O	3.8893	-76.4012	Marmosa_robinsoni	Didelphimorphia	forest	0	0	0	0	33	1	number_of_captures	No_comment
forest	Vargas-Salinas_&_López-Aranda_2012	Colombia	BOSQUE_DE_YOTOCO_VALLE_DEL_CAUCA	unique	NT0109	Cauca_Valley_Montane_Forests	9	NT	Neotropic	1	Tropical_and_Subtropical_Moist_Broadleaf_Forests	mon_snapshot	0	summer_autumn_winter	0	2155	trap_nights	sherman	1	0	0	0	0	0	0	3°53’18’’N	76°24’5’’O	3.8893	-76.4012	Heteromys_australis	Rodentia	forest	0	0	0	0	1	1	number_of_captures	No_comment
forest	Pires_&_Cademartori_2012	Brazil	Morro_do_Coco	unique	NT0710	Uruguayan_Savanna	10	NT	Neotropic	7	Tropical_and_Subtropical_Grasslands,_Savannas_and_Shrublands	mon_snapshot	0	many_year_seasons	0	720	number_of_plots_AND_number_of_hours	sandplot_transect	0	0	0	1	0	0	0	30°16’15”S	51°02’54”W	-30.2708	-51.0483	Lepus_europaeus	Lagomorpha	forest	0	0	0	1	4	1	number_of_detections	Effort_was_calculated_as_300_plots_+_60_hours_x_2_transects
forest	Pires_&_Cademartori_2012	Brazil	Morro_do_Coco	unique	NT0710	Uruguayan_Savanna	10	NT	Neotropic	7	Tropical_and_Subtropical_Grasslands,_Savannas_and_Shrublands	mon_snapshot	0	many_year_seasons	0	720	number_of_plots_AND_number_of_hours	sandplot_transect	0	0	0	1	0	0	0	30°16’15”S	51°02’54”W	-30.2708	-51.0483	Myocastor_coypus	Rodentia	forest	0	0	0	1	4	1	number_of_detections	Effort_was_calculated_as_300_plots_+_60_hours_x_2_transects
forest	Pires_&_Cademartori_2012	Brazil	Morro_do_Coco	unique	NT0710	Uruguayan_Savanna	10	NT	Neotropic	7	Tropical_and_Subtropical_Grasslands,_Savannas_and_Shrublands	mon_snapshot	0	many_year_seasons	0	720	number_of_plots_AND_number_of_hours	sandplot_transect	0	0	0	1	0	0	0	30°16’15”S	51°02’54”W	-30.2708	-51.0483	Dasypus_novemcinctus	Xenarthra	forest	0	0	0	1	2	1	number_of_detections	Effort_was_calculated_as_300_plots_+_60_hours_x_2_transects
forest	Pires_&_Cademartori_2012	Brazil	Morro_do_Coco	unique	NT0710	Uruguayan_Savanna	10	NT	Neotropic	7	Tropical_and_Subtropical_Grasslands,_Savannas_and_Shrublands	mon_snapshot	0	many_year_seasons	0	720	number_of_plots_AND_number_of_hours	sandplot_transect	0	0	0	1	0	0	0	30°16’15”S	51°02’54”W	-30.2708	-51.0483	Didelphis_albiventris	Didelphimorphia	forest	0	0	0	1	30	1	number_of_detections	Effort_was_calculated_as_300_plots_+_60_hours_x_2_transects
forest	Pires_&_Cademartori_2012	Brazil	Morro_do_Coco	unique	NT0710	Uruguayan_Savanna	10	NT	Neotropic	7	Tropical_and_Subtropical_Grasslands,_Savannas_and_Shrublands	mon_snapshot	0	many_year_seasons	0	720	number_of_plots_AND_number_of_hours	sandplot_transect	0	0	0	1	0	0	0	30°16’15”S	51°02’54”W	-30.2708	-51.0483	Dasyprocta_azarae	Rodentia	forest	0	0	0	1	1	1	number_of_detections	Effort_was_calculated_as_300_plots_+_60_hours_x_2_transects
forest	Jones_&_Lindquist_2012	United_States	Meredith_College_campus_Raleigh_NC	unique	NEA0414	Piedmont	14	NEA	Nearctic	4	Temperate_Broadleaf_and_Mixed_Forests	mon_snapshot_year	0	many_year_seasons	0	8429	trap_nights	sherman	1	0	0	0	0	0	0	35°48'22.05"N	78ª41'31.39''W	35.8061	-78.6921	Peromyscus_leucopus	Rodentia	forest	0	0	0	1	86	1	number_of_individuals	No_comment
forest	Jones_&_Lindquist_2012	United_States	Meredith_College_campus_Raleigh_NC	unique	NEA0414	Piedmont	14	NEA	Nearctic	4	Temperate_Broadleaf_and_Mixed_Forests	mon_snapshot_year	0	many_year_seasons	0	8429	trap_nights	sherman	1	0	0	0	0	0	0	35°48'22.05"N	78ª41'31.39''W	35.8061	-78.6921	Glaucomys_volans	Rodentia	forest	0	0	0	1	12	1	number_of_individuals	No_comment
forest	Jones_&_Lindquist_2012	United_States	Meredith_College_campus_Raleigh_NC	unique	NEA0414	Piedmont	14	NEA	Nearctic	4	Temperate_Broadleaf_and_Mixed_Forests	mon_snapshot_year	0	many_year_seasons	0	8429	trap_nights	sherman	1	0	0	0	0	0	0	35°48'22.05"N	78ª41'31.39''W	35.8061	-78.6921	Sigmodon_hispidus	Rodentia	forest	0	0	0	1	25	1	number_of_individuals	No_comment
forest	Jones_&_Lindquist_2012	United_States	Meredith_College_campus_Raleigh_NC	unique	NEA0414	Piedmont	14	NEA	Nearctic	4	Temperate_Broadleaf_and_Mixed_Forests	mon_snapshot_year	0	many_year_seasons	0	8429	trap_nights	sherman	1	0	0	0	0	0	0	35°48'22.05"N	78ª41'31.39''W	35.8061	-78.6921	Tamias_striatus	Rodentia	forest	0	0	0	1	13	1	number_of_individuals	No_comment
forest/open	Wittenberg_2012	United_States	West-central_Missouri	unique	NEA0812	Osage_Plains/Flint_Hills_Prairie	12	NEA	Nearctic	8	Temperate_Grasslands,_Savannas_and_Shrublands	two_year_snapshot	0	summer	1	600	trap_nights	sherman	1	0	0	0	0	0	0	38.300360°	-94.133939°	38.3004	-94.1339	Blarina_brevicauda	Eulipotyphla	edge	0	1	0	1	1	1	number_of_individuals	No_comment
forest/open	Wittenberg_2012	United_States	West-central_Missouri	unique	NEA0812	Osage_Plains/Flint_Hills_Prairie	12	NEA	Nearctic	8	Temperate_Grasslands,_Savannas_and_Shrublands	two_year_snapshot	0	summer	1	600	trap_nights	sherman	1	0	0	0	0	0	0	38.300360°	-94.133939°	38.3004	-94.1339	Mus_musculus	Rodentia	edge	0	1	0	1	4	1	number_of_individuals	No_comment
forest/open	Wittenberg_2012	United_States	West-central_Missouri	unique	NEA0812	Osage_Plains/Flint_Hills_Prairie	12	NEA	Nearctic	8	Temperate_Grasslands,_Savannas_and_Shrublands	two_year_snapshot	0	summer	1	600	trap_nights	sherman	1	0	0	0	0	0	0	38.300360°	-94.133939°	38.3004	-94.1339	Peromyscus_leucopus	Rodentia	edge	0	1	0	1	42	1	number_of_individuals	No_comment
forest/open	Wittenberg_2012	United_States	West-central_Missouri	unique	NEA0812	Osage_Plains/Flint_Hills_Prairie	12	NEA	Nearctic	8	Temperate_Grasslands,_Savannas_and_Shrublands	two_year_snapshot	0	summer	1	600	trap_nights	sherman	1	0	0	0	0	0	0	38.300360°	-94.133939°	38.3004	-94.1339	Peromyscus_maniculatus	Rodentia	edge	0	1	0	1	4	1	number_of_individuals	No_comment
forest/open	Wittenberg_2012	United_States	West-central_Missouri	unique	NEA0812	Osage_Plains/Flint_Hills_Prairie	12	NEA	Nearctic	8	Temperate_Grasslands,_Savannas_and_Shrublands	two_year_snapshot	0	summer	1	600	trap_nights	sherman	1	0	0	0	0	0	0	38.300360°	-94.133939°	38.3004	-94.1339	Sigmodon_hispidus	Rodentia	edge	0	1	0	1	24	1	number_of_individuals	No_comment
forest/open	Wittenberg_2012	United_States	West-central_Missouri	unique	NEA0812	Osage_Plains/Flint_Hills_Prairie	12	NEA	Nearctic	8	Temperate_Grasslands,_Savannas_and_Shrublands	two_year_snapshot	0	summer	1	600	trap_nights	sherman	1	0	0	0	0	0	0	38.300360°	-94.133939°	38.3004	-94.1339	Microtus_ochrogaster	Rodentia	open	0	0	0	1	6	1	number_of_individuals	No_comment
forest/open	Wittenberg_2012	United_States	West-central_Missouri	unique	NEA0812	Osage_Plains/Flint_Hills_Prairie	12	NEA	Nearctic	8	Temperate_Grasslands,_Savannas_and_Shrublands	two_year_snapshot	0	summer	1	600	trap_nights	sherman	1	0	0	0	0	0	0	38.300360°	-94.133939°	38.3004	-94.1339	Mus_musculus	Rodentia	open	0	0	0	1	1	1	number_of_individuals	No_comment
forest/open	Wittenberg_2012	United_States	West-central_Missouri	unique	NEA0812	Osage_Plains/Flint_Hills_Prairie	12	NEA	Nearctic	8	Temperate_Grasslands,_Savannas_and_Shrublands	two_year_snapshot	0	summer	1	600	trap_nights	sherman	1	0	0	0	0	0	0	38.300360°	-94.133939°	38.3004	-94.1339	Peromyscus_leucopus	Rodentia	open	0	0	0	1	1	1	number_of_individuals	No_comment
forest/open	Wittenberg_2012	United_States	West-central_Missouri	unique	NEA0812	Osage_Plains/Flint_Hills_Prairie	12	NEA	Nearctic	8	Temperate_Grasslands,_Savannas_and_Shrublands	two_year_snapshot	0	summer	1	600	trap_nights	sherman	1	0	0	0	0	0	0	38.300360°	-94.133939°	38.3004	-94.1339	Peromyscus_maniculatus	Rodentia	open	0	0	0	1	3	1	number_of_individuals	No_comment
forest/open	Wittenberg_2012	United_States	West-central_Missouri	unique	NEA0812	Osage_Plains/Flint_Hills_Prairie	12	NEA	Nearctic	8	Temperate_Grasslands,_Savannas_and_Shrublands	two_year_snapshot	0	summer	1	600	trap_nights	sherman	1	0	0	0	0	0	0	38.300360°	-94.133939°	38.3004	-94.1339	Reithrodontomys_megalotis	Rodentia	open	0	0	0	1	1	1	number_of_individuals	No_comment
forest/open	Wittenberg_2012	United_States	West-central_Missouri	unique	NEA0812	Osage_Plains/Flint_Hills_Prairie	12	NEA	Nearctic	8	Temperate_Grasslands,_Savannas_and_Shrublands	two_year_snapshot	0	summer	1	600	trap_nights	sherman	1	0	0	0	0	0	0	38.300360°	-94.133939°	38.3004	-94.1339	Sigmodon_hispidus	Rodentia	open	0	0	0	1	3	1	number_of_individuals	No_comment
forest/open	Wittenberg_2012	United_States	West-central_Missouri	unique	NEA0812	Osage_Plains/Flint_Hills_Prairie	12	NEA	Nearctic	8	Temperate_Grasslands,_Savannas_and_Shrublands	two_year_snapshot	0	summer	1	960	trap_nights	sherman	1	0	0	0	0	0	0	38.300360°	-94.133939°	38.3004	-94.1339	Peromyscus_leucopus	Rodentia	forest	0	0	0	1	52	1	number_of_individuals	No_comment
forest/open	Wittenberg_2012	United_States	West-central_Missouri	unique	NEA0812	Osage_Plains/Flint_Hills_Prairie	12	NEA	Nearctic	8	Temperate_Grasslands,_Savannas_and_Shrublands	two_year_snapshot	0	summer	1	960	trap_nights	sherman	1	0	0	0	0	0	0	38.300360°	-94.133939°	38.3004	-94.1339	Peromyscus_maniculatus	Rodentia	forest	0	0	0	1	3	1	number_of_individuals	No_comment
forest/open	Wittenberg_2012	United_States	West-central_Missouri	unique	NEA0812	Osage_Plains/Flint_Hills_Prairie	12	NEA	Nearctic	8	Temperate_Grasslands,_Savannas_and_Shrublands	two_year_snapshot	0	summer	1	960	trap_nights	sherman	1	0	0	0	0	0	0	38.300360°	-94.133939°	38.3004	-94.1339	Reithrodontomys_megalotis	Rodentia	forest	0	0	0	1	1	1	number_of_individuals	No_comment
forest/open	Wittenberg_2012	United_States	West-central_Missouri	unique	NEA0812	Osage_Plains/Flint_Hills_Prairie	12	NEA	Nearctic	8	Temperate_Grasslands,_Savannas_and_Shrublands	two_year_snapshot	0	summer	1	960	trap_nights	sherman	1	0	0	0	0	0	0	38.300360°	-94.133939°	38.3004	-94.1339	Sigmodon_hispidus	Rodentia	forest	0	0	0	1	1	1	number_of_individuals	No_comment
forest	Suchomel_et_al_2012	Czech_Republic	South_Moravia	site_10	PA0431	Pannonian_Mixed_Forests	31	PA	Palearctic	4	Temperate_Broadleaf_and_Mixed_Forests	two_year_snapshot	0	autumn	1	2400	trap_nights	snaptrap	0	1	0	0	0	0	0	48°53'N	16°47'E	48.8833	16.7833	Apodemus_flavicollis	Rodentia	edge	0	1	0	1	110	1	number_of_individuals	No_comment
forest	Suchomel_et_al_2012	Czech_Republic	South_Moravia	site_10	PA0431	Pannonian_Mixed_Forests	31	PA	Palearctic	4	Temperate_Broadleaf_and_Mixed_Forests	two_year_snapshot	0	autumn	1	2400	trap_nights	snaptrap	0	1	0	0	0	0	0	48°53'N	16°47'E	48.8833	16.7833	Apodemus_sylvaticus	Rodentia	edge	0	1	0	1	62	1	number_of_individuals	No_comment
forest	Suchomel_et_al_2012	Czech_Republic	South_Moravia	site_10	PA0431	Pannonian_Mixed_Forests	31	PA	Palearctic	4	Temperate_Broadleaf_and_Mixed_Forests	two_year_snapshot	0	autumn	1	2400	trap_nights	snaptrap	0	1	0	0	0	0	0	48°53'N	16°47'E	48.8833	16.7833	Apodemus_uralensis	Rodentia	edge	0	1	0	1	6	1	number_of_individuals	No_comment
forest	Suchomel_et_al_2012	Czech_Republic	South_Moravia	site_10	PA0431	Pannonian_Mixed_Forests	31	PA	Palearctic	4	Temperate_Broadleaf_and_Mixed_Forests	two_year_snapshot	0	autumn	1	2400	trap_nights	snaptrap	0	1	0	0	0	0	0	48°53'N	16°47'E	48.8833	16.7833	Myodes_glareolus	Rodentia	edge	0	1	0	1	48	1	number_of_individuals	No_comment
forest	Suchomel_et_al_2012	Czech_Republic	South_Moravia	site_10	PA0431	Pannonian_Mixed_Forests	31	PA	Palearctic	4	Temperate_Broadleaf_and_Mixed_Forests	two_year_snapshot	0	autumn	1	2400	trap_nights	snaptrap	0	1	0	0	0	0	0	48°53'N	16°47'E	48.8833	16.7833	Microtus_arvalis	Rodentia	edge	0	1	0	1	64	1	number_of_individuals	No_comment
forest	Suchomel_et_al_2012	Czech_Republic	South_Moravia	site_10	PA0431	Pannonian_Mixed_Forests	31	PA	Palearctic	4	Temperate_Broadleaf_and_Mixed_Forests	two_year_snapshot	0	autumn	1	2400	trap_nights	snaptrap	0	1	0	0	0	0	0	48°53'N	16°47'E	48.8833	16.7833	Microtus_subterraneus	Rodentia	edge	0	1	0	1	1	1	number_of_individuals	No_comment
forest	Suchomel_et_al_2012	Czech_Republic	South_Moravia	site_10	PA0431	Pannonian_Mixed_Forests	31	PA	Palearctic	4	Temperate_Broadleaf_and_Mixed_Forests	two_year_snapshot	0	autumn	1	2400	trap_nights	snaptrap	0	1	0	0	0	0	0	48°53'N	16°47'E	48.8833	16.7833	Crocidura_leucodon	Eulipotyphla	edge	0	1	0	1	10	1	number_of_individuals	No_comment
forest	Suchomel_et_al_2012	Czech_Republic	South_Moravia	site_10	PA0431	Pannonian_Mixed_Forests	31	PA	Palearctic	4	Temperate_Broadleaf_and_Mixed_Forests	two_year_snapshot	0	autumn	1	3600	trap_nights	snaptrap	0	1	0	0	0	0	0	48°53'N	16°47'E	48.8833	16.7833	Apodemus_flavicollis	Rodentia	forest	0	0	0	1	136	1	number_of_individuals	No_comment
forest	Suchomel_et_al_2012	Czech_Republic	South_Moravia	site_10	PA0431	Pannonian_Mixed_Forests	31	PA	Palearctic	4	Temperate_Broadleaf_and_Mixed_Forests	two_year_snapshot	0	autumn	1	3600	trap_nights	snaptrap	0	1	0	0	0	0	0	48°53'N	16°47'E	48.8833	16.7833	Apodemus_sylvaticus	Rodentia	forest	0	0	0	1	19	1	number_of_individuals	No_comment
forest	Suchomel_et_al_2012	Czech_Republic	South_Moravia	site_10	PA0431	Pannonian_Mixed_Forests	31	PA	Palearctic	4	Temperate_Broadleaf_and_Mixed_Forests	two_year_snapshot	0	autumn	1	3600	trap_nights	snaptrap	0	1	0	0	0	0	0	48°53'N	16°47'E	48.8833	16.7833	Myodes_glareolus	Rodentia	forest	0	0	0	1	54	1	number_of_individuals	No_comment
forest	Suchomel_et_al_2012	Czech_Republic	South_Moravia	site_2	PA0431	Pannonian_Mixed_Forests	31	PA	Palearctic	4	Temperate_Broadleaf_and_Mixed_Forests	two_year_snapshot	0	autumn	1	1200	trap_nights	snaptrap	0	1	0	0	0	0	0	48°53'N	16°47'E	48.8833	16.7833	Apodemus_flavicollis	Rodentia	tree_plantation	0	0	0	1	67	1	number_of_individuals	No_comment
forest	Suchomel_et_al_2012	Czech_Republic	South_Moravia	site_2	PA0431	Pannonian_Mixed_Forests	31	PA	Palearctic	4	Temperate_Broadleaf_and_Mixed_Forests	two_year_snapshot	0	autumn	1	1200	trap_nights	snaptrap	0	1	0	0	0	0	0	48°53'N	16°47'E	48.8833	16.7833	Apodemus_sylvaticus	Rodentia	tree_plantation	0	0	0	1	9	1	number_of_individuals	No_comment
forest	Suchomel_et_al_2012	Czech_Republic	South_Moravia	site_2	PA0431	Pannonian_Mixed_Forests	31	PA	Palearctic	4	Temperate_Broadleaf_and_Mixed_Forests	two_year_snapshot	0	autumn	1	1200	trap_nights	snaptrap	0	1	0	0	0	0	0	48°53'N	16°47'E	48.8833	16.7833	Myodes_glareolus	Rodentia	tree_plantation	0	0	0	1	151	1	number_of_individuals	No_comment
forest	Suchomel_et_al_2012	Czech_Republic	South_Moravia	site_2	PA0431	Pannonian_Mixed_Forests	31	PA	Palearctic	4	Temperate_Broadleaf_and_Mixed_Forests	two_year_snapshot	0	autumn	1	1200	trap_nights	snaptrap	0	1	0	0	0	0	0	48°53'N	16°47'E	48.8833	16.7833	Sorex_araneus	Eulipotyphla	tree_plantation	0	0	0	1	2	1	number_of_individuals	No_comment
forest	Suchomel_et_al_2012	Czech_Republic	South_Moravia	site_2	PA0431	Pannonian_Mixed_Forests	31	PA	Palearctic	4	Temperate_Broadleaf_and_Mixed_Forests	two_year_snapshot	0	autumn	1	1200	trap_nights	snaptrap	0	1	0	0	0	0	0	48°53'N	16°47'E	48.8833	16.7833	Sorex_minutus	Eulipotyphla	tree_plantation	0	0	0	1	1	1	number_of_individuals	No_comment
forest	Suchomel_et_al_2012	Czech_Republic	South_Moravia	site_3	PA0431	Pannonian_Mixed_Forests	31	PA	Palearctic	4	Temperate_Broadleaf_and_Mixed_Forests	two_year_snapshot	0	autumn	1	2400	trap_nights	snaptrap	0	1	0	0	0	0	0	48°53'N	16°47'E	48.8833	16.7833	Apodemus_flavicollis	Rodentia	tree_plantation	0	0	0	1	156	1	number_of_individuals	No_comment
forest	Suchomel_et_al_2012	Czech_Republic	South_Moravia	site_3	PA0431	Pannonian_Mixed_Forests	31	PA	Palearctic	4	Temperate_Broadleaf_and_Mixed_Forests	two_year_snapshot	0	autumn	1	2400	trap_nights	snaptrap	0	1	0	0	0	0	0	48°53'N	16°47'E	48.8833	16.7833	Apodemus_sylvaticus	Rodentia	tree_plantation	0	0	0	1	27	1	number_of_individuals	No_comment
forest	Suchomel_et_al_2012	Czech_Republic	South_Moravia	site_3	PA0431	Pannonian_Mixed_Forests	31	PA	Palearctic	4	Temperate_Broadleaf_and_Mixed_Forests	two_year_snapshot	0	autumn	1	2400	trap_nights	snaptrap	0	1	0	0	0	0	0	48°53'N	16°47'E	48.8833	16.7833	Myodes_glareolus	Rodentia	tree_plantation	0	0	0	1	15	1	number_of_individuals	No_comment
forest	Suchomel_et_al_2012	Czech_Republic	South_Moravia	site_4	PA0431	Pannonian_Mixed_Forests	31	PA	Palearctic	4	Temperate_Broadleaf_and_Mixed_Forests	two_year_snapshot	0	autumn	1	1200	trap_nights	snaptrap	0	1	0	0	0	0	0	48°53'N	16°47'E	48.8833	16.7833	Apodemus_flavicollis	Rodentia	tree_plantation	0	0	0	1	135	1	number_of_individuals	No_comment
forest	Suchomel_et_al_2012	Czech_Republic	South_Moravia	site_4	PA0431	Pannonian_Mixed_Forests	31	PA	Palearctic	4	Temperate_Broadleaf_and_Mixed_Forests	two_year_snapshot	0	autumn	1	1200	trap_nights	snaptrap	0	1	0	0	0	0	0	48°53'N	16°47'E	48.8833	16.7833	Apodemus_sylvaticus	Rodentia	tree_plantation	0	0	0	1	21	1	number_of_individuals	No_comment
forest	Suchomel_et_al_2012	Czech_Republic	South_Moravia	site_4	PA0431	Pannonian_Mixed_Forests	31	PA	Palearctic	4	Temperate_Broadleaf_and_Mixed_Forests	two_year_snapshot	0	autumn	1	1200	trap_nights	snaptrap	0	1	0	0	0	0	0	48°53'N	16°47'E	48.8833	16.7833	Myodes_glareolus	Rodentia	tree_plantation	0	0	0	1	10	1	number_of_individuals	No_comment
forest	Suchomel_et_al_2012	Czech_Republic	South_Moravia	site_5	PA0431	Pannonian_Mixed_Forests	31	PA	Palearctic	4	Temperate_Broadleaf_and_Mixed_Forests	two_year_snapshot	0	autumn	1	1200	trap_nights	snaptrap	0	1	0	0	0	0	0	48°53'N	16°47'E	48.8833	16.7833	Apodemus_flavicollis	Rodentia	tree_plantation	0	0	0	1	115	1	number_of_individuals	No_comment
forest	Suchomel_et_al_2012	Czech_Republic	South_Moravia	site_5	PA0431	Pannonian_Mixed_Forests	31	PA	Palearctic	4	Temperate_Broadleaf_and_Mixed_Forests	two_year_snapshot	0	autumn	1	1200	trap_nights	snaptrap	0	1	0	0	0	0	0	48°53'N	16°47'E	48.8833	16.7833	Apodemus_sylvaticus	Rodentia	tree_plantation	0	0	0	1	33	1	number_of_individuals	No_comment
forest	Suchomel_et_al_2012	Czech_Republic	South_Moravia	site_5	PA0431	Pannonian_Mixed_Forests	31	PA	Palearctic	4	Temperate_Broadleaf_and_Mixed_Forests	two_year_snapshot	0	autumn	1	1200	trap_nights	snaptrap	0	1	0	0	0	0	0	48°53'N	16°47'E	48.8833	16.7833	Myodes_glareolus	Rodentia	tree_plantation	0	0	0	1	60	1	number_of_individuals	No_comment
forest	Suchomel_et_al_2012	Czech_Republic	South_Moravia	site_6	PA0431	Pannonian_Mixed_Forests	31	PA	Palearctic	4	Temperate_Broadleaf_and_Mixed_Forests	two_year_snapshot	0	autumn	1	1200	trap_nights	snaptrap	0	1	0	0	0	0	0	48°53'N	16°47'E	48.8833	16.7833	Apodemus_flavicollis	Rodentia	tree_plantation	0	0	0	1	112	1	number_of_individuals	No_comment
forest	Suchomel_et_al_2012	Czech_Republic	South_Moravia	site_6	PA0431	Pannonian_Mixed_Forests	31	PA	Palearctic	4	Temperate_Broadleaf_and_Mixed_Forests	two_year_snapshot	0	autumn	1	1200	trap_nights	snaptrap	0	1	0	0	0	0	0	48°53'N	16°47'E	48.8833	16.7833	Apodemus_sylvaticus	Rodentia	tree_plantation	0	0	0	1	37	1	number_of_individuals	No_comment
forest	Suchomel_et_al_2012	Czech_Republic	South_Moravia	site_6	PA0431	Pannonian_Mixed_Forests	31	PA	Palearctic	4	Temperate_Broadleaf_and_Mixed_Forests	two_year_snapshot	0	autumn	1	1200	trap_nights	snaptrap	0	1	0	0	0	0	0	48°53'N	16°47'E	48.8833	16.7833	Myodes_glareolus	Rodentia	tree_plantation	0	0	0	1	9	1	number_of_individuals	No_comment
forest	Suchomel_et_al_2012	Czech_Republic	South_Moravia	site_7	PA0431	Pannonian_Mixed_Forests	31	PA	Palearctic	4	Temperate_Broadleaf_and_Mixed_Forests	two_year_snapshot	0	autumn	1	1200	trap_nights	snaptrap	0	1	0	0	0	0	0	48°53'N	16°47'E	48.8833	16.7833	Apodemus_flavicollis	Rodentia	tree_plantation	0	0	0	1	140	1	number_of_individuals	No_comment
forest	Suchomel_et_al_2012	Czech_Republic	South_Moravia	site_7	PA0431	Pannonian_Mixed_Forests	31	PA	Palearctic	4	Temperate_Broadleaf_and_Mixed_Forests	two_year_snapshot	0	autumn	1	1200	trap_nights	snaptrap	0	1	0	0	0	0	0	48°53'N	16°47'E	48.8833	16.7833	Apodemus_sylvaticus	Rodentia	tree_plantation	0	0	0	1	36	1	number_of_individuals	No_comment
forest	Suchomel_et_al_2012	Czech_Republic	South_Moravia	site_7	PA0431	Pannonian_Mixed_Forests	31	PA	Palearctic	4	Temperate_Broadleaf_and_Mixed_Forests	two_year_snapshot	0	autumn	1	1200	trap_nights	snaptrap	0	1	0	0	0	0	0	48°53'N	16°47'E	48.8833	16.7833	Myodes_glareolus	Rodentia	tree_plantation	0	0	0	1	62	1	number_of_individuals	No_comment
forest	Suchomel_et_al_2012	Czech_Republic	South_Moravia	site_7	PA0431	Pannonian_Mixed_Forests	31	PA	Palearctic	4	Temperate_Broadleaf_and_Mixed_Forests	two_year_snapshot	0	autumn	1	1200	trap_nights	snaptrap	0	1	0	0	0	0	0	48°53'N	16°47'E	48.8833	16.7833	Microtus_arvalis	Rodentia	tree_plantation	0	0	0	1	3	1	number_of_individuals	No_comment
forest	Suchomel_et_al_2012	Czech_Republic	South_Moravia	site_8	PA0431	Pannonian_Mixed_Forests	31	PA	Palearctic	4	Temperate_Broadleaf_and_Mixed_Forests	two_year_snapshot	0	autumn	1	2400	trap_nights	snaptrap	0	1	0	0	0	0	0	48°53'N	16°47'E	48.8833	16.7833	Apodemus_flavicollis	Rodentia	tree_plantation	0	0	0	1	115	1	number_of_individuals	No_comment
forest	Suchomel_et_al_2012	Czech_Republic	South_Moravia	site_8	PA0431	Pannonian_Mixed_Forests	31	PA	Palearctic	4	Temperate_Broadleaf_and_Mixed_Forests	two_year_snapshot	0	autumn	1	2400	trap_nights	snaptrap	0	1	0	0	0	0	0	48°53'N	16°47'E	48.8833	16.7833	Apodemus_sylvaticus	Rodentia	tree_plantation	0	0	0	1	13	1	number_of_individuals	No_comment
forest	Suchomel_et_al_2012	Czech_Republic	South_Moravia	site_8	PA0431	Pannonian_Mixed_Forests	31	PA	Palearctic	4	Temperate_Broadleaf_and_Mixed_Forests	two_year_snapshot	0	autumn	1	2400	trap_nights	snaptrap	0	1	0	0	0	0	0	48°53'N	16°47'E	48.8833	16.7833	Myodes_glareolus	Rodentia	tree_plantation	0	0	0	1	13	1	number_of_individuals	No_comment
forest	Suchomel_et_al_2012	Czech_Republic	South_Moravia	site_9	PA0431	Pannonian_Mixed_Forests	31	PA	Palearctic	4	Temperate_Broadleaf_and_Mixed_Forests	two_year_snapshot	0	autumn	1	2400	trap_nights	snaptrap	0	1	0	0	0	0	0	48°53'N	16°47'E	48.8833	16.7833	Apodemus_flavicollis	Rodentia	tree_plantation	0	0	0	1	259	1	number_of_individuals	No_comment
forest	Suchomel_et_al_2012	Czech_Republic	South_Moravia	site_9	PA0431	Pannonian_Mixed_Forests	31	PA	Palearctic	4	Temperate_Broadleaf_and_Mixed_Forests	two_year_snapshot	0	autumn	1	2400	trap_nights	snaptrap	0	1	0	0	0	0	0	48°53'N	16°47'E	48.8833	16.7833	Apodemus_sylvaticus	Rodentia	tree_plantation	0	0	0	1	17	1	number_of_individuals	No_comment
forest	Suchomel_et_al_2012	Czech_Republic	South_Moravia	site_9	PA0431	Pannonian_Mixed_Forests	31	PA	Palearctic	4	Temperate_Broadleaf_and_Mixed_Forests	two_year_snapshot	0	autumn	1	2400	trap_nights	snaptrap	0	1	0	0	0	0	0	48°53'N	16°47'E	48.8833	16.7833	Myodes_glareolus	Rodentia	tree_plantation	0	0	0	1	140	1	number_of_individuals	No_comment
forest	Suchomel_et_al_2012	Czech_Republic	South_Moravia	site_9	PA0431	Pannonian_Mixed_Forests	31	PA	Palearctic	4	Temperate_Broadleaf_and_Mixed_Forests	two_year_snapshot	0	autumn	1	2400	trap_nights	snaptrap	0	1	0	0	0	0	0	48°53'N	16°47'E	48.8833	16.7833	Crocidura_leucodon	Eulipotyphla	tree_plantation	0	0	0	1	2	1	number_of_individuals	No_comment
forest	Suchomel_et_al_2012	Czech_Republic	South_Moravia	site_11	PA0431	Pannonian_Mixed_Forests	31	PA	Palearctic	4	Temperate_Broadleaf_and_Mixed_Forests	two_year_snapshot	0	autumn	1	1632	trap_nights	snaptrap	0	1	0	0	0	0	0	48°53'N	16°47'E	48.8833	16.7833	Apodemus_flavicollis	Rodentia	tree_plantation	0	0	0	1	98	1	number_of_individuals	No_comment
forest	Suchomel_et_al_2012	Czech_Republic	South_Moravia	site_11	PA0431	Pannonian_Mixed_Forests	31	PA	Palearctic	4	Temperate_Broadleaf_and_Mixed_Forests	two_year_snapshot	0	autumn	1	1632	trap_nights	snaptrap	0	1	0	0	0	0	0	48°53'N	16°47'E	48.8833	16.7833	Apodemus_sylvaticus	Rodentia	tree_plantation	0	0	0	1	46	1	number_of_individuals	No_comment
forest	Suchomel_et_al_2012	Czech_Republic	South_Moravia	site_11	PA0431	Pannonian_Mixed_Forests	31	PA	Palearctic	4	Temperate_Broadleaf_and_Mixed_Forests	two_year_snapshot	0	autumn	1	1632	trap_nights	snaptrap	0	1	0	0	0	0	0	48°53'N	16°47'E	48.8833	16.7833	Micromys_minutus	Rodentia	tree_plantation	0	0	0	1	2	1	number_of_individuals	No_comment
forest	Suchomel_et_al_2012	Czech_Republic	South_Moravia	site_11	PA0431	Pannonian_Mixed_Forests	31	PA	Palearctic	4	Temperate_Broadleaf_and_Mixed_Forests	two_year_snapshot	0	autumn	1	1632	trap_nights	snaptrap	0	1	0	0	0	0	0	48°53'N	16°47'E	48.8833	16.7833	Myodes_glareolus	Rodentia	tree_plantation	0	0	0	1	101	1	number_of_individuals	No_comment
forest	Suchomel_et_al_2012	Czech_Republic	South_Moravia	site_11	PA0431	Pannonian_Mixed_Forests	31	PA	Palearctic	4	Temperate_Broadleaf_and_Mixed_Forests	two_year_snapshot	0	autumn	1	1632	trap_nights	snaptrap	0	1	0	0	0	0	0	48°53'N	16°47'E	48.8833	16.7833	Microtus_arvalis	Rodentia	tree_plantation	0	0	0	1	35	1	number_of_individuals	No_comment
forest	Suchomel_et_al_2012	Czech_Republic	South_Moravia	site_11	PA0431	Pannonian_Mixed_Forests	31	PA	Palearctic	4	Temperate_Broadleaf_and_Mixed_Forests	two_year_snapshot	0	autumn	1	1632	trap_nights	snaptrap	0	1	0	0	0	0	0	48°53'N	16°47'E	48.8833	16.7833	Microtus_subterraneus	Rodentia	tree_plantation	0	0	0	1	7	1	number_of_individuals	No_comment
forest	Suchomel_et_al_2012	Czech_Republic	South_Moravia	site_11	PA0431	Pannonian_Mixed_Forests	31	PA	Palearctic	4	Temperate_Broadleaf_and_Mixed_Forests	two_year_snapshot	0	autumn	1	1632	trap_nights	snaptrap	0	1	0	0	0	0	0	48°53'N	16°47'E	48.8833	16.7833	Crocidura_leucodon	Eulipotyphla	tree_plantation	0	0	0	1	10	1	number_of_individuals	No_comment
forest	Suchomel_et_al_2012	Czech_Republic	South_Moravia	site_12	PA0431	Pannonian_Mixed_Forests	31	PA	Palearctic	4	Temperate_Broadleaf_and_Mixed_Forests	two_year_snapshot	0	autumn	1	1530	trap_nights	snaptrap	0	1	0	0	0	0	0	48°53'N	16°47'E	48.8833	16.7833	Apodemus_flavicollis	Rodentia	tree_plantation	0	0	0	1	51	1	number_of_individuals	No_comment
forest	Suchomel_et_al_2012	Czech_Republic	South_Moravia	site_12	PA0431	Pannonian_Mixed_Forests	31	PA	Palearctic	4	Temperate_Broadleaf_and_Mixed_Forests	two_year_snapshot	0	autumn	1	1530	trap_nights	snaptrap	0	1	0	0	0	0	0	48°53'N	16°47'E	48.8833	16.7833	Apodemus_sylvaticus	Rodentia	tree_plantation	0	0	0	1	2	1	number_of_individuals	No_comment
forest	Suchomel_et_al_2012	Czech_Republic	South_Moravia	site_12	PA0431	Pannonian_Mixed_Forests	31	PA	Palearctic	4	Temperate_Broadleaf_and_Mixed_Forests	two_year_snapshot	0	autumn	1	1530	trap_nights	snaptrap	0	1	0	0	0	0	0	48°53'N	16°47'E	48.8833	16.7833	Micromys_minutus	Rodentia	tree_plantation	0	0	0	1	2	1	number_of_individuals	No_comment
forest	Suchomel_et_al_2012	Czech_Republic	South_Moravia	site_12	PA0431	Pannonian_Mixed_Forests	31	PA	Palearctic	4	Temperate_Broadleaf_and_Mixed_Forests	two_year_snapshot	0	autumn	1	1530	trap_nights	snaptrap	0	1	0	0	0	0	0	48°53'N	16°47'E	48.8833	16.7833	Myodes_glareolus	Rodentia	tree_plantation	0	0	0	1	93	1	number_of_individuals	No_comment
forest	Suchomel_et_al_2012	Czech_Republic	South_Moravia	site_12	PA0431	Pannonian_Mixed_Forests	31	PA	Palearctic	4	Temperate_Broadleaf_and_Mixed_Forests	two_year_snapshot	0	autumn	1	1530	trap_nights	snaptrap	0	1	0	0	0	0	0	48°53'N	16°47'E	48.8833	16.7833	Microtus_arvalis	Rodentia	tree_plantation	0	0	0	1	15	1	number_of_individuals	No_comment
forest	Suchomel_et_al_2012	Czech_Republic	South_Moravia	site_12	PA0431	Pannonian_Mixed_Forests	31	PA	Palearctic	4	Temperate_Broadleaf_and_Mixed_Forests	two_year_snapshot	0	autumn	1	1530	trap_nights	snaptrap	0	1	0	0	0	0	0	48°53'N	16°47'E	48.8833	16.7833	Sorex_araneus	Eulipotyphla	tree_plantation	0	0	0	1	3	1	number_of_individuals	No_comment
forest	Suchomel_et_al_2012	Czech_Republic	South_Moravia	site_12	PA0431	Pannonian_Mixed_Forests	31	PA	Palearctic	4	Temperate_Broadleaf_and_Mixed_Forests	two_year_snapshot	0	autumn	1	1530	trap_nights	snaptrap	0	1	0	0	0	0	0	48°53'N	16°47'E	48.8833	16.7833	Crocidura_leucodon	Eulipotyphla	tree_plantation	0	0	0	1	2	1	number_of_individuals	No_comment
forest	Suchomel_et_al_2012	Czech_Republic	South_Moravia	site_13	PA0431	Pannonian_Mixed_Forests	31	PA	Palearctic	4	Temperate_Broadleaf_and_Mixed_Forests	two_year_snapshot	0	autumn	1	1632	trap_nights	snaptrap	0	1	0	0	0	0	0	48°53'N	16°47'E	48.8833	16.7833	Apodemus_flavicollis	Rodentia	tree_plantation	0	0	0	1	92	1	number_of_individuals	No_comment
forest	Suchomel_et_al_2012	Czech_Republic	South_Moravia	site_13	PA0431	Pannonian_Mixed_Forests	31	PA	Palearctic	4	Temperate_Broadleaf_and_Mixed_Forests	two_year_snapshot	0	autumn	1	1632	trap_nights	snaptrap	0	1	0	0	0	0	0	48°53'N	16°47'E	48.8833	16.7833	Apodemus_sylvaticus	Rodentia	tree_plantation	0	0	0	1	25	1	number_of_individuals	No_comment
forest	Suchomel_et_al_2012	Czech_Republic	South_Moravia	site_13	PA0431	Pannonian_Mixed_Forests	31	PA	Palearctic	4	Temperate_Broadleaf_and_Mixed_Forests	two_year_snapshot	0	autumn	1	1632	trap_nights	snaptrap	0	1	0	0	0	0	0	48°53'N	16°47'E	48.8833	16.7833	Myodes_glareolus	Rodentia	tree_plantation	0	0	0	1	82	1	number_of_individuals	No_comment
forest	Suchomel_et_al_2012	Czech_Republic	South_Moravia	site_13	PA0431	Pannonian_Mixed_Forests	31	PA	Palearctic	4	Temperate_Broadleaf_and_Mixed_Forests	two_year_snapshot	0	autumn	1	1632	trap_nights	snaptrap	0	1	0	0	0	0	0	48°53'N	16°47'E	48.8833	16.7833	Microtus_arvalis	Rodentia	tree_plantation	0	0	0	1	58	1	number_of_individuals	No_comment
forest	Suchomel_et_al_2012	Czech_Republic	South_Moravia	site_13	PA0431	Pannonian_Mixed_Forests	31	PA	Palearctic	4	Temperate_Broadleaf_and_Mixed_Forests	two_year_snapshot	0	autumn	1	1632	trap_nights	snaptrap	0	1	0	0	0	0	0	48°53'N	16°47'E	48.8833	16.7833	Microtus_subterraneus	Rodentia	tree_plantation	0	0	0	1	1	1	number_of_individuals	No_comment
forest	Suchomel_et_al_2012	Czech_Republic	South_Moravia	site_13	PA0431	Pannonian_Mixed_Forests	31	PA	Palearctic	4	Temperate_Broadleaf_and_Mixed_Forests	two_year_snapshot	0	autumn	1	1632	trap_nights	snaptrap	0	1	0	0	0	0	0	48°53'N	16°47'E	48.8833	16.7833	Sorex_araneus	Eulipotyphla	tree_plantation	0	0	0	1	2	1	number_of_individuals	No_comment
forest	Suchomel_et_al_2012	Czech_Republic	South_Moravia	site_13	PA0431	Pannonian_Mixed_Forests	31	PA	Palearctic	4	Temperate_Broadleaf_and_Mixed_Forests	two_year_snapshot	0	autumn	1	1632	trap_nights	snaptrap	0	1	0	0	0	0	0	48°53'N	16°47'E	48.8833	16.7833	Crocidura_leucodon	Eulipotyphla	tree_plantation	0	0	0	1	5	1	number_of_individuals	No_comment
forest	Suchomel_et_al_2012	Czech_Republic	South_Moravia	site_14	PA0431	Pannonian_Mixed_Forests	31	PA	Palearctic	4	Temperate_Broadleaf_and_Mixed_Forests	two_year_snapshot	0	autumn	1	1224	trap_nights	snaptrap	0	1	0	0	0	0	0	48°53'N	16°47'E	48.8833	16.7833	Apodemus_flavicollis	Rodentia	tree_plantation	0	0	0	1	112	1	number_of_individuals	No_comment
forest	Suchomel_et_al_2012	Czech_Republic	South_Moravia	site_14	PA0431	Pannonian_Mixed_Forests	31	PA	Palearctic	4	Temperate_Broadleaf_and_Mixed_Forests	two_year_snapshot	0	autumn	1	1224	trap_nights	snaptrap	0	1	0	0	0	0	0	48°53'N	16°47'E	48.8833	16.7833	Apodemus_sylvaticus	Rodentia	tree_plantation	0	0	0	1	78	1	number_of_individuals	No_comment
forest	Suchomel_et_al_2012	Czech_Republic	South_Moravia	site_14	PA0431	Pannonian_Mixed_Forests	31	PA	Palearctic	4	Temperate_Broadleaf_and_Mixed_Forests	two_year_snapshot	0	autumn	1	1224	trap_nights	snaptrap	0	1	0	0	0	0	0	48°53'N	16°47'E	48.8833	16.7833	Myodes_glareolus	Rodentia	tree_plantation	0	0	0	1	72	1	number_of_individuals	No_comment
forest	Suchomel_et_al_2012	Czech_Republic	South_Moravia	site_14	PA0431	Pannonian_Mixed_Forests	31	PA	Palearctic	4	Temperate_Broadleaf_and_Mixed_Forests	two_year_snapshot	0	autumn	1	1224	trap_nights	snaptrap	0	1	0	0	0	0	0	48°53'N	16°47'E	48.8833	16.7833	Microtus_arvalis	Rodentia	tree_plantation	0	0	0	1	23	1	number_of_individuals	No_comment
forest	Suchomel_et_al_2012	Czech_Republic	South_Moravia	site_14	PA0431	Pannonian_Mixed_Forests	31	PA	Palearctic	4	Temperate_Broadleaf_and_Mixed_Forests	two_year_snapshot	0	autumn	1	1224	trap_nights	snaptrap	0	1	0	0	0	0	0	48°53'N	16°47'E	48.8833	16.7833	Microtus_subterraneus	Rodentia	tree_plantation	0	0	0	1	3	1	number_of_individuals	No_comment
forest	Suchomel_et_al_2012	Czech_Republic	South_Moravia	site_14	PA0431	Pannonian_Mixed_Forests	31	PA	Palearctic	4	Temperate_Broadleaf_and_Mixed_Forests	two_year_snapshot	0	autumn	1	1224	trap_nights	snaptrap	0	1	0	0	0	0	0	48°53'N	16°47'E	48.8833	16.7833	Crocidura_leucodon	Eulipotyphla	tree_plantation	0	0	0	1	13	1	number_of_individuals	No_comment
forest	Suchomel_et_al_2012	Czech_Republic	South_Moravia	site_15	PA0431	Pannonian_Mixed_Forests	31	PA	Palearctic	4	Temperate_Broadleaf_and_Mixed_Forests	two_year_snapshot	0	autumn	1	612	trap_nights	snaptrap	0	1	0	0	0	0	0	48°53'N	16°47'E	48.8833	16.7833	Apodemus_flavicollis	Rodentia	tree_plantation	0	0	0	1	24	1	number_of_individuals	No_comment
forest	Suchomel_et_al_2012	Czech_Republic	South_Moravia	site_15	PA0431	Pannonian_Mixed_Forests	31	PA	Palearctic	4	Temperate_Broadleaf_and_Mixed_Forests	two_year_snapshot	0	autumn	1	612	trap_nights	snaptrap	0	1	0	0	0	0	0	48°53'N	16°47'E	48.8833	16.7833	Apodemus_sylvaticus	Rodentia	tree_plantation	0	0	0	1	1	1	number_of_individuals	No_comment
forest	Suchomel_et_al_2012	Czech_Republic	South_Moravia	site_15	PA0431	Pannonian_Mixed_Forests	31	PA	Palearctic	4	Temperate_Broadleaf_and_Mixed_Forests	two_year_snapshot	0	autumn	1	612	trap_nights	snaptrap	0	1	0	0	0	0	0	48°53'N	16°47'E	48.8833	16.7833	Myodes_glareolus	Rodentia	tree_plantation	0	0	0	1	21	1	number_of_individuals	No_comment
forest	Suchomel_et_al_2012	Czech_Republic	South_Moravia	site_15	PA0431	Pannonian_Mixed_Forests	31	PA	Palearctic	4	Temperate_Broadleaf_and_Mixed_Forests	two_year_snapshot	0	autumn	1	612	trap_nights	snaptrap	0	1	0	0	0	0	0	48°53'N	16°47'E	48.8833	16.7833	Microtus_arvalis	Rodentia	tree_plantation	0	0	0	1	2	1	number_of_individuals	No_comment
forest/open	Rhim_et_al_2012	Republic_of_Korea	Baekgok_Myeon_National_Forest	unique	PA0413	Central_Korean_Deciduous_Forests	13	PA	Palearctic	4	Temperate_Broadleaf_and_Mixed_Forests	two_year_snapshot	0	summer	1	3600	trap_nights	sherman	1	0	0	0	0	0	0	36°54'N	127°18'E	36.9	127.3	Apodemus_peninsulae	Rodentia	edge	0	1	0	1	53	1	number_of_individuals	number_of_individuals_Known_To_Be_Alive
forest/open	Rhim_et_al_2012	Republic_of_Korea	Baekgok_Myeon_National_Forest	unique	PA0413	Central_Korean_Deciduous_Forests	13	PA	Palearctic	4	Temperate_Broadleaf_and_Mixed_Forests	two_year_snapshot	0	summer	1	3600	trap_nights	sherman	1	0	0	0	0	0	0	36°54'N	127°18'E	36.9	127.3	Myodes_regulus	Rodentia	edge	0	1	0	1	34	1	number_of_individuals	number_of_individuals_Known_To_Be_Alive
forest/open	Rhim_et_al_2012	Republic_of_Korea	Baekgok_Myeon_National_Forest	unique	PA0413	Central_Korean_Deciduous_Forests	13	PA	Palearctic	4	Temperate_Broadleaf_and_Mixed_Forests	two_year_snapshot	0	summer	1	3600	trap_nights	sherman	1	0	0	0	0	0	0	36°54'N	127°18'E	36.9	127.3	Apodemus_agrarius	Rodentia	edge	0	1	0	1	18	1	number_of_individuals	number_of_individuals_Known_To_Be_Alive
forest/open	Rhim_et_al_2012	Republic_of_Korea	Baekgok_Myeon_National_Forest	unique	PA0413	Central_Korean_Deciduous_Forests	13	PA	Palearctic	4	Temperate_Broadleaf_and_Mixed_Forests	two_year_snapshot	0	summer	1	3600	trap_nights	sherman	1	0	0	0	0	0	0	36°54'N	127°18'E	36.9	127.3	Apodemus_peninsulae	Rodentia	forest	0	0	0	1	100	1	number_of_individuals	number_of_individuals_Known_To_Be_Alive
forest/open	Rhim_et_al_2012	Republic_of_Korea	Baekgok_Myeon_National_Forest	unique	PA0413	Central_Korean_Deciduous_Forests	13	PA	Palearctic	4	Temperate_Broadleaf_and_Mixed_Forests	two_year_snapshot	0	summer	1	3600	trap_nights	sherman	1	0	0	0	0	0	0	36°54'N	127°18'E	36.9	127.3	Myodes_regulus	Rodentia	forest	0	0	0	1	68	1	number_of_individuals	number_of_individuals_Known_To_Be_Alive
forest/open	Rhim_et_al_2012	Republic_of_Korea	Baekgok_Myeon_National_Forest	unique	PA0413	Central_Korean_Deciduous_Forests	13	PA	Palearctic	4	Temperate_Broadleaf_and_Mixed_Forests	two_year_snapshot	0	summer	1	3600	trap_nights	sherman	1	0	0	0	0	0	0	36°54'N	127°18'E	36.9	127.3	Apodemus_agrarius	Rodentia	forest	0	0	0	1	33	1	number_of_individuals	number_of_individuals_Known_To_Be_Alive
forest/open	Rhim_et_al_2012	Republic_of_Korea	Baekgok_Myeon_National_Forest	unique	PA0413	Central_Korean_Deciduous_Forests	13	PA	Palearctic	4	Temperate_Broadleaf_and_Mixed_Forests	two_year_snapshot	0	summer	1	3600	trap_nights	sherman	1	0	0	0	0	0	0	36°54'N	127°18'E	36.9	127.3	Apodemus_peninsulae	Rodentia	tree_plantation	0	0	0	1	22	1	number_of_individuals	number_of_individuals_Known_To_Be_Alive
forest/open	Rhim_et_al_2012	Republic_of_Korea	Baekgok_Myeon_National_Forest	unique	PA0413	Central_Korean_Deciduous_Forests	13	PA	Palearctic	4	Temperate_Broadleaf_and_Mixed_Forests	two_year_snapshot	0	summer	1	3600	trap_nights	sherman	1	0	0	0	0	0	0	36°54'N	127°18'E	36.9	127.3	Myodes_regulus	Rodentia	tree_plantation	0	0	0	1	7	1	number_of_individuals	number_of_individuals_Known_To_Be_Alive
forest/open	Rhim_et_al_2012	Republic_of_Korea	Baekgok_Myeon_National_Forest	unique	PA0413	Central_Korean_Deciduous_Forests	13	PA	Palearctic	4	Temperate_Broadleaf_and_Mixed_Forests	two_year_snapshot	0	summer	1	3600	trap_nights	sherman	1	0	0	0	0	0	0	36°54'N	127°18'E	36.9	127.3	Apodemus_agrarius	Rodentia	tree_plantation	0	0	0	1	19	1	number_of_individuals	number_of_individuals_Known_To_Be_Alive
forest/open	Rhim_et_al_2012	Republic_of_Korea	Baekgok_Myeon_National_Forest	unique	PA0413	Central_Korean_Deciduous_Forests	13	PA	Palearctic	4	Temperate_Broadleaf_and_Mixed_Forests	two_year_snapshot	0	summer	1	3600	trap_nights	sherman	1	0	0	0	0	0	0	36°54'N	127°18'E	36.9	127.3	Eutamias_sibiricus	Rodentia	forest	0	0	0	1	9	1	number_of_individuals	number_of_individuals_Known_To_Be_Alive
forest/open	Rhim_et_al_2012	Republic_of_Korea	Baekgok_Myeon_National_Forest	unique	PA0413	Central_Korean_Deciduous_Forests	13	PA	Palearctic	4	Temperate_Broadleaf_and_Mixed_Forests	two_year_snapshot	0	summer	1	3600	trap_nights	sherman	1	0	0	0	0	0	0	36°54'N	127°18'E	36.9	127.3	Crocidura_suaveolens	Eulipotyphla	forest	0	0	0	1	6	1	number_of_individuals	number_of_individuals_Known_To_Be_Alive
forest/open	Rhim_et_al_2012	Republic_of_Korea	Baekgok_Myeon_National_Forest	unique	PA0413	Central_Korean_Deciduous_Forests	13	PA	Palearctic	4	Temperate_Broadleaf_and_Mixed_Forests	two_year_snapshot	0	summer	1	3600	trap_nights	sherman	1	0	0	0	0	0	0	36°54'N	127°18'E	36.9	127.3	Eutamias_sibiricus	Rodentia	tree_plantation	0	0	0	1	3	1	number_of_individuals	number_of_individuals_Known_To_Be_Alive
forest/open	Kasper_et_al_2012	Brazil	Southern_Brazil	Campo_Belo_do_Sul	NT0101	Araucaria_Moist_Forests	1	NT	Neotropic	1	Tropical_and_Subtropical_Moist_Broadleaf_Forests	mon_snapshot_year	0	winter_spring	0	223	kilometers_monitored	transect	0	0	0	1	0	0	0	27°58’S	50°49’W	-27.977	-50.8157	Lepus_europaeus	Lagomorpha	tree_plantation	0	0	0	1	10	1	number_of_detections	No_comment
forest/open	Kasper_et_al_2012	Brazil	Southern_Brazil	Bom_Jesus	NT0101	Araucaria_Moist_Forests	1	NT	Neotropic	1	Tropical_and_Subtropical_Moist_Broadleaf_Forests	mon_snapshot_year	0	many_year_seasons	0	276	kilometers_monitored	transect	0	0	0	1	0	0	0	28°19’S	50°43’W	-28.3186	-50.7166	Cabassous_tatouay	Xenarthra	grassland	0	0	0	0	1	1	number_of_detections	No_comment
forest/open	Kasper_et_al_2012	Brazil	Southern_Brazil	Bom_Jesus	NT0101	Araucaria_Moist_Forests	1	NT	Neotropic	1	Tropical_and_Subtropical_Moist_Broadleaf_Forests	mon_snapshot_year	0	many_year_seasons	0	276	kilometers_monitored	transect	0	0	0	1	0	0	0	28°19’S	50°43’W	-28.3186	-50.7166	Myocastor_coypus	Rodentia	grassland	0	0	0	0	1	1	number_of_detections	No_comment
forest/open	Kasper_et_al_2012	Brazil	Southern_Brazil	Bom_Jesus	NT0101	Araucaria_Moist_Forests	1	NT	Neotropic	1	Tropical_and_Subtropical_Moist_Broadleaf_Forests	mon_snapshot_year	0	many_year_seasons	0	276	kilometers_monitored	transect	0	0	0	1	0	0	0	28°19’S	50°43’W	-28.3186	-50.7166	Lepus_europaeus	Lagomorpha	grassland	0	0	0	0	12	1	number_of_detections	No_comment
forest/open	Kasper_et_al_2012	Brazil	Southern_Brazil	Arroio_Grande	NT0710	Uruguayan_Savanna	10	NT	Neotropic	7	Tropical_and_Subtropical_Grasslands,_Savannas_and_Shrublands	mon_snapshot_year	0	many_year_seasons	0	1052	kilometers_monitored	transect	0	0	0	1	0	0	0	33°19’S	53°54’W	-32.2387	-53.0826	Didelphis_albiventris	Didelphimorphia	grassland	0	0	0	0	3	1	number_of_detections	No_comment
forest/open	Kasper_et_al_2012	Brazil	Southern_Brazil	Arroio_Grande	NT0710	Uruguayan_Savanna	10	NT	Neotropic	7	Tropical_and_Subtropical_Grasslands,_Savannas_and_Shrublands	mon_snapshot_year	0	many_year_seasons	0	1052	kilometers_monitored	transect	0	0	0	1	0	0	0	33°19’S	53°54’W	-32.2387	-53.0826	Myocastor_coypus	Rodentia	grassland	0	0	0	0	14	1	number_of_detections	No_comment
forest/open	Kasper_et_al_2012	Brazil	Southern_Brazil	Arroio_Grande	NT0710	Uruguayan_Savanna	10	NT	Neotropic	7	Tropical_and_Subtropical_Grasslands,_Savannas_and_Shrublands	mon_snapshot_year	0	many_year_seasons	0	1052	kilometers_monitored	transect	0	0	0	1	0	0	0	33°19’S	53°54’W	-32.2387	-53.0826	Lepus_europaeus	Lagomorpha	grassland	0	0	0	0	37	1	number_of_detections	No_comment
forest/open	Kasper_et_al_2012	Brazil	Southern_Brazil	Alegrete	NT0710	Uruguayan_Savanna	10	NT	Neotropic	7	Tropical_and_Subtropical_Grasslands,_Savannas_and_Shrublands	mon_snapshot_year	0	many_year_seasons	0	260	kilometers_monitored	transect	0	0	0	1	0	0	0	30°05’S	55°30’W	-30.0851	-55.4992	Didelphis_albiventris	Didelphimorphia	grassland	0	0	0	0	2	1	number_of_detections	No_comment
forest/open	Kasper_et_al_2012	Brazil	Southern_Brazil	Alegrete	NT0710	Uruguayan_Savanna	10	NT	Neotropic	7	Tropical_and_Subtropical_Grasslands,_Savannas_and_Shrublands	mon_snapshot_year	0	many_year_seasons	0	260	kilometers_monitored	transect	0	0	0	1	0	0	0	30°05’S	55°30’W	-30.0851	-55.4992	Dasypus_novemcinctus	Xenarthra	grassland	0	0	0	0	2	1	number_of_detections	No_comment
forest/open	Kasper_et_al_2012	Brazil	Southern_Brazil	Alegrete	NT0710	Uruguayan_Savanna	10	NT	Neotropic	7	Tropical_and_Subtropical_Grasslands,_Savannas_and_Shrublands	mon_snapshot_year	0	many_year_seasons	0	260	kilometers_monitored	transect	0	0	0	1	0	0	0	30°05’S	55°30’W	-30.0851	-55.4992	Dasypus_hybridus	Xenarthra	grassland	0	0	0	0	2	1	number_of_detections	No_comment
forest/open	Kasper_et_al_2012	Brazil	Southern_Brazil	Alegrete	NT0710	Uruguayan_Savanna	10	NT	Neotropic	7	Tropical_and_Subtropical_Grasslands,_Savannas_and_Shrublands	mon_snapshot_year	0	many_year_seasons	0	260	kilometers_monitored	transect	0	0	0	1	0	0	0	30°05’S	55°30’W	-30.0851	-55.4992	Myocastor_coypus	Rodentia	grassland	0	0	0	0	1	1	number_of_detections	No_comment
forest/open	Kasper_et_al_2012	Brazil	Southern_Brazil	Alegrete	NT0710	Uruguayan_Savanna	10	NT	Neotropic	7	Tropical_and_Subtropical_Grasslands,_Savannas_and_Shrublands	mon_snapshot_year	0	many_year_seasons	0	260	kilometers_monitored	transect	0	0	0	1	0	0	0	30°05’S	55°30’W	-30.0851	-55.4992	Lepus_europaeus	Lagomorpha	grassland	0	0	0	0	192	1	number_of_detections	No_comment
forest	Malick_et_al_2012	United_States	Grand_Sable_Dunes_Michigan	unique	NEA0404	Great_Lakes	4	NEA	Nearctic	4	Temperate_Broadleaf_and_Mixed_Forests	two_year_snapshot	0	summer	1	2364	trap_nights	sherman	1	0	0	0	0	0	0	86°3'18''W	46°39'19''N	46.5547	-86.0281	Tamias_striatus	Rodentia	forest	0	0	0	0	204	1	number_of_individuals	No_comment
forest	Malick_et_al_2012	United_States	Grand_Sable_Dunes_Michigan	unique	NEA0404	Great_Lakes	4	NEA	Nearctic	4	Temperate_Broadleaf_and_Mixed_Forests	two_year_snapshot	0	summer	1	2364	trap_nights	sherman	1	0	0	0	0	0	0	86°3'18''W	46°39'19''N	46.5547	-86.0281	Peromyscus_maniculatus	Rodentia	forest	0	0	0	0	171	1	number_of_individuals	No_comment
forest	Malick_et_al_2012	United_States	Grand_Sable_Dunes_Michigan	unique	NEA0404	Great_Lakes	4	NEA	Nearctic	4	Temperate_Broadleaf_and_Mixed_Forests	two_year_snapshot	0	summer	1	2364	trap_nights	sherman	1	0	0	0	0	0	0	86°3'18''W	46°39'19''N	46.5547	-86.0281	Tamiasciurus_hudsonicus	Rodentia	forest	0	0	0	0	50	1	number_of_individuals	No_comment
forest	Malick_et_al_2012	United_States	Grand_Sable_Dunes_Michigan	unique	NEA0404	Great_Lakes	4	NEA	Nearctic	4	Temperate_Broadleaf_and_Mixed_Forests	two_year_snapshot	0	summer	1	2364	trap_nights	sherman	1	0	0	0	0	0	0	86°3'18''W	46°39'19''N	46.5547	-86.0281	Myodes_gapperi	Rodentia	forest	0	0	0	0	25	1	number_of_individuals	No_comment
forest	Malick_et_al_2012	United_States	Grand_Sable_Dunes_Michigan	unique	NEA0404	Great_Lakes	4	NEA	Nearctic	4	Temperate_Broadleaf_and_Mixed_Forests	two_year_snapshot	0	summer	1	2364	trap_nights	sherman	1	0	0	0	0	0	0	86°3'18''W	46°39'19''N	46.5547	-86.0281	Blarina_brevicauda	Eulipotyphla	forest	0	0	0	0	22	1	number_of_individuals	No_comment
forest	Malick_et_al_2012	United_States	Grand_Sable_Dunes_Michigan	unique	NEA0404	Great_Lakes	4	NEA	Nearctic	4	Temperate_Broadleaf_and_Mixed_Forests	two_year_snapshot	0	summer	1	2364	trap_nights	sherman	1	0	0	0	0	0	0	86°3'18''W	46°39'19''N	46.5547	-86.0281	Peromyscus_leucopus	Rodentia	forest	0	0	0	0	14	1	number_of_individuals	No_comment
forest	Malick_et_al_2012	United_States	Grand_Sable_Dunes_Michigan	unique	NEA0404	Great_Lakes	4	NEA	Nearctic	4	Temperate_Broadleaf_and_Mixed_Forests	two_year_snapshot	0	summer	1	2364	trap_nights	sherman	1	0	0	0	0	0	0	86°3'18''W	46°39'19''N	46.5547	-86.0281	Napaeozapus_insignis	Rodentia	forest	0	0	0	0	2	1	number_of_individuals	No_comment
forest	Malick_et_al_2012	United_States	Grand_Sable_Dunes_Michigan	unique	NEA0404	Great_Lakes	4	NEA	Nearctic	4	Temperate_Broadleaf_and_Mixed_Forests	two_year_snapshot	0	summer	1	2364	trap_nights	sherman	1	0	0	0	0	0	0	86°3'18''W	46°39'19''N	46.5547	-86.0281	Glaucomys_sabrinus	Rodentia	forest	0	0	0	0	2	1	number_of_individuals	No_comment
forest	Malick_et_al_2012	United_States	Grand_Sable_Dunes_Michigan	unique	NEA0404	Great_Lakes	4	NEA	Nearctic	4	Temperate_Broadleaf_and_Mixed_Forests	two_year_snapshot	0	summer	1	2364	trap_nights	sherman	1	0	0	0	0	0	0	86°3'18''W	46°39'19''N	46.5547	-86.0281	Sorex_cinereus	Eulipotyphla	forest	0	0	0	0	1	1	number_of_individuals	No_comment
forest	Malick_et_al_2012	United_States	Grand_Sable_Dunes_Michigan	unique	NEA0404	Great_Lakes	4	NEA	Nearctic	4	Temperate_Broadleaf_and_Mixed_Forests	two_year_snapshot	0	summer	1	160	trap_nights	sherman	1	0	0	0	0	0	0	86°3'18''W	46°39'19''N	46.5547	-86.0281	Tamias_striatus	Rodentia	edge	0	0	1	0	7	1	number_of_individuals	No_comment
forest	Malick_et_al_2012	United_States	Grand_Sable_Dunes_Michigan	unique	NEA0404	Great_Lakes	4	NEA	Nearctic	4	Temperate_Broadleaf_and_Mixed_Forests	two_year_snapshot	0	summer	1	160	trap_nights	sherman	1	0	0	0	0	0	0	86°3'18''W	46°39'19''N	46.5547	-86.0281	Peromyscus_maniculatus	Rodentia	edge	0	0	1	0	8	1	number_of_individuals	No_comment
forest	Malick_et_al_2012	United_States	Grand_Sable_Dunes_Michigan	unique	NEA0404	Great_Lakes	4	NEA	Nearctic	4	Temperate_Broadleaf_and_Mixed_Forests	two_year_snapshot	0	summer	1	160	trap_nights	sherman	1	0	0	0	0	0	0	86°3'18''W	46°39'19''N	46.5547	-86.0281	Tamiasciurus_hudsonicus	Rodentia	edge	0	0	1	0	1	1	number_of_individuals	No_comment
forest	Malick_et_al_2012	United_States	Grand_Sable_Dunes_Michigan	unique	NEA0404	Great_Lakes	4	NEA	Nearctic	4	Temperate_Broadleaf_and_Mixed_Forests	two_year_snapshot	0	summer	1	160	trap_nights	sherman	1	0	0	0	0	0	0	86°3'18''W	46°39'19''N	46.5547	-86.0281	Myodes_gapperi	Rodentia	edge	0	0	1	0	5	1	number_of_individuals	No_comment
forest	Malick_et_al_2012	United_States	Grand_Sable_Dunes_Michigan	unique	NEA0404	Great_Lakes	4	NEA	Nearctic	4	Temperate_Broadleaf_and_Mixed_Forests	two_year_snapshot	0	summer	1	160	trap_nights	sherman	1	0	0	0	0	0	0	86°3'18''W	46°39'19''N	46.5547	-86.0281	Peromyscus_leucopus	Rodentia	edge	0	0	1	0	4	1	number_of_individuals	No_comment
forest	Santos-Filho_et_al_2012	Brazil	Mato_Grosso	unique	NT0212	Chiquitano_Dry_Forests	12	NT	Neotropic	2	Tropical_and_Subtropical_Dry_Broadleaf_Forests	mon_snapshot_year	0	dry_wet	0	33346.9	trap_nights	sherman_tomahawk_snaptrap_pitfall	1	1	1	0	1	0	0	15.363'S	58.434'W	-15.363	-58.434	Akodon_toba	Rodentia	forest	0	0	0	1	2	1	number_of_captures	No_comment
forest	Santos-Filho_et_al_2012	Brazil	Mato_Grosso	unique	NT0212	Chiquitano_Dry_Forests	12	NT	Neotropic	2	Tropical_and_Subtropical_Dry_Broadleaf_Forests	mon_snapshot_year	0	dry_wet	0	33346.9	trap_nights	sherman_tomahawk_snaptrap_pitfall	1	1	1	0	1	0	0	15.363'S	58.434'W	-15.363	-58.434	Necromys_lasiurus	Rodentia	forest	0	0	0	1	5	1	number_of_captures	No_comment
forest	Santos-Filho_et_al_2012	Brazil	Mato_Grosso	unique	NT0212	Chiquitano_Dry_Forests	12	NT	Neotropic	2	Tropical_and_Subtropical_Dry_Broadleaf_Forests	mon_snapshot_year	0	dry_wet	0	33346.9	trap_nights	sherman_tomahawk_snaptrap_pitfall	1	1	1	0	1	0	0	15.363'S	58.434'W	-15.363	-58.434	Calomys_sp.	Rodentia	forest	0	0	0	1	20	1	number_of_captures	No_comment
forest	Santos-Filho_et_al_2012	Brazil	Mato_Grosso	unique	NT0212	Chiquitano_Dry_Forests	12	NT	Neotropic	2	Tropical_and_Subtropical_Dry_Broadleaf_Forests	mon_snapshot_year	0	dry_wet	0	33346.9	trap_nights	sherman_tomahawk_snaptrap_pitfall	1	1	1	0	1	0	0	15.363'S	58.434'W	-15.363	-58.434	Neacomys_spinosus	Rodentia	forest	0	0	0	1	21	1	number_of_captures	No_comment
forest	Santos-Filho_et_al_2012	Brazil	Mato_Grosso	unique	NT0212	Chiquitano_Dry_Forests	12	NT	Neotropic	2	Tropical_and_Subtropical_Dry_Broadleaf_Forests	mon_snapshot_year	0	dry_wet	0	33346.9	trap_nights	sherman_tomahawk_snaptrap_pitfall	1	1	1	0	1	0	0	15.363'S	58.434'W	-15.363	-58.434	Oecomys_bicolor	Rodentia	forest	0	0	0	1	47	1	number_of_captures	No_comment
forest	Santos-Filho_et_al_2012	Brazil	Mato_Grosso	unique	NT0212	Chiquitano_Dry_Forests	12	NT	Neotropic	2	Tropical_and_Subtropical_Dry_Broadleaf_Forests	mon_snapshot_year	0	dry_wet	0	33346.9	trap_nights	sherman_tomahawk_snaptrap_pitfall	1	1	1	0	1	0	0	15.363'S	58.434'W	-15.363	-58.434	Oecomys_catherinae	Rodentia	forest	0	0	0	1	10	1	number_of_captures	No_comment
forest	Santos-Filho_et_al_2012	Brazil	Mato_Grosso	unique	NT0212	Chiquitano_Dry_Forests	12	NT	Neotropic	2	Tropical_and_Subtropical_Dry_Broadleaf_Forests	mon_snapshot_year	0	dry_wet	0	33346.9	trap_nights	sherman_tomahawk_snaptrap_pitfall	1	1	1	0	1	0	0	15.363'S	58.434'W	-15.363	-58.434	Oecomys_roberti	Rodentia	forest	0	0	0	1	31	1	number_of_captures	No_comment
forest	Santos-Filho_et_al_2012	Brazil	Mato_Grosso	unique	NT0212	Chiquitano_Dry_Forests	12	NT	Neotropic	2	Tropical_and_Subtropical_Dry_Broadleaf_Forests	mon_snapshot_year	0	dry_wet	0	33346.9	trap_nights	sherman_tomahawk_snaptrap_pitfall	1	1	1	0	1	0	0	15.363'S	58.434'W	-15.363	-58.434	Oligoryzomys_microtis	Rodentia	forest	0	0	0	1	5	1	number_of_captures	No_comment
forest	Santos-Filho_et_al_2012	Brazil	Mato_Grosso	unique	NT0212	Chiquitano_Dry_Forests	12	NT	Neotropic	2	Tropical_and_Subtropical_Dry_Broadleaf_Forests	mon_snapshot_year	0	dry_wet	0	33346.9	trap_nights	sherman_tomahawk_snaptrap_pitfall	1	1	1	0	1	0	0	15.363'S	58.434'W	-15.363	-58.434	Hylaeamys_megacephalus	Rodentia	forest	0	0	0	1	113	1	number_of_captures	No_comment
forest	Santos-Filho_et_al_2012	Brazil	Mato_Grosso	unique	NT0212	Chiquitano_Dry_Forests	12	NT	Neotropic	2	Tropical_and_Subtropical_Dry_Broadleaf_Forests	mon_snapshot_year	0	dry_wet	0	33346.9	trap_nights	sherman_tomahawk_snaptrap_pitfall	1	1	1	0	1	0	0	15.363'S	58.434'W	-15.363	-58.434	Euryoryzomys_nitidus	Rodentia	forest	0	0	0	1	9	1	number_of_captures	No_comment
forest	Santos-Filho_et_al_2012	Brazil	Mato_Grosso	unique	NT0212	Chiquitano_Dry_Forests	12	NT	Neotropic	2	Tropical_and_Subtropical_Dry_Broadleaf_Forests	mon_snapshot_year	0	dry_wet	0	33346.9	trap_nights	sherman_tomahawk_snaptrap_pitfall	1	1	1	0	1	0	0	15.363'S	58.434'W	-15.363	-58.434	Rhipidomys_mastacalis	Rodentia	forest	0	0	0	1	2	1	number_of_captures	No_comment
forest	Santos-Filho_et_al_2012	Brazil	Mato_Grosso	unique	NT0212	Chiquitano_Dry_Forests	12	NT	Neotropic	2	Tropical_and_Subtropical_Dry_Broadleaf_Forests	mon_snapshot_year	0	dry_wet	0	33346.9	trap_nights	sherman_tomahawk_snaptrap_pitfall	1	1	1	0	1	0	0	15.363'S	58.434'W	-15.363	-58.434	Mesomys_occultus	Rodentia	forest	0	0	0	1	2	1	number_of_captures	No_comment
forest	Santos-Filho_et_al_2012	Brazil	Mato_Grosso	unique	NT0212	Chiquitano_Dry_Forests	12	NT	Neotropic	2	Tropical_and_Subtropical_Dry_Broadleaf_Forests	mon_snapshot_year	0	dry_wet	0	33346.9	trap_nights	sherman_tomahawk_snaptrap_pitfall	1	1	1	0	1	0	0	15.363'S	58.434'W	-15.363	-58.434	Proechimys_longicaudatus	Rodentia	forest	0	0	0	1	21	1	number_of_captures	No_comment
forest	Santos-Filho_et_al_2012	Brazil	Mato_Grosso	unique	NT0212	Chiquitano_Dry_Forests	12	NT	Neotropic	2	Tropical_and_Subtropical_Dry_Broadleaf_Forests	mon_snapshot_year	0	dry_wet	0	33346.9	trap_nights	sherman_tomahawk_snaptrap_pitfall	1	1	1	0	1	0	0	15.363'S	58.434'W	-15.363	-58.434	Caluromys_philander	Didelphimorphia	forest	0	0	0	1	1	1	number_of_captures	No_comment
forest	Santos-Filho_et_al_2012	Brazil	Mato_Grosso	unique	NT0212	Chiquitano_Dry_Forests	12	NT	Neotropic	2	Tropical_and_Subtropical_Dry_Broadleaf_Forests	mon_snapshot_year	0	dry_wet	0	33346.9	trap_nights	sherman_tomahawk_snaptrap_pitfall	1	1	1	0	1	0	0	15.363'S	58.434'W	-15.363	-58.434	Didelphis_marsupialis	Didelphimorphia	forest	0	0	0	1	4	1	number_of_captures	No_comment
forest	Santos-Filho_et_al_2012	Brazil	Mato_Grosso	unique	NT0212	Chiquitano_Dry_Forests	12	NT	Neotropic	2	Tropical_and_Subtropical_Dry_Broadleaf_Forests	mon_snapshot_year	0	dry_wet	0	33346.9	trap_nights	sherman_tomahawk_snaptrap_pitfall	1	1	1	0	1	0	0	15.363'S	58.434'W	-15.363	-58.434	Didelphis_albiventris	Didelphimorphia	forest	0	0	0	1	1	1	number_of_captures	No_comment
forest	Santos-Filho_et_al_2012	Brazil	Mato_Grosso	unique	NT0212	Chiquitano_Dry_Forests	12	NT	Neotropic	2	Tropical_and_Subtropical_Dry_Broadleaf_Forests	mon_snapshot_year	0	dry_wet	0	33346.9	trap_nights	sherman_tomahawk_snaptrap_pitfall	1	1	1	0	1	0	0	15.363'S	58.434'W	-15.363	-58.434	Glironia_venusta	Didelphimorphia	forest	0	0	0	1	1	1	number_of_captures	No_comment
forest	Santos-Filho_et_al_2012	Brazil	Mato_Grosso	unique	NT0212	Chiquitano_Dry_Forests	12	NT	Neotropic	2	Tropical_and_Subtropical_Dry_Broadleaf_Forests	mon_snapshot_year	0	dry_wet	0	33346.9	trap_nights	sherman_tomahawk_snaptrap_pitfall	1	1	1	0	1	0	0	15.363'S	58.434'W	-15.363	-58.434	Gracilinanus_agilis	Didelphimorphia	forest	0	0	0	1	27	1	number_of_captures	No_comment
forest	Santos-Filho_et_al_2012	Brazil	Mato_Grosso	unique	NT0212	Chiquitano_Dry_Forests	12	NT	Neotropic	2	Tropical_and_Subtropical_Dry_Broadleaf_Forests	mon_snapshot_year	0	dry_wet	0	33346.9	trap_nights	sherman_tomahawk_snaptrap_pitfall	1	1	1	0	1	0	0	15.363'S	58.434'W	-15.363	-58.434	Marmosa_murina	Didelphimorphia	forest	0	0	0	1	24	1	number_of_captures	No_comment
forest	Santos-Filho_et_al_2012	Brazil	Mato_Grosso	unique	NT0212	Chiquitano_Dry_Forests	12	NT	Neotropic	2	Tropical_and_Subtropical_Dry_Broadleaf_Forests	mon_snapshot_year	0	dry_wet	0	33346.9	trap_nights	sherman_tomahawk_snaptrap_pitfall	1	1	1	0	1	0	0	15.363'S	58.434'W	-15.363	-58.434	Marmosops_noctivagus	Didelphimorphia	forest	0	0	0	1	193	1	number_of_captures	No_comment
forest	Santos-Filho_et_al_2012	Brazil	Mato_Grosso	unique	NT0212	Chiquitano_Dry_Forests	12	NT	Neotropic	2	Tropical_and_Subtropical_Dry_Broadleaf_Forests	mon_snapshot_year	0	dry_wet	0	33346.9	trap_nights	sherman_tomahawk_snaptrap_pitfall	1	1	1	0	1	0	0	15.363'S	58.434'W	-15.363	-58.434	Metachirus_nudicaudatus	Didelphimorphia	forest	0	0	0	1	1	1	number_of_captures	No_comment
forest	Santos-Filho_et_al_2012	Brazil	Mato_Grosso	unique	NT0212	Chiquitano_Dry_Forests	12	NT	Neotropic	2	Tropical_and_Subtropical_Dry_Broadleaf_Forests	mon_snapshot_year	0	dry_wet	0	33346.9	trap_nights	sherman_tomahawk_snaptrap_pitfall	1	1	1	0	1	0	0	15.363'S	58.434'W	-15.363	-58.434	Marmosa_demerarae	Didelphimorphia	forest	0	0	0	1	157	1	number_of_captures	No_comment
forest	Santos-Filho_et_al_2012	Brazil	Mato_Grosso	unique	NT0212	Chiquitano_Dry_Forests	12	NT	Neotropic	2	Tropical_and_Subtropical_Dry_Broadleaf_Forests	mon_snapshot_year	0	dry_wet	0	33346.9	trap_nights	sherman_tomahawk_snaptrap_pitfall	1	1	1	0	1	0	0	15.363'S	58.434'W	-15.363	-58.434	Monodelphis_adusta	Didelphimorphia	forest	0	0	0	1	7	1	number_of_captures	No_comment
forest	Santos-Filho_et_al_2012	Brazil	Mato_Grosso	unique	NT0212	Chiquitano_Dry_Forests	12	NT	Neotropic	2	Tropical_and_Subtropical_Dry_Broadleaf_Forests	mon_snapshot_year	0	dry_wet	0	33346.9	trap_nights	sherman_tomahawk_snaptrap_pitfall	1	1	1	0	1	0	0	15.363'S	58.434'W	-15.363	-58.434	Monodelphis_brevicaudata	Didelphimorphia	forest	0	0	0	1	2	1	number_of_captures	No_comment
forest	Santos-Filho_et_al_2012	Brazil	Mato_Grosso	unique	NT0212	Chiquitano_Dry_Forests	12	NT	Neotropic	2	Tropical_and_Subtropical_Dry_Broadleaf_Forests	mon_snapshot_year	0	dry_wet	0	33346.9	trap_nights	sherman_tomahawk_snaptrap_pitfall	1	1	1	0	1	0	0	15.363'S	58.434'W	-15.363	-58.434	Monodelphis_domestica	Didelphimorphia	forest	0	0	0	1	6	1	number_of_captures	No_comment
forest	Santos-Filho_et_al_2012	Brazil	Mato_Grosso	unique	NT0212	Chiquitano_Dry_Forests	12	NT	Neotropic	2	Tropical_and_Subtropical_Dry_Broadleaf_Forests	mon_snapshot_year	0	dry_wet	0	1553.1	trap_nights	sherman_tomahawk_snaptrap_pitfall	1	1	1	0	1	0	0	15.363'S	58.434'W	-15.363	-58.434	Necromys_lasiurus	Rodentia	open	0	0	0	1	5	1	number_of_captures	No_comment
forest	Santos-Filho_et_al_2012	Brazil	Mato_Grosso	unique	NT0212	Chiquitano_Dry_Forests	12	NT	Neotropic	2	Tropical_and_Subtropical_Dry_Broadleaf_Forests	mon_snapshot_year	0	dry_wet	0	1553.1	trap_nights	sherman_tomahawk_snaptrap_pitfall	1	1	1	0	1	0	0	15.363'S	58.434'W	-15.363	-58.434	Calomys_sp.	Rodentia	open	0	0	0	1	20	1	number_of_captures	No_comment
forest	Santos-Filho_et_al_2012	Brazil	Mato_Grosso	unique	NT0212	Chiquitano_Dry_Forests	12	NT	Neotropic	2	Tropical_and_Subtropical_Dry_Broadleaf_Forests	mon_snapshot_year	0	dry_wet	0	1553.1	trap_nights	sherman_tomahawk_snaptrap_pitfall	1	1	1	0	1	0	0	15.363'S	58.434'W	-15.363	-58.434	Neacomys_spinosus	Rodentia	open	0	0	0	1	21	1	number_of_captures	No_comment
forest	Santos-Filho_et_al_2012	Brazil	Mato_Grosso	unique	NT0212	Chiquitano_Dry_Forests	12	NT	Neotropic	2	Tropical_and_Subtropical_Dry_Broadleaf_Forests	mon_snapshot_year	0	dry_wet	0	1553.1	trap_nights	sherman_tomahawk_snaptrap_pitfall	1	1	1	0	1	0	0	15.363'S	58.434'W	-15.363	-58.434	Oligoryzomys_microtis	Rodentia	open	0	0	0	1	5	1	number_of_captures	No_comment
forest	Santos-Filho_et_al_2012	Brazil	Mato_Grosso	unique	NT0212	Chiquitano_Dry_Forests	12	NT	Neotropic	2	Tropical_and_Subtropical_Dry_Broadleaf_Forests	mon_snapshot_year	0	dry_wet	0	1553.1	trap_nights	sherman_tomahawk_snaptrap_pitfall	1	1	1	0	1	0	0	15.363'S	58.434'W	-15.363	-58.434	Gracilinanus_agilis	Didelphimorphia	open	0	0	0	1	27	1	number_of_captures	No_comment
forest	Santos-Filho_et_al_2012	Brazil	Mato_Grosso	unique	NT0212	Chiquitano_Dry_Forests	12	NT	Neotropic	2	Tropical_and_Subtropical_Dry_Broadleaf_Forests	mon_snapshot_year	0	dry_wet	0	1553.1	trap_nights	sherman_tomahawk_snaptrap_pitfall	1	1	1	0	1	0	0	15.363'S	58.434'W	-15.363	-58.434	Marmosa_murina	Didelphimorphia	open	0	0	0	1	24	1	number_of_captures	No_comment
forest	Santos-Filho_et_al_2012	Brazil	Mato_Grosso	unique	NT0212	Chiquitano_Dry_Forests	12	NT	Neotropic	2	Tropical_and_Subtropical_Dry_Broadleaf_Forests	mon_snapshot_year	0	dry_wet	0	1553.1	trap_nights	sherman_tomahawk_snaptrap_pitfall	1	1	1	0	1	0	0	15.363'S	58.434'W	-15.363	-58.434	Monodelphis_adusta	Didelphimorphia	open	0	0	0	1	7	1	number_of_captures	No_comment
forest	Paschoal_et_al_2012	Brazil	Caratinga_reserve	unique	NT0104	Bahia_Interior_Forests	4	NT	Neotropic	1	Tropical_and_Subtropical_Moist_Broadleaf_Forests	mon_snapshot_year	0	wet	1	1300	camera_days	cameratrap	0	0	0	0	0	0	1	-19.743372°	-41.808077°	-19.7434	-41.8081	Cabassous_tatouay	Xenarthra	forest	0	0	0	0	10	1	number_of_detections	No_comment
forest	Paschoal_et_al_2012	Brazil	Caratinga_reserve	unique	NT0104	Bahia_Interior_Forests	4	NT	Neotropic	1	Tropical_and_Subtropical_Moist_Broadleaf_Forests	mon_snapshot_year	0	wet	1	1300	camera_days	cameratrap	0	0	0	0	0	0	1	-19.743372°	-41.808077°	-19.7434	-41.8081	Euphractus_sexcinctus	Xenarthra	forest	0	0	0	0	1	1	number_of_detections	No_comment
forest	Paschoal_et_al_2012	Brazil	Caratinga_reserve	unique	NT0104	Bahia_Interior_Forests	4	NT	Neotropic	1	Tropical_and_Subtropical_Moist_Broadleaf_Forests	mon_snapshot_year	0	wet	1	1300	camera_days	cameratrap	0	0	0	0	0	0	1	-19.743372°	-41.808077°	-19.7434	-41.8081	Dasypus_novemcinctus	Xenarthra	forest	0	0	0	0	4	1	number_of_detections	No_comment
forest	Paschoal_et_al_2012	Brazil	Caratinga_reserve	unique	NT0104	Bahia_Interior_Forests	4	NT	Neotropic	1	Tropical_and_Subtropical_Moist_Broadleaf_Forests	mon_snapshot_year	0	wet	1	1300	camera_days	cameratrap	0	0	0	0	0	0	1	-19.743372°	-41.808077°	-19.7434	-41.8081	Dasyprocta_leporina	Rodentia	forest	0	0	0	0	16	1	number_of_detections	No_comment
forest	Paschoal_et_al_2012	Brazil	Caratinga_reserve	unique	NT0104	Bahia_Interior_Forests	4	NT	Neotropic	1	Tropical_and_Subtropical_Moist_Broadleaf_Forests	mon_snapshot_year	0	wet	1	1300	camera_days	cameratrap	0	0	0	0	0	0	1	-19.743372°	-41.808077°	-19.7434	-41.8081	Sylvilagus_brasiliensis	Lagomorpha	forest	0	0	0	0	49	1	number_of_detections	No_comment
forest/open	Yatsyuk_2011	Ukraine	Gomolshanskie_Forest_Ukraine	unique	PA0419	East_European_Forest_Steppe	19	PA	Palearctic	4	Temperate_Broadleaf_and_Mixed_Forests	many_years	0	many_year_seasons	0	230	number_of_pellets	owlpellet	0	0	0	0	0	1	0	49°35'N	36°15'E	49.5833	36.25	Sorex_sp.	Eulipotyphla	grassland	0	0	0	0	334	1	number_of_individuals	No_comment
forest/open	Yatsyuk_2011	Ukraine	Gomolshanskie_Forest_Ukraine	unique	PA0419	East_European_Forest_Steppe	19	PA	Palearctic	4	Temperate_Broadleaf_and_Mixed_Forests	many_years	0	many_year_seasons	0	230	number_of_pellets	owlpellet	0	0	0	0	0	1	0	49°35'N	36°15'E	49.5833	36.25	Myodes_glareolus	Rodentia	grassland	0	0	0	0	241	1	number_of_individuals	No_comment
forest/open	Yatsyuk_2011	Ukraine	Gomolshanskie_Forest_Ukraine	unique	PA0419	East_European_Forest_Steppe	19	PA	Palearctic	4	Temperate_Broadleaf_and_Mixed_Forests	many_years	0	many_year_seasons	0	230	number_of_pellets	owlpellet	0	0	0	0	0	1	0	49°35'N	36°15'E	49.5833	36.25	Micromys_minutus	Rodentia	grassland	0	0	0	0	65	1	number_of_individuals	No_comment
forest/open	Yatsyuk_2011	Ukraine	Gomolshanskie_Forest_Ukraine	unique	PA0419	East_European_Forest_Steppe	19	PA	Palearctic	4	Temperate_Broadleaf_and_Mixed_Forests	many_years	0	many_year_seasons	0	230	number_of_pellets	owlpellet	0	0	0	0	0	1	0	49°35'N	36°15'E	49.5833	36.25	Apodemus_agrarius	Rodentia	grassland	0	0	0	0	60	1	number_of_individuals	No_comment
forest/open	Yatsyuk_2011	Ukraine	Gomolshanskie_Forest_Ukraine	unique	PA0419	East_European_Forest_Steppe	19	PA	Palearctic	4	Temperate_Broadleaf_and_Mixed_Forests	many_years	0	many_year_seasons	0	230	number_of_pellets	owlpellet	0	0	0	0	0	1	0	49°35'N	36°15'E	49.5833	36.25	Apodemus_flavicollis	Rodentia	grassland	0	0	0	0	46	1	number_of_individuals	No_comment
forest/open	Yatsyuk_2011	Ukraine	Gomolshanskie_Forest_Ukraine	unique	PA0419	East_European_Forest_Steppe	19	PA	Palearctic	4	Temperate_Broadleaf_and_Mixed_Forests	many_years	0	many_year_seasons	0	230	number_of_pellets	owlpellet	0	0	0	0	0	1	0	49°35'N	36°15'E	49.5833	36.25	Microtus_subterraneus	Rodentia	grassland	0	0	0	0	29	1	number_of_individuals	No_comment
forest/open	Yatsyuk_2011	Ukraine	Gomolshanskie_Forest_Ukraine	unique	PA0419	East_European_Forest_Steppe	19	PA	Palearctic	4	Temperate_Broadleaf_and_Mixed_Forests	many_years	0	many_year_seasons	0	230	number_of_pellets	owlpellet	0	0	0	0	0	1	0	49°35'N	36°15'E	49.5833	36.25	Microtus_levis	Rodentia	grassland	0	0	0	0	28	1	number_of_individuals	No_comment
forest/open	Yatsyuk_2011	Ukraine	Gomolshanskie_Forest_Ukraine	unique	PA0419	East_European_Forest_Steppe	19	PA	Palearctic	4	Temperate_Broadleaf_and_Mixed_Forests	many_years	0	many_year_seasons	0	230	number_of_pellets	owlpellet	0	0	0	0	0	1	0	49°35'N	36°15'E	49.5833	36.25	Apodemus_uralensis	Rodentia	grassland	0	0	0	0	26	1	number_of_individuals	No_comment
forest/open	Yatsyuk_2011	Ukraine	Gomolshanskie_Forest_Ukraine	unique	PA0419	East_European_Forest_Steppe	19	PA	Palearctic	4	Temperate_Broadleaf_and_Mixed_Forests	many_years	0	many_year_seasons	0	230	number_of_pellets	owlpellet	0	0	0	0	0	1	0	49°35'N	36°15'E	49.5833	36.25	Neomys_fodiens	Eulipotyphla	grassland	0	0	0	0	22	1	number_of_individuals	No_comment
forest/open	Yatsyuk_2011	Ukraine	Gomolshanskie_Forest_Ukraine	unique	PA0419	East_European_Forest_Steppe	19	PA	Palearctic	4	Temperate_Broadleaf_and_Mixed_Forests	many_years	0	many_year_seasons	0	230	number_of_pellets	owlpellet	0	0	0	0	0	1	0	49°35'N	36°15'E	49.5833	36.25	Crocidura_suaveolens	Eulipotyphla	grassland	0	0	0	0	8	1	number_of_individuals	No_comment
forest/open	Yatsyuk_2011	Ukraine	Gomolshanskie_Forest_Ukraine	unique	PA0419	East_European_Forest_Steppe	19	PA	Palearctic	4	Temperate_Broadleaf_and_Mixed_Forests	many_years	0	many_year_seasons	0	230	number_of_pellets	owlpellet	0	0	0	0	0	1	0	49°35'N	36°15'E	49.5833	36.25	Arvicola_amphibius	Rodentia	grassland	0	0	0	0	7	1	number_of_individuals	No_comment
forest/open	Yatsyuk_2011	Ukraine	Gomolshanskie_Forest_Ukraine	unique	PA0419	East_European_Forest_Steppe	19	PA	Palearctic	4	Temperate_Broadleaf_and_Mixed_Forests	many_years	0	many_year_seasons	0	230	number_of_pellets	owlpellet	0	0	0	0	0	1	0	49°35'N	36°15'E	49.5833	36.25	Talpa_europaea	Eulipotyphla	grassland	0	0	0	0	5	1	number_of_individuals	No_comment
forest/open	Yatsyuk_2011	Ukraine	Gomolshanskie_Forest_Ukraine	unique	PA0419	East_European_Forest_Steppe	19	PA	Palearctic	4	Temperate_Broadleaf_and_Mixed_Forests	many_years	0	many_year_seasons	0	230	number_of_pellets	owlpellet	0	0	0	0	0	1	0	49°35'N	36°15'E	49.5833	36.25	Microtus_oeconomus	Rodentia	grassland	0	0	0	0	4	1	number_of_individuals	No_comment
forest/open	Yatsyuk_2011	Ukraine	Gomolshanskie_Forest_Ukraine	unique	PA0419	East_European_Forest_Steppe	19	PA	Palearctic	4	Temperate_Broadleaf_and_Mixed_Forests	many_years	0	many_year_seasons	0	230	number_of_pellets	owlpellet	0	0	0	0	0	1	0	49°35'N	36°15'E	49.5833	36.25	Mus_musculus	Rodentia	grassland	0	0	0	0	2	1	number_of_individuals	No_comment
forest/open	Yatsyuk_2011	Ukraine	Gomolshanskie_Forest_Ukraine	unique	PA0419	East_European_Forest_Steppe	19	PA	Palearctic	4	Temperate_Broadleaf_and_Mixed_Forests	many_years	0	many_year_seasons	0	230	number_of_pellets	owlpellet	0	0	0	0	0	1	0	49°35'N	36°15'E	49.5833	36.25	Dryomys_nitedula	Rodentia	grassland	0	0	0	0	1	1	number_of_individuals	No_comment
forest/open	Yatsyuk_2011	Ukraine	Gomolshanskie_Forest_Ukraine	unique	PA0419	East_European_Forest_Steppe	19	PA	Palearctic	4	Temperate_Broadleaf_and_Mixed_Forests	many_years	0	many_year_seasons	0	111	number_of_pellets	owlpellet	0	0	0	0	0	1	0	49°35'N	36°15'E	49.5833	36.25	Sorex_sp.	Eulipotyphla	forest	0	0	0	0	125	1	number_of_individuals	No_comment
forest/open	Yatsyuk_2011	Ukraine	Gomolshanskie_Forest_Ukraine	unique	PA0419	East_European_Forest_Steppe	19	PA	Palearctic	4	Temperate_Broadleaf_and_Mixed_Forests	many_years	0	many_year_seasons	0	111	number_of_pellets	owlpellet	0	0	0	0	0	1	0	49°35'N	36°15'E	49.5833	36.25	Myodes_glareolus	Rodentia	forest	0	0	0	0	125	1	number_of_individuals	No_comment
forest/open	Yatsyuk_2011	Ukraine	Gomolshanskie_Forest_Ukraine	unique	PA0419	East_European_Forest_Steppe	19	PA	Palearctic	4	Temperate_Broadleaf_and_Mixed_Forests	many_years	0	many_year_seasons	0	111	number_of_pellets	owlpellet	0	0	0	0	0	1	0	49°35'N	36°15'E	49.5833	36.25	Micromys_minutus	Rodentia	forest	0	0	0	0	2	1	number_of_individuals	No_comment
forest/open	Yatsyuk_2011	Ukraine	Gomolshanskie_Forest_Ukraine	unique	PA0419	East_European_Forest_Steppe	19	PA	Palearctic	4	Temperate_Broadleaf_and_Mixed_Forests	many_years	0	many_year_seasons	0	111	number_of_pellets	owlpellet	0	0	0	0	0	1	0	49°35'N	36°15'E	49.5833	36.25	Apodemus_agrarius	Rodentia	forest	0	0	0	0	38	1	number_of_individuals	No_comment
forest/open	Yatsyuk_2011	Ukraine	Gomolshanskie_Forest_Ukraine	unique	PA0419	East_European_Forest_Steppe	19	PA	Palearctic	4	Temperate_Broadleaf_and_Mixed_Forests	many_years	0	many_year_seasons	0	111	number_of_pellets	owlpellet	0	0	0	0	0	1	0	49°35'N	36°15'E	49.5833	36.25	Apodemus_flavicollis	Rodentia	forest	0	0	0	0	31	1	number_of_individuals	No_comment
forest/open	Yatsyuk_2011	Ukraine	Gomolshanskie_Forest_Ukraine	unique	PA0419	East_European_Forest_Steppe	19	PA	Palearctic	4	Temperate_Broadleaf_and_Mixed_Forests	many_years	0	many_year_seasons	0	111	number_of_pellets	owlpellet	0	0	0	0	0	1	0	49°35'N	36°15'E	49.5833	36.25	Microtus_subterraneus	Rodentia	forest	0	0	0	0	23	1	number_of_individuals	No_comment
forest/open	Yatsyuk_2011	Ukraine	Gomolshanskie_Forest_Ukraine	unique	PA0419	East_European_Forest_Steppe	19	PA	Palearctic	4	Temperate_Broadleaf_and_Mixed_Forests	many_years	0	many_year_seasons	0	111	number_of_pellets	owlpellet	0	0	0	0	0	1	0	49°35'N	36°15'E	49.5833	36.25	Microtus_levis	Rodentia	forest	0	0	0	0	1	1	number_of_individuals	No_comment
forest/open	Yatsyuk_2011	Ukraine	Gomolshanskie_Forest_Ukraine	unique	PA0419	East_European_Forest_Steppe	19	PA	Palearctic	4	Temperate_Broadleaf_and_Mixed_Forests	many_years	0	many_year_seasons	0	111	number_of_pellets	owlpellet	0	0	0	0	0	1	0	49°35'N	36°15'E	49.5833	36.25	Apodemus_uralensis	Rodentia	forest	0	0	0	0	2	1	number_of_individuals	No_comment
forest/open	Yatsyuk_2011	Ukraine	Gomolshanskie_Forest_Ukraine	unique	PA0419	East_European_Forest_Steppe	19	PA	Palearctic	4	Temperate_Broadleaf_and_Mixed_Forests	many_years	0	many_year_seasons	0	111	number_of_pellets	owlpellet	0	0	0	0	0	1	0	49°35'N	36°15'E	49.5833	36.25	Talpa_europaea	Eulipotyphla	forest	0	0	0	0	1	1	number_of_individuals	No_comment
forest	Jung_&_Powell_2011	Canada	southeastern_Yukon_Canada	edge_site	NEA0602	Boreal_Cordillera	2	NEA	Nearctic	6	Boreal_Forests/Taiga	mon_snapshot	0	spring_summer	0	2800	trap_nights	pitfall	0	0	0	0	1	0	0	60.1°N	128.7°W	60.0813	-128.621	Microtus_pennsylvanicus	Rodentia	edge	0	1	0	0	6	1	number_of_individuals	Data_from_PREDICTS
forest	Jung_&_Powell_2011	Canada	southeastern_Yukon_Canada	edge_site	NEA0602	Boreal_Cordillera	2	NEA	Nearctic	6	Boreal_Forests/Taiga	mon_snapshot	0	spring_summer	0	2800	trap_nights	pitfall	0	0	0	0	1	0	0	60.1°N	128.7°W	60.0813	-128.621	Myodes_rutilus	Rodentia	edge	0	1	0	0	26	1	number_of_individuals	Data_from_PREDICTS
forest	Jung_&_Powell_2011	Canada	southeastern_Yukon_Canada	edge_site	NEA0602	Boreal_Cordillera	2	NEA	Nearctic	6	Boreal_Forests/Taiga	mon_snapshot	0	spring_summer	0	2800	trap_nights	pitfall	0	0	0	0	1	0	0	60.1°N	128.7°W	60.0813	-128.621	Peromyscus_maniculatus	Rodentia	edge	0	1	0	0	37	1	number_of_individuals	Data_from_PREDICTS
forest	Jung_&_Powell_2011	Canada	southeastern_Yukon_Canada	edge_site	NEA0602	Boreal_Cordillera	2	NEA	Nearctic	6	Boreal_Forests/Taiga	mon_snapshot	0	spring_summer	0	2800	trap_nights	pitfall	0	0	0	0	1	0	0	60.1°N	128.7°W	60.0813	-128.621	Zapus_hudsonius	Rodentia	edge	0	1	0	0	21	1	number_of_individuals	Data_from_PREDICTS
forest	Jung_&_Powell_2011	Canada	southeastern_Yukon_Canada	mature_stands	NEA0602	Boreal_Cordillera	2	NEA	Nearctic	6	Boreal_Forests/Taiga	mon_snapshot	0	spring_summer	0	2800	trap_nights	pitfall	0	0	0	0	1	0	0	60.1°N	128.7°W	60.0826	-128.618	Myodes_rutilus	Rodentia	forest	0	0	0	0	11	1	number_of_individuals	Data_from_PREDICTS
forest	Jung_&_Powell_2011	Canada	southeastern_Yukon_Canada	mature_stands	NEA0602	Boreal_Cordillera	2	NEA	Nearctic	6	Boreal_Forests/Taiga	mon_snapshot	0	spring_summer	0	2800	trap_nights	pitfall	0	0	0	0	1	0	0	60.1°N	128.7°W	60.0826	-128.618	Peromyscus_maniculatus	Rodentia	forest	0	0	0	0	21	1	number_of_individuals	Data_from_PREDICTS
forest	Jung_&_Powell_2011	Canada	southeastern_Yukon_Canada	mature_stands	NEA0602	Boreal_Cordillera	2	NEA	Nearctic	6	Boreal_Forests/Taiga	mon_snapshot	0	spring_summer	0	2800	trap_nights	pitfall	0	0	0	0	1	0	0	60.1°N	128.7°W	60.0826	-128.618	Zapus_hudsonius	Rodentia	forest	0	0	0	0	7	1	number_of_individuals	Data_from_PREDICTS
forest	Jung_&_Powell_2011	Canada	southeastern_Yukon_Canada	clearcut	NEA0602	Boreal_Cordillera	2	NEA	Nearctic	6	Boreal_Forests/Taiga	mon_snapshot	0	spring_summer	0	2800	trap_nights	pitfall	0	0	0	0	1	0	0	60.1°N	128.7°W	60.081	-128.618	Microtus_pennsylvanicus	Rodentia	open	1	0	0	0	15	1	number_of_individuals	Data_from_PREDICTS
forest	Jung_&_Powell_2011	Canada	southeastern_Yukon_Canada	clearcut	NEA0602	Boreal_Cordillera	2	NEA	Nearctic	6	Boreal_Forests/Taiga	mon_snapshot	0	spring_summer	0	2800	trap_nights	pitfall	0	0	0	0	1	0	0	60.1°N	128.7°W	60.081	-128.618	Myodes_rutilus	Rodentia	open	1	0	0	0	43	1	number_of_individuals	Data_from_PREDICTS
forest	Jung_&_Powell_2011	Canada	southeastern_Yukon_Canada	clearcut	NEA0602	Boreal_Cordillera	2	NEA	Nearctic	6	Boreal_Forests/Taiga	mon_snapshot	0	spring_summer	0	2800	trap_nights	pitfall	0	0	0	0	1	0	0	60.1°N	128.7°W	60.081	-128.618	Peromyscus_maniculatus	Rodentia	open	1	0	0	0	57	1	number_of_individuals	Data_from_PREDICTS
forest	Jung_&_Powell_2011	Canada	southeastern_Yukon_Canada	clearcut	NEA0602	Boreal_Cordillera	2	NEA	Nearctic	6	Boreal_Forests/Taiga	mon_snapshot	0	spring_summer	0	2800	trap_nights	pitfall	0	0	0	0	1	0	0	60.1°N	128.7°W	60.081	-128.618	Zapus_hudsonius	Rodentia	open	1	0	0	0	25	1	number_of_individuals	Data_from_PREDICTS
forest	Thornton_et_al_2011	Guatemala	Peten	unique	NT0154	Peten-Veracruz_Moist_Forests	54	NT	Neotropic	1	Tropical_and_Subtropical_Moist_Broadleaf_Forests	many_years	0	many_year_seasons	0	8800	camera_days	cameratrap_transect	0	0	0	1	0	0	1	16.872363°	-90.294984°	16.8724	-90.295	Dasyprocta_punctata	Rodentia	forest	0	0	0	1	NA	1	NA	The_authors_used_occupancy_modeling_and_did_not_show_the_values_of_occupancy_probability
forest	Thornton_et_al_2011	Guatemala	Peten	unique	NT0154	Peten-Veracruz_Moist_Forests	54	NT	Neotropic	1	Tropical_and_Subtropical_Moist_Broadleaf_Forests	many_years	0	many_year_seasons	0	8800	camera_days	cameratrap_transect	0	0	0	1	0	0	1	16.872363°	-90.294984°	16.8724	-90.295	Dasypus_novemcinctus	Xenarthra	forest	0	0	0	1	NA	1	NA	The_authors_used_occupancy_modeling_and_did_not_show_the_values_of_occupancy_probability
forest	Thornton_et_al_2011	Guatemala	Peten	unique	NT0154	Peten-Veracruz_Moist_Forests	54	NT	Neotropic	1	Tropical_and_Subtropical_Moist_Broadleaf_Forests	many_years	0	many_year_seasons	0	8800	camera_days	cameratrap_transect	0	0	0	1	0	0	1	16.872363°	-90.294984°	16.8724	-90.295	Didelphis_marsupialis	Didelphimorphia	forest	0	0	0	1	NA	1	NA	The_authors_used_occupancy_modeling_and_did_not_show_the_values_of_occupancy_probability
forest	Thornton_et_al_2011	Guatemala	Peten	unique	NT0154	Peten-Veracruz_Moist_Forests	54	NT	Neotropic	1	Tropical_and_Subtropical_Moist_Broadleaf_Forests	many_years	0	many_year_seasons	0	8800	camera_days	cameratrap_transect	0	0	0	1	0	0	1	16.872363°	-90.294984°	16.8724	-90.295	Didelphis_virginiana	Didelphimorphia	forest	0	0	0	1	NA	1	NA	The_authors_used_occupancy_modeling_and_did_not_show_the_values_of_occupancy_probability
forest	Thornton_et_al_2011	Guatemala	Peten	unique	NT0154	Peten-Veracruz_Moist_Forests	54	NT	Neotropic	1	Tropical_and_Subtropical_Moist_Broadleaf_Forests	many_years	0	many_year_seasons	0	8800	camera_days	cameratrap_transect	0	0	0	1	0	0	1	16.872363°	-90.294984°	16.8724	-90.295	Philander_opossum	Didelphimorphia	forest	0	0	0	1	NA	1	NA	The_authors_used_occupancy_modeling_and_did_not_show_the_values_of_occupancy_probability
forest/open	Svobodová_et_al_2011	Czech_Republic	Southern_Bohemia	forest_edge	PA0445	Western_European_Broadleaf_Forests	45	PA	Palearctic	4	Temperate_Broadleaf_and_Mixed_Forests	two_year_snapshot	0	summer	1	560	trap_nights	snaptrap	0	1	0	0	0	0	0	49°11?–49°18?	14°09?–14°22?	49.1637	14.1515	Apodemus_flavicollis	Rodentia	edge	0	1	0	1	39	1	number_of_individuals	No_comment
forest/open	Svobodová_et_al_2011	Czech_Republic	Southern_Bohemia	forest_edge	PA0445	Western_European_Broadleaf_Forests	45	PA	Palearctic	4	Temperate_Broadleaf_and_Mixed_Forests	two_year_snapshot	0	summer	1	560	trap_nights	snaptrap	0	1	0	0	0	0	0	49°11?–49°18?	14°09?–14°22?	49.1637	14.1515	Apodemus_sylvaticus	Rodentia	edge	0	1	0	1	10	1	number_of_individuals	No_comment
forest/open	Svobodová_et_al_2011	Czech_Republic	Southern_Bohemia	forest_edge	PA0445	Western_European_Broadleaf_Forests	45	PA	Palearctic	4	Temperate_Broadleaf_and_Mixed_Forests	two_year_snapshot	0	summer	1	560	trap_nights	snaptrap	0	1	0	0	0	0	0	49°11?–49°18?	14°09?–14°22?	49.1637	14.1515	Myodes_glareolus	Rodentia	edge	0	1	0	1	2	1	number_of_individuals	No_comment
forest/open	Svobodová_et_al_2011	Czech_Republic	Southern_Bohemia	grassland_edge	PA0445	Western_European_Broadleaf_Forests	45	PA	Palearctic	4	Temperate_Broadleaf_and_Mixed_Forests	two_year_snapshot	0	summer	1	560	trap_nights	snaptrap	0	1	0	0	0	0	0	49°11?–49°18?	14°09?–14°22?	49.1637	14.1515	Apodemus_flavicollis	Rodentia	edge	0	0	0	1	7	1	number_of_individuals	No_comment
forest/open	Svobodová_et_al_2011	Czech_Republic	Southern_Bohemia	grassland_edge	PA0445	Western_European_Broadleaf_Forests	45	PA	Palearctic	4	Temperate_Broadleaf_and_Mixed_Forests	two_year_snapshot	0	summer	1	560	trap_nights	snaptrap	0	1	0	0	0	0	0	49°11?–49°18?	14°09?–14°22?	49.1637	14.1515	Apodemus_sylvaticus	Rodentia	edge	0	0	0	1	2	1	number_of_individuals	No_comment
forest/open	Svobodová_et_al_2011	Czech_Republic	Southern_Bohemia	grassland_edge	PA0445	Western_European_Broadleaf_Forests	45	PA	Palearctic	4	Temperate_Broadleaf_and_Mixed_Forests	two_year_snapshot	0	summer	1	560	trap_nights	snaptrap	0	1	0	0	0	0	0	49°11?–49°18?	14°09?–14°22?	49.1637	14.1515	Microtus_arvalis	Rodentia	edge	0	0	0	1	2	1	number_of_individuals	No_comment
forest/open	Svobodová_et_al_2011	Czech_Republic	Southern_Bohemia	forest_interior	PA0445	Western_European_Broadleaf_Forests	45	PA	Palearctic	4	Temperate_Broadleaf_and_Mixed_Forests	two_year_snapshot	0	summer	1	560	trap_nights	snaptrap	0	1	0	0	0	0	0	49°11?–49°18?	14°09?–14°22?	49.1637	14.1515	Apodemus_flavicollis	Rodentia	forest	0	0	0	1	26	1	number_of_individuals	No_comment
forest/open	Svobodová_et_al_2011	Czech_Republic	Southern_Bohemia	forest_interior	PA0445	Western_European_Broadleaf_Forests	45	PA	Palearctic	4	Temperate_Broadleaf_and_Mixed_Forests	two_year_snapshot	0	summer	1	560	trap_nights	snaptrap	0	1	0	0	0	0	0	49°11?–49°18?	14°09?–14°22?	49.1637	14.1515	Apodemus_sylvaticus	Rodentia	forest	0	0	0	1	5	1	number_of_individuals	No_comment
forest/open	Svobodová_et_al_2011	Czech_Republic	Southern_Bohemia	forest_interior	PA0445	Western_European_Broadleaf_Forests	45	PA	Palearctic	4	Temperate_Broadleaf_and_Mixed_Forests	two_year_snapshot	0	summer	1	560	trap_nights	snaptrap	0	1	0	0	0	0	0	49°11?–49°18?	14°09?–14°22?	49.1637	14.1515	Myodes_glareolus	Rodentia	forest	0	0	0	1	3	1	number_of_individuals	No_comment
forest/open	Svobodová_et_al_2011	Czech_Republic	Southern_Bohemia	grassland_interior	PA0445	Western_European_Broadleaf_Forests	45	PA	Palearctic	4	Temperate_Broadleaf_and_Mixed_Forests	two_year_snapshot	0	summer	1	560	trap_nights	snaptrap	0	1	0	0	0	0	0	49°11?–49°18?	14°09?–14°22?	49.1637	14.1515	Apodemus_flavicollis	Rodentia	grassland	0	0	0	1	1	1	number_of_individuals	No_comment
forest/open	Svobodová_et_al_2011	Czech_Republic	Southern_Bohemia	grassland_interior	PA0445	Western_European_Broadleaf_Forests	45	PA	Palearctic	4	Temperate_Broadleaf_and_Mixed_Forests	two_year_snapshot	0	summer	1	560	trap_nights	snaptrap	0	1	0	0	0	0	0	49°11?–49°18?	14°09?–14°22?	49.1637	14.1515	Apodemus_sylvaticus	Rodentia	grassland	0	0	0	1	3	1	number_of_individuals	No_comment
forest/open	Svobodová_et_al_2011	Czech_Republic	Southern_Bohemia	grassland_interior	PA0445	Western_European_Broadleaf_Forests	45	PA	Palearctic	4	Temperate_Broadleaf_and_Mixed_Forests	two_year_snapshot	0	summer	1	560	trap_nights	snaptrap	0	1	0	0	0	0	0	49°11?–49°18?	14°09?–14°22?	49.1637	14.1515	Microtus_arvalis	Rodentia	grassland	0	0	0	1	4	1	number_of_individuals	No_comment
forest	Passamani_&_Fernandez_2011	Brazil	Santa_Teresa_ES	LF1	NT0103	Bahia_Coastal_Forests	3	NT	Neotropic	1	Tropical_and_Subtropical_Moist_Broadleaf_Forests	many_years	0	many_year_seasons	0	4724.25	trap_nights	wiremesh_sherman	1	0	1	0	0	0	0	19°57'S	40°31'W	-19.95	-40.5167	Marmosops_incanus	Didelphimorphia	forest	0	0	0	1	6	1	number_of_individuals	No_comment
forest	Passamani_&_Fernandez_2011	Brazil	Santa_Teresa_ES	FL2	NT0103	Bahia_Coastal_Forests	3	NT	Neotropic	1	Tropical_and_Subtropical_Moist_Broadleaf_Forests	many_years	0	many_year_seasons	0	4724.25	trap_nights	wiremesh_sherman	1	0	1	0	0	0	0	19°57'S	40°31'W	-19.95	-40.5167	Marmosops_incanus	Didelphimorphia	forest	0	0	0	1	11	1	number_of_individuals	No_comment
forest	Passamani_&_Fernandez_2011	Brazil	Santa_Teresa_ES	LF3	NT0103	Bahia_Coastal_Forests	3	NT	Neotropic	1	Tropical_and_Subtropical_Moist_Broadleaf_Forests	many_years	0	many_year_seasons	0	4724.25	trap_nights	wiremesh_sherman	1	0	1	0	0	0	0	19°57'S	40°31'W	-19.95	-40.5167	Marmosops_incanus	Didelphimorphia	forest	0	0	0	1	13	1	number_of_individuals	No_comment
forest	Passamani_&_Fernandez_2011	Brazil	Santa_Teresa_ES	MF1	NT0103	Bahia_Coastal_Forests	3	NT	Neotropic	1	Tropical_and_Subtropical_Moist_Broadleaf_Forests	many_years	0	many_year_seasons	0	4724.25	trap_nights	wiremesh_sherman	1	0	1	0	0	0	0	19°57'S	40°31'W	-19.95	-40.5167	Marmosops_incanus	Didelphimorphia	forest	0	0	0	1	40	1	number_of_individuals	No_comment
forest	Passamani_&_Fernandez_2011	Brazil	Santa_Teresa_ES	MF2	NT0103	Bahia_Coastal_Forests	3	NT	Neotropic	1	Tropical_and_Subtropical_Moist_Broadleaf_Forests	many_years	0	many_year_seasons	0	4724.25	trap_nights	wiremesh_sherman	1	0	1	0	0	0	0	19°57'S	40°31'W	-19.95	-40.5167	Marmosops_incanus	Didelphimorphia	forest	0	0	0	1	13	1	number_of_individuals	No_comment
forest	Passamani_&_Fernandez_2011	Brazil	Santa_Teresa_ES	SF1	NT0103	Bahia_Coastal_Forests	3	NT	Neotropic	1	Tropical_and_Subtropical_Moist_Broadleaf_Forests	many_years	0	many_year_seasons	0	4724.25	trap_nights	wiremesh_sherman	1	0	1	0	0	0	0	19°57'S	40°31'W	-19.95	-40.5167	Marmosops_incanus	Didelphimorphia	forest	0	0	0	1	47	1	number_of_individuals	No_comment
forest	Passamani_&_Fernandez_2011	Brazil	Santa_Teresa_ES	SF2	NT0103	Bahia_Coastal_Forests	3	NT	Neotropic	1	Tropical_and_Subtropical_Moist_Broadleaf_Forests	many_years	0	many_year_seasons	0	4724.25	trap_nights	wiremesh_sherman	1	0	1	0	0	0	0	19°57'S	40°31'W	-19.95	-40.5167	Marmosops_incanus	Didelphimorphia	forest	0	0	0	1	44	1	number_of_individuals	No_comment
forest	Passamani_&_Fernandez_2011	Brazil	Santa_Teresa_ES	SF3	NT0103	Bahia_Coastal_Forests	3	NT	Neotropic	1	Tropical_and_Subtropical_Moist_Broadleaf_Forests	many_years	0	many_year_seasons	0	4724.25	trap_nights	wiremesh_sherman	1	0	1	0	0	0	0	19°57'S	40°31'W	-19.95	-40.5167	Marmosops_incanus	Didelphimorphia	forest	0	0	0	1	41	1	number_of_individuals	No_comment
forest	Passamani_&_Fernandez_2011	Brazil	Santa_Teresa_ES	LF1	NT0103	Bahia_Coastal_Forests	3	NT	Neotropic	1	Tropical_and_Subtropical_Moist_Broadleaf_Forests	many_years	0	many_year_seasons	0	4724.25	trap_nights	wiremesh_sherman	1	0	1	0	0	0	0	19°57'S	40°31'W	-19.95	-40.5167	Gracilinanus_microtarsus	Didelphimorphia	forest	0	0	0	1	11	1	number_of_individuals	No_comment
forest	Passamani_&_Fernandez_2011	Brazil	Santa_Teresa_ES	FL2	NT0103	Bahia_Coastal_Forests	3	NT	Neotropic	1	Tropical_and_Subtropical_Moist_Broadleaf_Forests	many_years	0	many_year_seasons	0	4724.25	trap_nights	wiremesh_sherman	1	0	1	0	0	0	0	19°57'S	40°31'W	-19.95	-40.5167	Gracilinanus_microtarsus	Didelphimorphia	forest	0	0	0	1	19	1	number_of_individuals	No_comment
forest	Passamani_&_Fernandez_2011	Brazil	Santa_Teresa_ES	LF3	NT0103	Bahia_Coastal_Forests	3	NT	Neotropic	1	Tropical_and_Subtropical_Moist_Broadleaf_Forests	many_years	0	many_year_seasons	0	4724.25	trap_nights	wiremesh_sherman	1	0	1	0	0	0	0	19°57'S	40°31'W	-19.95	-40.5167	Gracilinanus_microtarsus	Didelphimorphia	forest	0	0	0	1	11	1	number_of_individuals	No_comment
forest	Passamani_&_Fernandez_2011	Brazil	Santa_Teresa_ES	MF1	NT0103	Bahia_Coastal_Forests	3	NT	Neotropic	1	Tropical_and_Subtropical_Moist_Broadleaf_Forests	many_years	0	many_year_seasons	0	4724.25	trap_nights	wiremesh_sherman	1	0	1	0	0	0	0	19°57'S	40°31'W	-19.95	-40.5167	Gracilinanus_microtarsus	Didelphimorphia	forest	0	0	0	1	5	1	number_of_individuals	No_comment
forest	Passamani_&_Fernandez_2011	Brazil	Santa_Teresa_ES	MF2	NT0103	Bahia_Coastal_Forests	3	NT	Neotropic	1	Tropical_and_Subtropical_Moist_Broadleaf_Forests	many_years	0	many_year_seasons	0	4724.25	trap_nights	wiremesh_sherman	1	0	1	0	0	0	0	19°57'S	40°31'W	-19.95	-40.5167	Gracilinanus_microtarsus	Didelphimorphia	forest	0	0	0	1	3	1	number_of_individuals	No_comment
forest	Passamani_&_Fernandez_2011	Brazil	Santa_Teresa_ES	SF1	NT0103	Bahia_Coastal_Forests	3	NT	Neotropic	1	Tropical_and_Subtropical_Moist_Broadleaf_Forests	many_years	0	many_year_seasons	0	4724.25	trap_nights	wiremesh_sherman	1	0	1	0	0	0	0	19°57'S	40°31'W	-19.95	-40.5167	Gracilinanus_microtarsus	Didelphimorphia	forest	0	0	0	1	25	1	number_of_individuals	No_comment
forest	Passamani_&_Fernandez_2011	Brazil	Santa_Teresa_ES	SF2	NT0103	Bahia_Coastal_Forests	3	NT	Neotropic	1	Tropical_and_Subtropical_Moist_Broadleaf_Forests	many_years	0	many_year_seasons	0	4724.25	trap_nights	wiremesh_sherman	1	0	1	0	0	0	0	19°57'S	40°31'W	-19.95	-40.5167	Gracilinanus_microtarsus	Didelphimorphia	forest	0	0	0	1	14	1	number_of_individuals	No_comment
forest	Passamani_&_Fernandez_2011	Brazil	Santa_Teresa_ES	SF3	NT0103	Bahia_Coastal_Forests	3	NT	Neotropic	1	Tropical_and_Subtropical_Moist_Broadleaf_Forests	many_years	0	many_year_seasons	0	4724.25	trap_nights	wiremesh_sherman	1	0	1	0	0	0	0	19°57'S	40°31'W	-19.95	-40.5167	Gracilinanus_microtarsus	Didelphimorphia	forest	0	0	0	1	20	1	number_of_individuals	No_comment
forest	Passamani_&_Fernandez_2011	Brazil	Santa_Teresa_ES	LF1	NT0103	Bahia_Coastal_Forests	3	NT	Neotropic	1	Tropical_and_Subtropical_Moist_Broadleaf_Forests	many_years	0	many_year_seasons	0	4724.25	trap_nights	wiremesh_sherman	1	0	1	0	0	0	0	19°57'S	40°31'W	-19.95	-40.5167	Didelphis_aurita	Didelphimorphia	forest	0	0	0	1	10	1	number_of_individuals	No_comment
forest	Passamani_&_Fernandez_2011	Brazil	Santa_Teresa_ES	FL2	NT0103	Bahia_Coastal_Forests	3	NT	Neotropic	1	Tropical_and_Subtropical_Moist_Broadleaf_Forests	many_years	0	many_year_seasons	0	4724.25	trap_nights	wiremesh_sherman	1	0	1	0	0	0	0	19°57'S	40°31'W	-19.95	-40.5167	Didelphis_aurita	Didelphimorphia	forest	0	0	0	1	5	1	number_of_individuals	No_comment
forest	Passamani_&_Fernandez_2011	Brazil	Santa_Teresa_ES	LF3	NT0103	Bahia_Coastal_Forests	3	NT	Neotropic	1	Tropical_and_Subtropical_Moist_Broadleaf_Forests	many_years	0	many_year_seasons	0	4724.25	trap_nights	wiremesh_sherman	1	0	1	0	0	0	0	19°57'S	40°31'W	-19.95	-40.5167	Didelphis_aurita	Didelphimorphia	forest	0	0	0	1	10	1	number_of_individuals	No_comment
forest	Passamani_&_Fernandez_2011	Brazil	Santa_Teresa_ES	MF1	NT0103	Bahia_Coastal_Forests	3	NT	Neotropic	1	Tropical_and_Subtropical_Moist_Broadleaf_Forests	many_years	0	many_year_seasons	0	4724.25	trap_nights	wiremesh_sherman	1	0	1	0	0	0	0	19°57'S	40°31'W	-19.95	-40.5167	Didelphis_aurita	Didelphimorphia	forest	0	0	0	1	1	1	number_of_individuals	No_comment
forest	Passamani_&_Fernandez_2011	Brazil	Santa_Teresa_ES	MF2	NT0103	Bahia_Coastal_Forests	3	NT	Neotropic	1	Tropical_and_Subtropical_Moist_Broadleaf_Forests	many_years	0	many_year_seasons	0	4724.25	trap_nights	wiremesh_sherman	1	0	1	0	0	0	0	19°57'S	40°31'W	-19.95	-40.5167	Didelphis_aurita	Didelphimorphia	forest	0	0	0	1	8	1	number_of_individuals	No_comment
forest	Passamani_&_Fernandez_2011	Brazil	Santa_Teresa_ES	SF1	NT0103	Bahia_Coastal_Forests	3	NT	Neotropic	1	Tropical_and_Subtropical_Moist_Broadleaf_Forests	many_years	0	many_year_seasons	0	4724.25	trap_nights	wiremesh_sherman	1	0	1	0	0	0	0	19°57'S	40°31'W	-19.95	-40.5167	Didelphis_aurita	Didelphimorphia	forest	0	0	0	1	3	1	number_of_individuals	No_comment
forest	Passamani_&_Fernandez_2011	Brazil	Santa_Teresa_ES	SF2	NT0103	Bahia_Coastal_Forests	3	NT	Neotropic	1	Tropical_and_Subtropical_Moist_Broadleaf_Forests	many_years	0	many_year_seasons	0	4724.25	trap_nights	wiremesh_sherman	1	0	1	0	0	0	0	19°57'S	40°31'W	-19.95	-40.5167	Didelphis_aurita	Didelphimorphia	forest	0	0	0	1	13	1	number_of_individuals	No_comment
forest	Passamani_&_Fernandez_2011	Brazil	Santa_Teresa_ES	SF3	NT0103	Bahia_Coastal_Forests	3	NT	Neotropic	1	Tropical_and_Subtropical_Moist_Broadleaf_Forests	many_years	0	many_year_seasons	0	4724.25	trap_nights	wiremesh_sherman	1	0	1	0	0	0	0	19°57'S	40°31'W	-19.95	-40.5167	Didelphis_aurita	Didelphimorphia	forest	0	0	0	1	15	1	number_of_individuals	No_comment
forest	Passamani_&_Fernandez_2011	Brazil	Santa_Teresa_ES	MF1	NT0103	Bahia_Coastal_Forests	3	NT	Neotropic	1	Tropical_and_Subtropical_Moist_Broadleaf_Forests	many_years	0	many_year_seasons	0	4724.25	trap_nights	wiremesh_sherman	1	0	1	0	0	0	0	19°57'S	40°31'W	-19.95	-40.5167	Euryoryzomys_russatus	Rodentia	forest	0	0	0	1	5	1	number_of_individuals	No_comment
forest	Passamani_&_Fernandez_2011	Brazil	Santa_Teresa_ES	MF2	NT0103	Bahia_Coastal_Forests	3	NT	Neotropic	1	Tropical_and_Subtropical_Moist_Broadleaf_Forests	many_years	0	many_year_seasons	0	4724.25	trap_nights	wiremesh_sherman	1	0	1	0	0	0	0	19°57'S	40°31'W	-19.95	-40.5167	Euryoryzomys_russatus	Rodentia	forest	0	0	0	1	8	1	number_of_individuals	No_comment
forest	Passamani_&_Fernandez_2011	Brazil	Santa_Teresa_ES	SF1	NT0103	Bahia_Coastal_Forests	3	NT	Neotropic	1	Tropical_and_Subtropical_Moist_Broadleaf_Forests	many_years	0	many_year_seasons	0	4724.25	trap_nights	wiremesh_sherman	1	0	1	0	0	0	0	19°57'S	40°31'W	-19.95	-40.5167	Euryoryzomys_russatus	Rodentia	forest	0	0	0	1	17	1	number_of_individuals	No_comment
forest	Passamani_&_Fernandez_2011	Brazil	Santa_Teresa_ES	SF2	NT0103	Bahia_Coastal_Forests	3	NT	Neotropic	1	Tropical_and_Subtropical_Moist_Broadleaf_Forests	many_years	0	many_year_seasons	0	4724.25	trap_nights	wiremesh_sherman	1	0	1	0	0	0	0	19°57'S	40°31'W	-19.95	-40.5167	Euryoryzomys_russatus	Rodentia	forest	0	0	0	1	15	1	number_of_individuals	No_comment
forest	Passamani_&_Fernandez_2011	Brazil	Santa_Teresa_ES	SF3	NT0103	Bahia_Coastal_Forests	3	NT	Neotropic	1	Tropical_and_Subtropical_Moist_Broadleaf_Forests	many_years	0	many_year_seasons	0	4724.25	trap_nights	wiremesh_sherman	1	0	1	0	0	0	0	19°57'S	40°31'W	-19.95	-40.5167	Euryoryzomys_russatus	Rodentia	forest	0	0	0	1	9	1	number_of_individuals	No_comment
forest	Passamani_&_Fernandez_2011	Brazil	Santa_Teresa_ES	LF1	NT0103	Bahia_Coastal_Forests	3	NT	Neotropic	1	Tropical_and_Subtropical_Moist_Broadleaf_Forests	many_years	0	many_year_seasons	0	4724.25	trap_nights	wiremesh_sherman	1	0	1	0	0	0	0	19°57'S	40°31'W	-19.95	-40.5167	Trinomys_paratus	Rodentia	forest	0	0	0	1	13	1	number_of_individuals	No_comment
forest	Passamani_&_Fernandez_2011	Brazil	Santa_Teresa_ES	LF2	NT0103	Bahia_Coastal_Forests	3	NT	Neotropic	1	Tropical_and_Subtropical_Moist_Broadleaf_Forests	many_years	0	many_year_seasons	0	4724.25	trap_nights	wiremesh_sherman	1	0	1	0	0	0	0	19°57'S	40°31'W	-19.95	-40.5167	Trinomys_paratus	Rodentia	forest	0	0	0	1	5	1	number_of_individuals	No_comment
forest	Passamani_&_Fernandez_2011	Brazil	Santa_Teresa_ES	MF1	NT0103	Bahia_Coastal_Forests	3	NT	Neotropic	1	Tropical_and_Subtropical_Moist_Broadleaf_Forests	many_years	0	many_year_seasons	0	4724.25	trap_nights	wiremesh_sherman	1	0	1	0	0	0	0	19°57'S	40°31'W	-19.95	-40.5167	Trinomys_paratus	Rodentia	forest	0	0	0	1	3	1	number_of_individuals	No_comment
forest	Passamani_&_Fernandez_2011	Brazil	Santa_Teresa_ES	MF2	NT0103	Bahia_Coastal_Forests	3	NT	Neotropic	1	Tropical_and_Subtropical_Moist_Broadleaf_Forests	many_years	0	many_year_seasons	0	4724.25	trap_nights	wiremesh_sherman	1	0	1	0	0	0	0	19°57'S	40°31'W	-19.95	-40.5167	Trinomys_paratus	Rodentia	forest	0	0	0	1	5	1	number_of_individuals	No_comment
forest	Passamani_&_Fernandez_2011	Brazil	Santa_Teresa_ES	MF3	NT0103	Bahia_Coastal_Forests	3	NT	Neotropic	1	Tropical_and_Subtropical_Moist_Broadleaf_Forests	many_years	0	many_year_seasons	0	4724.25	trap_nights	wiremesh_sherman	1	0	1	0	0	0	0	19°57'S	40°31'W	-19.95	-40.5167	Trinomys_paratus	Rodentia	forest	0	0	0	1	7	1	number_of_individuals	No_comment
forest	Passamani_&_Fernandez_2011	Brazil	Santa_Teresa_ES	LF1	NT0103	Bahia_Coastal_Forests	3	NT	Neotropic	1	Tropical_and_Subtropical_Moist_Broadleaf_Forests	many_years	0	many_year_seasons	0	4724.25	trap_nights	wiremesh_sherman	1	0	1	0	0	0	0	19°57'S	40°31'W	-19.95	-40.5167	Rhipidomys_mastacalis	Rodentia	forest	0	0	0	1	1	1	number_of_individuals	No_comment
forest	Passamani_&_Fernandez_2011	Brazil	Santa_Teresa_ES	LF3	NT0103	Bahia_Coastal_Forests	3	NT	Neotropic	1	Tropical_and_Subtropical_Moist_Broadleaf_Forests	many_years	0	many_year_seasons	0	4724.25	trap_nights	wiremesh_sherman	1	0	1	0	0	0	0	19°57'S	40°31'W	-19.95	-40.5167	Rhipidomys_mastacalis	Rodentia	forest	0	0	0	1	2	1	number_of_individuals	No_comment
forest	Passamani_&_Fernandez_2011	Brazil	Santa_Teresa_ES	MF2	NT0103	Bahia_Coastal_Forests	3	NT	Neotropic	1	Tropical_and_Subtropical_Moist_Broadleaf_Forests	many_years	0	many_year_seasons	0	4724.25	trap_nights	wiremesh_sherman	1	0	1	0	0	0	0	19°57'S	40°31'W	-19.95	-40.5167	Rhipidomys_mastacalis	Rodentia	forest	0	0	0	1	2	1	number_of_individuals	No_comment
forest	Passamani_&_Fernandez_2011	Brazil	Santa_Teresa_ES	SF1	NT0103	Bahia_Coastal_Forests	3	NT	Neotropic	1	Tropical_and_Subtropical_Moist_Broadleaf_Forests	many_years	0	many_year_seasons	0	4724.25	trap_nights	wiremesh_sherman	1	0	1	0	0	0	0	19°57'S	40°31'W	-19.95	-40.5167	Rhipidomys_mastacalis	Rodentia	forest	0	0	0	1	2	1	number_of_individuals	No_comment
forest	Passamani_&_Fernandez_2011	Brazil	Santa_Teresa_ES	SF2	NT0103	Bahia_Coastal_Forests	3	NT	Neotropic	1	Tropical_and_Subtropical_Moist_Broadleaf_Forests	many_years	0	many_year_seasons	0	4724.25	trap_nights	wiremesh_sherman	1	0	1	0	0	0	0	19°57'S	40°31'W	-19.95	-40.5167	Rhipidomys_mastacalis	Rodentia	forest	0	0	0	1	16	1	number_of_individuals	No_comment
forest	Passamani_&_Fernandez_2011	Brazil	Santa_Teresa_ES	SF3	NT0103	Bahia_Coastal_Forests	3	NT	Neotropic	1	Tropical_and_Subtropical_Moist_Broadleaf_Forests	many_years	0	many_year_seasons	0	4724.25	trap_nights	wiremesh_sherman	1	0	1	0	0	0	0	19°57'S	40°31'W	-19.95	-40.5167	Rhipidomys_mastacalis	Rodentia	forest	0	0	0	1	12	1	number_of_individuals	No_comment
forest	Passamani_&_Fernandez_2011	Brazil	Santa_Teresa_ES	LF2	NT0103	Bahia_Coastal_Forests	3	NT	Neotropic	1	Tropical_and_Subtropical_Moist_Broadleaf_Forests	many_years	0	many_year_seasons	0	4724.25	trap_nights	wiremesh_sherman	1	0	1	0	0	0	0	19°57'S	40°31'W	-19.95	-40.5167	Sciurus_aestuans	Rodentia	forest	0	0	0	1	1	1	number_of_individuals	No_comment
forest	Passamani_&_Fernandez_2011	Brazil	Santa_Teresa_ES	MF2	NT0103	Bahia_Coastal_Forests	3	NT	Neotropic	1	Tropical_and_Subtropical_Moist_Broadleaf_Forests	many_years	0	many_year_seasons	0	4724.25	trap_nights	wiremesh_sherman	1	0	1	0	0	0	0	19°57'S	40°31'W	-19.95	-40.5167	Sciurus_aestuans	Rodentia	forest	0	0	0	1	9	1	number_of_individuals	No_comment
forest	Passamani_&_Fernandez_2011	Brazil	Santa_Teresa_ES	SF1	NT0103	Bahia_Coastal_Forests	3	NT	Neotropic	1	Tropical_and_Subtropical_Moist_Broadleaf_Forests	many_years	0	many_year_seasons	0	4724.25	trap_nights	wiremesh_sherman	1	0	1	0	0	0	0	19°57'S	40°31'W	-19.95	-40.5167	Sciurus_aestuans	Rodentia	forest	0	0	0	1	9	1	number_of_individuals	No_comment
forest	Passamani_&_Fernandez_2011	Brazil	Santa_Teresa_ES	SF2	NT0103	Bahia_Coastal_Forests	3	NT	Neotropic	1	Tropical_and_Subtropical_Moist_Broadleaf_Forests	many_years	0	many_year_seasons	0	4724.25	trap_nights	wiremesh_sherman	1	0	1	0	0	0	0	19°57'S	40°31'W	-19.95	-40.5167	Sciurus_aestuans	Rodentia	forest	0	0	0	1	6	1	number_of_individuals	No_comment
forest	Passamani_&_Fernandez_2011	Brazil	Santa_Teresa_ES	SF3	NT0103	Bahia_Coastal_Forests	3	NT	Neotropic	1	Tropical_and_Subtropical_Moist_Broadleaf_Forests	many_years	0	many_year_seasons	0	4724.25	trap_nights	wiremesh_sherman	1	0	1	0	0	0	0	19°57'S	40°31'W	-19.95	-40.5167	Sciurus_aestuans	Rodentia	forest	0	0	0	1	6	1	number_of_individuals	No_comment
forest	Passamani_&_Fernandez_2011	Brazil	Santa_Teresa_ES	SF2	NT0103	Bahia_Coastal_Forests	3	NT	Neotropic	1	Tropical_and_Subtropical_Moist_Broadleaf_Forests	many_years	0	many_year_seasons	0	4724.25	trap_nights	wiremesh_sherman	1	0	1	0	0	0	0	19°57'S	40°31'W	-19.95	-40.5167	Nectomys_squamipes	Rodentia	forest	0	0	0	1	34	1	number_of_individuals	No_comment
forest	Passamani_&_Fernandez_2011	Brazil	Santa_Teresa_ES	LF1	NT0103	Bahia_Coastal_Forests	3	NT	Neotropic	1	Tropical_and_Subtropical_Moist_Broadleaf_Forests	many_years	0	many_year_seasons	0	4724.25	trap_nights	wiremesh_sherman	1	0	1	0	0	0	0	19°57'S	40°31'W	-19.95	-40.5167	Caluromys_philander	Didelphimorphia	forest	0	0	0	1	5	1	number_of_individuals	No_comment
forest	Passamani_&_Fernandez_2011	Brazil	Santa_Teresa_ES	FL2	NT0103	Bahia_Coastal_Forests	3	NT	Neotropic	1	Tropical_and_Subtropical_Moist_Broadleaf_Forests	many_years	0	many_year_seasons	0	4724.25	trap_nights	wiremesh_sherman	1	0	1	0	0	0	0	19°57'S	40°31'W	-19.95	-40.5167	Caluromys_philander	Didelphimorphia	forest	0	0	0	1	2	1	number_of_individuals	No_comment
forest	Passamani_&_Fernandez_2011	Brazil	Santa_Teresa_ES	LF3	NT0103	Bahia_Coastal_Forests	3	NT	Neotropic	1	Tropical_and_Subtropical_Moist_Broadleaf_Forests	many_years	0	many_year_seasons	0	4724.25	trap_nights	wiremesh_sherman	1	0	1	0	0	0	0	19°57'S	40°31'W	-19.95	-40.5167	Caluromys_philander	Didelphimorphia	forest	0	0	0	1	3	1	number_of_individuals	No_comment
forest	Passamani_&_Fernandez_2011	Brazil	Santa_Teresa_ES	MF1	NT0103	Bahia_Coastal_Forests	3	NT	Neotropic	1	Tropical_and_Subtropical_Moist_Broadleaf_Forests	many_years	0	many_year_seasons	0	4724.25	trap_nights	wiremesh_sherman	1	0	1	0	0	0	0	19°57'S	40°31'W	-19.95	-40.5167	Caluromys_philander	Didelphimorphia	forest	0	0	0	1	3	1	number_of_individuals	No_comment
forest	Passamani_&_Fernandez_2011	Brazil	Santa_Teresa_ES	MF2	NT0103	Bahia_Coastal_Forests	3	NT	Neotropic	1	Tropical_and_Subtropical_Moist_Broadleaf_Forests	many_years	0	many_year_seasons	0	4724.25	trap_nights	wiremesh_sherman	1	0	1	0	0	0	0	19°57'S	40°31'W	-19.95	-40.5167	Caluromys_philander	Didelphimorphia	forest	0	0	0	1	4	1	number_of_individuals	No_comment
forest	Passamani_&_Fernandez_2011	Brazil	Santa_Teresa_ES	SF1	NT0103	Bahia_Coastal_Forests	3	NT	Neotropic	1	Tropical_and_Subtropical_Moist_Broadleaf_Forests	many_years	0	many_year_seasons	0	4724.25	trap_nights	wiremesh_sherman	1	0	1	0	0	0	0	19°57'S	40°31'W	-19.95	-40.5167	Caluromys_philander	Didelphimorphia	forest	0	0	0	1	2	1	number_of_individuals	No_comment
forest	Passamani_&_Fernandez_2011	Brazil	Santa_Teresa_ES	SF2	NT0103	Bahia_Coastal_Forests	3	NT	Neotropic	1	Tropical_and_Subtropical_Moist_Broadleaf_Forests	many_years	0	many_year_seasons	0	4724.25	trap_nights	wiremesh_sherman	1	0	1	0	0	0	0	19°57'S	40°31'W	-19.95	-40.5167	Caluromys_philander	Didelphimorphia	forest	0	0	0	1	1	1	number_of_individuals	No_comment
forest	Passamani_&_Fernandez_2011	Brazil	Santa_Teresa_ES	SF3	NT0103	Bahia_Coastal_Forests	3	NT	Neotropic	1	Tropical_and_Subtropical_Moist_Broadleaf_Forests	many_years	0	many_year_seasons	0	4724.25	trap_nights	wiremesh_sherman	1	0	1	0	0	0	0	19°57'S	40°31'W	-19.95	-40.5167	Caluromys_philander	Didelphimorphia	forest	0	0	0	1	1	1	number_of_individuals	No_comment
forest	Passamani_&_Fernandez_2011	Brazil	Santa_Teresa_ES	LF2	NT0103	Bahia_Coastal_Forests	3	NT	Neotropic	1	Tropical_and_Subtropical_Moist_Broadleaf_Forests	many_years	0	many_year_seasons	0	4724.25	trap_nights	wiremesh_sherman	1	0	1	0	0	0	0	19°57'S	40°31'W	-19.95	-40.5167	Akodon_cursor	Rodentia	forest	0	0	0	1	1	1	number_of_individuals	No_comment
forest	Passamani_&_Fernandez_2011	Brazil	Santa_Teresa_ES	MF1	NT0103	Bahia_Coastal_Forests	3	NT	Neotropic	1	Tropical_and_Subtropical_Moist_Broadleaf_Forests	many_years	0	many_year_seasons	0	4724.25	trap_nights	wiremesh_sherman	1	0	1	0	0	0	0	19°57'S	40°31'W	-19.95	-40.5167	Akodon_cursor	Rodentia	forest	0	0	0	1	3	1	number_of_individuals	No_comment
forest	Passamani_&_Fernandez_2011	Brazil	Santa_Teresa_ES	MF2	NT0103	Bahia_Coastal_Forests	3	NT	Neotropic	1	Tropical_and_Subtropical_Moist_Broadleaf_Forests	many_years	0	many_year_seasons	0	4724.25	trap_nights	wiremesh_sherman	1	0	1	0	0	0	0	19°57'S	40°31'W	-19.95	-40.5167	Akodon_cursor	Rodentia	forest	0	0	0	1	4	1	number_of_individuals	No_comment
forest	Passamani_&_Fernandez_2011	Brazil	Santa_Teresa_ES	SF2	NT0103	Bahia_Coastal_Forests	3	NT	Neotropic	1	Tropical_and_Subtropical_Moist_Broadleaf_Forests	many_years	0	many_year_seasons	0	4724.25	trap_nights	wiremesh_sherman	1	0	1	0	0	0	0	19°57'S	40°31'W	-19.95	-40.5167	Akodon_cursor	Rodentia	forest	0	0	0	1	17	1	number_of_individuals	No_comment
forest	Passamani_&_Fernandez_2011	Brazil	Santa_Teresa_ES	SF3	NT0103	Bahia_Coastal_Forests	3	NT	Neotropic	1	Tropical_and_Subtropical_Moist_Broadleaf_Forests	many_years	0	many_year_seasons	0	4724.25	trap_nights	wiremesh_sherman	1	0	1	0	0	0	0	19°57'S	40°31'W	-19.95	-40.5167	Akodon_cursor	Rodentia	forest	0	0	0	1	1	1	number_of_individuals	No_comment
forest	Passamani_&_Fernandez_2011	Brazil	Santa_Teresa_ES	LF3	NT0103	Bahia_Coastal_Forests	3	NT	Neotropic	1	Tropical_and_Subtropical_Moist_Broadleaf_Forests	many_years	0	many_year_seasons	0	4724.25	trap_nights	wiremesh_sherman	1	0	1	0	0	0	0	19°57'S	40°31'W	-19.95	-40.5167	Marmosa_paraguayanus	Didelphimorphia	forest	0	0	0	1	3	1	number_of_individuals	No_comment
forest	Passamani_&_Fernandez_2011	Brazil	Santa_Teresa_ES	SF1	NT0103	Bahia_Coastal_Forests	3	NT	Neotropic	1	Tropical_and_Subtropical_Moist_Broadleaf_Forests	many_years	0	many_year_seasons	0	4724.25	trap_nights	wiremesh_sherman	1	0	1	0	0	0	0	19°57'S	40°31'W	-19.95	-40.5167	Marmosa_paraguayanus	Didelphimorphia	forest	0	0	0	1	7	1	number_of_individuals	No_comment
forest	Passamani_&_Fernandez_2011	Brazil	Santa_Teresa_ES	SF2	NT0103	Bahia_Coastal_Forests	3	NT	Neotropic	1	Tropical_and_Subtropical_Moist_Broadleaf_Forests	many_years	0	many_year_seasons	0	4724.25	trap_nights	wiremesh_sherman	1	0	1	0	0	0	0	19°57'S	40°31'W	-19.95	-40.5167	Marmosa_paraguayanus	Didelphimorphia	forest	0	0	0	1	7	1	number_of_individuals	No_comment
forest	Passamani_&_Fernandez_2011	Brazil	Santa_Teresa_ES	SF3	NT0103	Bahia_Coastal_Forests	3	NT	Neotropic	1	Tropical_and_Subtropical_Moist_Broadleaf_Forests	many_years	0	many_year_seasons	0	4724.25	trap_nights	wiremesh_sherman	1	0	1	0	0	0	0	19°57'S	40°31'W	-19.95	-40.5167	Marmosa_paraguayanus	Didelphimorphia	forest	0	0	0	1	2	1	number_of_individuals	No_comment
forest	Passamani_&_Fernandez_2011	Brazil	Santa_Teresa_ES	LF3	NT0103	Bahia_Coastal_Forests	3	NT	Neotropic	1	Tropical_and_Subtropical_Moist_Broadleaf_Forests	many_years	0	many_year_seasons	0	4724.25	trap_nights	wiremesh_sherman	1	0	1	0	0	0	0	19°57'S	40°31'W	-19.95	-40.5167	Philander_frenatus	Didelphimorphia	forest	0	0	0	1	12	1	number_of_individuals	No_comment
forest	Passamani_&_Fernandez_2011	Brazil	Santa_Teresa_ES	MF1	NT0103	Bahia_Coastal_Forests	3	NT	Neotropic	1	Tropical_and_Subtropical_Moist_Broadleaf_Forests	many_years	0	many_year_seasons	0	4724.25	trap_nights	wiremesh_sherman	1	0	1	0	0	0	0	19°57'S	40°31'W	-19.95	-40.5167	Philander_frenatus	Didelphimorphia	forest	0	0	0	1	1	1	number_of_individuals	No_comment
forest	Passamani_&_Fernandez_2011	Brazil	Santa_Teresa_ES	SF2	NT0103	Bahia_Coastal_Forests	3	NT	Neotropic	1	Tropical_and_Subtropical_Moist_Broadleaf_Forests	many_years	0	many_year_seasons	0	4724.25	trap_nights	wiremesh_sherman	1	0	1	0	0	0	0	19°57'S	40°31'W	-19.95	-40.5167	Philander_frenatus	Didelphimorphia	forest	0	0	0	1	1	1	number_of_individuals	No_comment
forest	Passamani_&_Fernandez_2011	Brazil	Santa_Teresa_ES	LF2	NT0103	Bahia_Coastal_Forests	3	NT	Neotropic	1	Tropical_and_Subtropical_Moist_Broadleaf_Forests	many_years	0	many_year_seasons	0	4724.25	trap_nights	wiremesh_sherman	1	0	1	0	0	0	0	19°57'S	40°31'W	-19.95	-40.5167	Oecomys_catherinae	Rodentia	forest	0	0	0	1	5	1	number_of_individuals	No_comment
forest	Passamani_&_Fernandez_2011	Brazil	Santa_Teresa_ES	LF3	NT0103	Bahia_Coastal_Forests	3	NT	Neotropic	1	Tropical_and_Subtropical_Moist_Broadleaf_Forests	many_years	0	many_year_seasons	0	4724.25	trap_nights	wiremesh_sherman	1	0	1	0	0	0	0	19°57'S	40°31'W	-19.95	-40.5167	Oecomys_catherinae	Rodentia	forest	0	0	0	1	1	1	number_of_individuals	No_comment
forest	Passamani_&_Fernandez_2011	Brazil	Santa_Teresa_ES	SF2	NT0103	Bahia_Coastal_Forests	3	NT	Neotropic	1	Tropical_and_Subtropical_Moist_Broadleaf_Forests	many_years	0	many_year_seasons	0	4724.25	trap_nights	wiremesh_sherman	1	0	1	0	0	0	0	19°57'S	40°31'W	-19.95	-40.5167	Oecomys_catherinae	Rodentia	forest	0	0	0	1	1	1	number_of_individuals	No_comment
forest	Passamani_&_Fernandez_2011	Brazil	Santa_Teresa_ES	LF1	NT0103	Bahia_Coastal_Forests	3	NT	Neotropic	1	Tropical_and_Subtropical_Moist_Broadleaf_Forests	many_years	0	many_year_seasons	0	4724.25	trap_nights	wiremesh_sherman	1	0	1	0	0	0	0	19°57'S	40°31'W	-19.95	-40.5167	Oligoryzomys_nigripes	Rodentia	forest	0	0	0	1	1	1	number_of_individuals	No_comment
forest	Passamani_&_Fernandez_2011	Brazil	Santa_Teresa_ES	LF2	NT0103	Bahia_Coastal_Forests	3	NT	Neotropic	1	Tropical_and_Subtropical_Moist_Broadleaf_Forests	many_years	0	many_year_seasons	0	4724.25	trap_nights	wiremesh_sherman	1	0	1	0	0	0	0	19°57'S	40°31'W	-19.95	-40.5167	Oligoryzomys_nigripes	Rodentia	forest	0	0	0	1	1	1	number_of_individuals	No_comment
forest	Passamani_&_Fernandez_2011	Brazil	Santa_Teresa_ES	MF2	NT0103	Bahia_Coastal_Forests	3	NT	Neotropic	1	Tropical_and_Subtropical_Moist_Broadleaf_Forests	many_years	0	many_year_seasons	0	4724.25	trap_nights	wiremesh_sherman	1	0	1	0	0	0	0	19°57'S	40°31'W	-19.95	-40.5167	Oligoryzomys_nigripes	Rodentia	forest	0	0	0	1	1	1	number_of_individuals	No_comment
forest	Passamani_&_Fernandez_2011	Brazil	Santa_Teresa_ES	SF1	NT0103	Bahia_Coastal_Forests	3	NT	Neotropic	1	Tropical_and_Subtropical_Moist_Broadleaf_Forests	many_years	0	many_year_seasons	0	4724.25	trap_nights	wiremesh_sherman	1	0	1	0	0	0	0	19°57'S	40°31'W	-19.95	-40.5167	Oligoryzomys_nigripes	Rodentia	forest	0	0	0	1	1	1	number_of_individuals	No_comment
forest	Passamani_&_Fernandez_2011	Brazil	Santa_Teresa_ES	SF2	NT0103	Bahia_Coastal_Forests	3	NT	Neotropic	1	Tropical_and_Subtropical_Moist_Broadleaf_Forests	many_years	0	many_year_seasons	0	4724.25	trap_nights	wiremesh_sherman	1	0	1	0	0	0	0	19°57'S	40°31'W	-19.95	-40.5167	Oligoryzomys_nigripes	Rodentia	forest	0	0	0	1	1	1	number_of_individuals	No_comment
forest	Passamani_&_Fernandez_2011	Brazil	Santa_Teresa_ES	MF2	NT0103	Bahia_Coastal_Forests	3	NT	Neotropic	1	Tropical_and_Subtropical_Moist_Broadleaf_Forests	many_years	0	many_year_seasons	0	4724.25	trap_nights	wiremesh_sherman	1	0	1	0	0	0	0	19°57'S	40°31'W	-19.95	-40.5167	Thaptomys_nigrita	Rodentia	forest	0	0	0	1	3	1	number_of_individuals	No_comment
forest	Passamani_&_Fernandez_2011	Brazil	Santa_Teresa_ES	SF2	NT0103	Bahia_Coastal_Forests	3	NT	Neotropic	1	Tropical_and_Subtropical_Moist_Broadleaf_Forests	many_years	0	many_year_seasons	0	4724.25	trap_nights	wiremesh_sherman	1	0	1	0	0	0	0	19°57'S	40°31'W	-19.95	-40.5167	Thaptomys_nigrita	Rodentia	forest	0	0	0	1	1	1	number_of_individuals	No_comment
forest	Passamani_&_Fernandez_2011	Brazil	Santa_Teresa_ES	LF1	NT0103	Bahia_Coastal_Forests	3	NT	Neotropic	1	Tropical_and_Subtropical_Moist_Broadleaf_Forests	many_years	0	many_year_seasons	0	4724.25	trap_nights	wiremesh_sherman	1	0	1	0	0	0	0	19°57'S	40°31'W	-19.95	-40.5167	Metachirus_nudicaudatus	Didelphimorphia	forest	0	0	0	1	2	1	number_of_individuals	No_comment
forest	Passamani_&_Fernandez_2011	Brazil	Santa_Teresa_ES	SF2	NT0103	Bahia_Coastal_Forests	3	NT	Neotropic	1	Tropical_and_Subtropical_Moist_Broadleaf_Forests	many_years	0	many_year_seasons	0	4724.25	trap_nights	wiremesh_sherman	1	0	1	0	0	0	0	19°57'S	40°31'W	-19.95	-40.5167	Metachirus_nudicaudatus	Didelphimorphia	forest	0	0	0	1	1	1	number_of_individuals	No_comment
forest	Passamani_&_Fernandez_2011	Brazil	Santa_Teresa_ES	LF1	NT0103	Bahia_Coastal_Forests	3	NT	Neotropic	1	Tropical_and_Subtropical_Moist_Broadleaf_Forests	many_years	0	many_year_seasons	0	4724.25	trap_nights	wiremesh_sherman	1	0	1	0	0	0	0	19°57'S	40°31'W	-19.95	-40.5167	Phyllomys_pattoni	Rodentia	forest	0	0	0	1	1	1	number_of_individuals	No_comment
forest	Passamani_&_Fernandez_2011	Brazil	Santa_Teresa_ES	LF2	NT0103	Bahia_Coastal_Forests	3	NT	Neotropic	1	Tropical_and_Subtropical_Moist_Broadleaf_Forests	many_years	0	many_year_seasons	0	4724.25	trap_nights	wiremesh_sherman	1	0	1	0	0	0	0	19°57'S	40°31'W	-19.95	-40.5167	Phyllomys_pattoni	Rodentia	forest	0	0	0	1	2	1	number_of_individuals	No_comment
forest	Passamani_&_Fernandez_2011	Brazil	Santa_Teresa_ES	LF2	NT0103	Bahia_Coastal_Forests	3	NT	Neotropic	1	Tropical_and_Subtropical_Moist_Broadleaf_Forests	many_years	0	many_year_seasons	0	4724.25	trap_nights	wiremesh_sherman	1	0	1	0	0	0	0	19°57'S	40°31'W	-19.95	-40.5167	Rattus_rattus	Rodentia	forest	0	0	0	1	1	1	number_of_individuals	No_comment
forest	Passamani_&_Fernandez_2011	Brazil	Santa_Teresa_ES	SF3	NT0103	Bahia_Coastal_Forests	3	NT	Neotropic	1	Tropical_and_Subtropical_Moist_Broadleaf_Forests	many_years	0	many_year_seasons	0	4724.25	trap_nights	wiremesh_sherman	1	0	1	0	0	0	0	19°57'S	40°31'W	-19.95	-40.5167	Rattus_rattus	Rodentia	forest	0	0	0	1	1	1	number_of_individuals	No_comment
forest	Passamani_&_Fernandez_2011	Brazil	Santa_Teresa_ES	SF1	NT0103	Bahia_Coastal_Forests	3	NT	Neotropic	1	Tropical_and_Subtropical_Moist_Broadleaf_Forests	many_years	0	many_year_seasons	0	4724.25	trap_nights	wiremesh_sherman	1	0	1	0	0	0	0	19°57'S	40°31'W	-19.95	-40.5167	Juliomys_pictipes	Rodentia	forest	0	0	0	1	1	1	number_of_individuals	No_comment
forest	Passamani_&_Fernandez_2011	Brazil	Santa_Teresa_ES	LF2	NT0103	Bahia_Coastal_Forests	3	NT	Neotropic	1	Tropical_and_Subtropical_Moist_Broadleaf_Forests	many_years	0	many_year_seasons	0	4724.25	trap_nights	wiremesh_sherman	1	0	1	0	0	0	0	19°57'S	40°31'W	-19.95	-40.5167	Marmosa_murina	Didelphimorphia	forest	0	0	0	1	1	1	number_of_individuals	No_comment
forest/open	Godoi_et_al_2010	Brazil	Mineração_Corumbaense_Reunidas	F1	NT0212	Chiquitano_Dry_Forests	12	NT	Neotropic	2	Tropical_and_Subtropical_Dry_Broadleaf_Forests	many_years	0	many_year_seasons	0	336	trap_nights	pitfall	0	0	0	0	1	0	0	19°12’19.90”S	57°34’34.38”W	-19.2265	-57.5768	Calomys_callosus	Rodentia	forest	0	0	0	0	2	1	number_of_individuals	No_comment
forest/open	Godoi_et_al_2010	Brazil	Mineração_Corumbaense_Reunidas	F1	NT0212	Chiquitano_Dry_Forests	12	NT	Neotropic	2	Tropical_and_Subtropical_Dry_Broadleaf_Forests	many_years	0	many_year_seasons	0	336	trap_nights	pitfall	0	0	0	0	1	0	0	19°12’19.90”S	57°34’34.38”W	-19.2265	-57.5768	Oligoryzomys_chacoensis	Rodentia	forest	0	0	0	0	1	1	number_of_individuals	No_comment
forest/open	Godoi_et_al_2010	Brazil	Mineração_Corumbaense_Reunidas	F1	NT0212	Chiquitano_Dry_Forests	12	NT	Neotropic	2	Tropical_and_Subtropical_Dry_Broadleaf_Forests	many_years	0	many_year_seasons	0	336	trap_nights	pitfall	0	0	0	0	1	0	0	19°12’19.90”S	57°34’34.38”W	-19.2265	-57.5768	Oligoryzomys_nigripes	Rodentia	forest	0	0	0	0	2	1	number_of_individuals	No_comment
forest/open	Godoi_et_al_2010	Brazil	Mineração_Corumbaense_Reunidas	F2	NT0212	Chiquitano_Dry_Forests	12	NT	Neotropic	2	Tropical_and_Subtropical_Dry_Broadleaf_Forests	many_years	0	many_year_seasons	0	336	trap_nights	pitfall	0	0	0	0	1	0	0	19°12’19.90”S	57°34’34.38”W	-19.2265	-57.5768	Monodelphis_kunsi	Didelphimorphia	forest	0	0	0	0	1	1	number_of_individuals	No_comment
forest/open	Godoi_et_al_2010	Brazil	Mineração_Corumbaense_Reunidas	F2	NT0212	Chiquitano_Dry_Forests	12	NT	Neotropic	2	Tropical_and_Subtropical_Dry_Broadleaf_Forests	many_years	0	many_year_seasons	0	336	trap_nights	pitfall	0	0	0	0	1	0	0	19°12’19.90”S	57°34’34.38”W	-19.2265	-57.5768	Calomys_callosus	Rodentia	forest	0	0	0	0	1	1	number_of_individuals	No_comment
forest/open	Godoi_et_al_2010	Brazil	Mineração_Corumbaense_Reunidas	F2	NT0212	Chiquitano_Dry_Forests	12	NT	Neotropic	2	Tropical_and_Subtropical_Dry_Broadleaf_Forests	many_years	0	many_year_seasons	0	336	trap_nights	pitfall	0	0	0	0	1	0	0	19°12’19.90”S	57°34’34.38”W	-19.2265	-57.5768	Oecomys_bicolor	Rodentia	forest	0	0	0	0	1	1	number_of_individuals	No_comment
forest/open	Godoi_et_al_2010	Brazil	Mineração_Corumbaense_Reunidas	F2	NT0212	Chiquitano_Dry_Forests	12	NT	Neotropic	2	Tropical_and_Subtropical_Dry_Broadleaf_Forests	many_years	0	many_year_seasons	0	336	trap_nights	pitfall	0	0	0	0	1	0	0	19°12’19.90”S	57°34’34.38”W	-19.2265	-57.5768	Oligoryzomys_nigripes	Rodentia	forest	0	0	0	0	1	1	number_of_individuals	No_comment
forest/open	Godoi_et_al_2010	Brazil	Mineração_Corumbaense_Reunidas	F3	NT0212	Chiquitano_Dry_Forests	12	NT	Neotropic	2	Tropical_and_Subtropical_Dry_Broadleaf_Forests	many_years	0	many_year_seasons	0	336	trap_nights	pitfall	0	0	0	0	1	0	0	19°12’19.90”S	57°34’34.38”W	-19.2265	-57.5768	Calomys_callosus	Rodentia	forest	0	0	0	0	3	1	number_of_individuals	No_comment
forest/open	Godoi_et_al_2010	Brazil	Mineração_Corumbaense_Reunidas	F3	NT0212	Chiquitano_Dry_Forests	12	NT	Neotropic	2	Tropical_and_Subtropical_Dry_Broadleaf_Forests	many_years	0	many_year_seasons	0	336	trap_nights	pitfall	0	0	0	0	1	0	0	19°12’19.90”S	57°34’34.38”W	-19.2265	-57.5768	Necromys_lasiurus	Rodentia	forest	0	0	0	0	2	1	number_of_individuals	No_comment
forest/open	Godoi_et_al_2010	Brazil	Mineração_Corumbaense_Reunidas	F3	NT0212	Chiquitano_Dry_Forests	12	NT	Neotropic	2	Tropical_and_Subtropical_Dry_Broadleaf_Forests	many_years	0	many_year_seasons	0	336	trap_nights	pitfall	0	0	0	0	1	0	0	19°12’19.90”S	57°34’34.38”W	-19.2265	-57.5768	Oligoryzomys_chacoensis	Rodentia	forest	0	0	0	0	1	1	number_of_individuals	No_comment
forest/open	Godoi_et_al_2010	Brazil	Mineração_Corumbaense_Reunidas	F3	NT0212	Chiquitano_Dry_Forests	12	NT	Neotropic	2	Tropical_and_Subtropical_Dry_Broadleaf_Forests	many_years	0	many_year_seasons	0	336	trap_nights	pitfall	0	0	0	0	1	0	0	19°12’19.90”S	57°34’34.38”W	-19.2265	-57.5768	Oligoryzomys_nigripes	Rodentia	forest	0	0	0	0	1	1	number_of_individuals	No_comment
forest/open	Godoi_et_al_2010	Brazil	Mineração_Corumbaense_Reunidas	F3	NT0212	Chiquitano_Dry_Forests	12	NT	Neotropic	2	Tropical_and_Subtropical_Dry_Broadleaf_Forests	many_years	0	many_year_seasons	0	336	trap_nights	pitfall	0	0	0	0	1	0	0	19°12’19.90”S	57°34’34.38”W	-19.2265	-57.5768	Proechimys_longicaudatus	Rodentia	forest	0	0	0	0	1	1	number_of_individuals	No_comment
forest/open	Godoi_et_al_2010	Brazil	Mineração_Corumbaense_Reunidas	F4	NT0212	Chiquitano_Dry_Forests	12	NT	Neotropic	2	Tropical_and_Subtropical_Dry_Broadleaf_Forests	many_years	0	many_year_seasons	0	336	trap_nights	pitfall	0	0	0	0	1	0	0	19°12’19.90”S	57°34’34.38”W	-19.2265	-57.5768	Akodon_toba	Rodentia	forest	0	0	0	0	1	1	number_of_individuals	No_comment
forest/open	Godoi_et_al_2010	Brazil	Mineração_Corumbaense_Reunidas	F4	NT0212	Chiquitano_Dry_Forests	12	NT	Neotropic	2	Tropical_and_Subtropical_Dry_Broadleaf_Forests	many_years	0	many_year_seasons	0	336	trap_nights	pitfall	0	0	0	0	1	0	0	19°12’19.90”S	57°34’34.38”W	-19.2265	-57.5768	Necromys_lasiurus	Rodentia	forest	0	0	0	0	1	1	number_of_individuals	No_comment
forest/open	Godoi_et_al_2010	Brazil	Mineração_Corumbaense_Reunidas	F4	NT0212	Chiquitano_Dry_Forests	12	NT	Neotropic	2	Tropical_and_Subtropical_Dry_Broadleaf_Forests	many_years	0	many_year_seasons	0	336	trap_nights	pitfall	0	0	0	0	1	0	0	19°12’19.90”S	57°34’34.38”W	-19.2265	-57.5768	Oligoryzomys_chacoensis	Rodentia	forest	0	0	0	0	1	1	number_of_individuals	No_comment
forest/open	Godoi_et_al_2010	Brazil	Mineração_Corumbaense_Reunidas	F4	NT0212	Chiquitano_Dry_Forests	12	NT	Neotropic	2	Tropical_and_Subtropical_Dry_Broadleaf_Forests	many_years	0	many_year_seasons	0	336	trap_nights	pitfall	0	0	0	0	1	0	0	19°12’19.90”S	57°34’34.38”W	-19.2265	-57.5768	Oligoryzomys_nigripes	Rodentia	forest	0	0	0	0	3	1	number_of_individuals	No_comment
forest/open	Godoi_et_al_2010	Brazil	Mineração_Corumbaense_Reunidas	F5	NT0212	Chiquitano_Dry_Forests	12	NT	Neotropic	2	Tropical_and_Subtropical_Dry_Broadleaf_Forests	many_years	0	many_year_seasons	0	336	trap_nights	pitfall	0	0	0	0	1	0	0	19°12’19.90”S	57°34’34.38”W	-19.2265	-57.5768	Marmosops_ocellatus	Didelphimorphia	forest	0	0	0	0	3	1	number_of_individuals	No_comment
forest/open	Godoi_et_al_2010	Brazil	Mineração_Corumbaense_Reunidas	F5	NT0212	Chiquitano_Dry_Forests	12	NT	Neotropic	2	Tropical_and_Subtropical_Dry_Broadleaf_Forests	many_years	0	many_year_seasons	0	336	trap_nights	pitfall	0	0	0	0	1	0	0	19°12’19.90”S	57°34’34.38”W	-19.2265	-57.5768	Akodon_toba	Rodentia	forest	0	0	0	0	1	1	number_of_individuals	No_comment
forest/open	Godoi_et_al_2010	Brazil	Mineração_Corumbaense_Reunidas	F5	NT0212	Chiquitano_Dry_Forests	12	NT	Neotropic	2	Tropical_and_Subtropical_Dry_Broadleaf_Forests	many_years	0	many_year_seasons	0	336	trap_nights	pitfall	0	0	0	0	1	0	0	19°12’19.90”S	57°34’34.38”W	-19.2265	-57.5768	Necromys_lasiurus	Rodentia	forest	0	0	0	0	1	1	number_of_individuals	No_comment
forest/open	Godoi_et_al_2010	Brazil	Mineração_Corumbaense_Reunidas	F5	NT0212	Chiquitano_Dry_Forests	12	NT	Neotropic	2	Tropical_and_Subtropical_Dry_Broadleaf_Forests	many_years	0	many_year_seasons	0	336	trap_nights	pitfall	0	0	0	0	1	0	0	19°12’19.90”S	57°34’34.38”W	-19.2265	-57.5768	Oligoryzomys_chacoensis	Rodentia	forest	0	0	0	0	1	1	number_of_individuals	No_comment
forest/open	Godoi_et_al_2010	Brazil	Mineração_Corumbaense_Reunidas	F5	NT0212	Chiquitano_Dry_Forests	12	NT	Neotropic	2	Tropical_and_Subtropical_Dry_Broadleaf_Forests	many_years	0	many_year_seasons	0	336	trap_nights	pitfall	0	0	0	0	1	0	0	19°12’19.90”S	57°34’34.38”W	-19.2265	-57.5768	Oligoryzomys_nigripes	Rodentia	forest	0	0	0	0	4	1	number_of_individuals	No_comment
forest/open	Godoi_et_al_2010	Brazil	Mineração_Corumbaense_Reunidas	F5	NT0212	Chiquitano_Dry_Forests	12	NT	Neotropic	2	Tropical_and_Subtropical_Dry_Broadleaf_Forests	many_years	0	many_year_seasons	0	336	trap_nights	pitfall	0	0	0	0	1	0	0	19°12’19.90”S	57°34’34.38”W	-19.2265	-57.5768	Proechimys_longicaudatus	Rodentia	forest	0	0	0	0	1	1	number_of_individuals	No_comment
forest/open	Godoi_et_al_2010	Brazil	Mineração_Corumbaense_Reunidas	F6	NT0212	Chiquitano_Dry_Forests	12	NT	Neotropic	2	Tropical_and_Subtropical_Dry_Broadleaf_Forests	many_years	0	many_year_seasons	0	336	trap_nights	pitfall	0	0	0	0	1	0	0	19°12’19.90”S	57°34’34.38”W	-19.2265	-57.5768	Marmosops_ocellatus	Didelphimorphia	forest	0	0	0	0	1	1	number_of_individuals	No_comment
forest/open	Godoi_et_al_2010	Brazil	Mineração_Corumbaense_Reunidas	F6	NT0212	Chiquitano_Dry_Forests	12	NT	Neotropic	2	Tropical_and_Subtropical_Dry_Broadleaf_Forests	many_years	0	many_year_seasons	0	336	trap_nights	pitfall	0	0	0	0	1	0	0	19°12’19.90”S	57°34’34.38”W	-19.2265	-57.5768	Akodon_toba	Rodentia	forest	0	0	0	0	1	1	number_of_individuals	No_comment
forest/open	Godoi_et_al_2010	Brazil	Mineração_Corumbaense_Reunidas	F6	NT0212	Chiquitano_Dry_Forests	12	NT	Neotropic	2	Tropical_and_Subtropical_Dry_Broadleaf_Forests	many_years	0	many_year_seasons	0	336	trap_nights	pitfall	0	0	0	0	1	0	0	19°12’19.90”S	57°34’34.38”W	-19.2265	-57.5768	Oligoryzomys_chacoensis	Rodentia	forest	0	0	0	0	4	1	number_of_individuals	No_comment
forest/open	Godoi_et_al_2010	Brazil	Mineração_Corumbaense_Reunidas	CE1	NT0212	Chiquitano_Dry_Forests	12	NT	Neotropic	2	Tropical_and_Subtropical_Dry_Broadleaf_Forests	many_years	0	many_year_seasons	0	336	trap_nights	pitfall	0	0	0	0	1	0	0	19°12’19.90”S	57°34’34.38”W	-19.2265	-57.5768	Akodon_toba	Rodentia	grassland	0	0	0	0	1	1	number_of_individuals	No_comment
forest/open	Godoi_et_al_2010	Brazil	Mineração_Corumbaense_Reunidas	CE1	NT0212	Chiquitano_Dry_Forests	12	NT	Neotropic	2	Tropical_and_Subtropical_Dry_Broadleaf_Forests	many_years	0	many_year_seasons	0	336	trap_nights	pitfall	0	0	0	0	1	0	0	19°12’19.90”S	57°34’34.38”W	-19.2265	-57.5768	Necromys_lasiurus	Rodentia	grassland	0	0	0	0	1	1	number_of_individuals	No_comment
forest/open	Godoi_et_al_2010	Brazil	Mineração_Corumbaense_Reunidas	CE2	NT0212	Chiquitano_Dry_Forests	12	NT	Neotropic	2	Tropical_and_Subtropical_Dry_Broadleaf_Forests	many_years	0	many_year_seasons	0	336	trap_nights	pitfall	0	0	0	0	1	0	0	19°12’19.90”S	57°34’34.38”W	-19.2265	-57.5768	Akodon_toba	Rodentia	grassland	0	0	0	0	2	1	number_of_individuals	No_comment
forest/open	Godoi_et_al_2010	Brazil	Mineração_Corumbaense_Reunidas	CE2	NT0212	Chiquitano_Dry_Forests	12	NT	Neotropic	2	Tropical_and_Subtropical_Dry_Broadleaf_Forests	many_years	0	many_year_seasons	0	336	trap_nights	pitfall	0	0	0	0	1	0	0	19°12’19.90”S	57°34’34.38”W	-19.2265	-57.5768	Necromys_lasiurus	Rodentia	grassland	0	0	0	0	4	1	number_of_individuals	No_comment
forest/open	Godoi_et_al_2010	Brazil	Mineração_Corumbaense_Reunidas	CE2	NT0212	Chiquitano_Dry_Forests	12	NT	Neotropic	2	Tropical_and_Subtropical_Dry_Broadleaf_Forests	many_years	0	many_year_seasons	0	336	trap_nights	pitfall	0	0	0	0	1	0	0	19°12’19.90”S	57°34’34.38”W	-19.2265	-57.5768	Oligoryzomys_chacoensis	Rodentia	grassland	0	0	0	0	5	1	number_of_individuals	No_comment
forest/open	Godoi_et_al_2010	Brazil	Mineração_Corumbaense_Reunidas	CE3	NT0212	Chiquitano_Dry_Forests	12	NT	Neotropic	2	Tropical_and_Subtropical_Dry_Broadleaf_Forests	many_years	0	many_year_seasons	0	336	trap_nights	pitfall	0	0	0	0	1	0	0	19°12’19.90”S	57°34’34.38”W	-19.2265	-57.5768	Akodon_toba	Rodentia	grassland	0	0	0	0	2	1	number_of_individuals	No_comment
forest/open	Godoi_et_al_2010	Brazil	Mineração_Corumbaense_Reunidas	CE3	NT0212	Chiquitano_Dry_Forests	12	NT	Neotropic	2	Tropical_and_Subtropical_Dry_Broadleaf_Forests	many_years	0	many_year_seasons	0	336	trap_nights	pitfall	0	0	0	0	1	0	0	19°12’19.90”S	57°34’34.38”W	-19.2265	-57.5768	Calomys_callosus	Rodentia	grassland	0	0	0	0	1	1	number_of_individuals	No_comment
forest/open	Godoi_et_al_2010	Brazil	Mineração_Corumbaense_Reunidas	CE3	NT0212	Chiquitano_Dry_Forests	12	NT	Neotropic	2	Tropical_and_Subtropical_Dry_Broadleaf_Forests	many_years	0	many_year_seasons	0	336	trap_nights	pitfall	0	0	0	0	1	0	0	19°12’19.90”S	57°34’34.38”W	-19.2265	-57.5768	Necromys_lasiurus	Rodentia	grassland	0	0	0	0	1	1	number_of_individuals	No_comment
forest/open	Godoi_et_al_2010	Brazil	Mineração_Corumbaense_Reunidas	CE3	NT0212	Chiquitano_Dry_Forests	12	NT	Neotropic	2	Tropical_and_Subtropical_Dry_Broadleaf_Forests	many_years	0	many_year_seasons	0	336	trap_nights	pitfall	0	0	0	0	1	0	0	19°12’19.90”S	57°34’34.38”W	-19.2265	-57.5768	Oligoryzomys_chacoensis	Rodentia	grassland	0	0	0	0	4	1	number_of_individuals	No_comment
forest/open	Godoi_et_al_2010	Brazil	Mineração_Corumbaense_Reunidas	CA1	NT0212	Chiquitano_Dry_Forests	12	NT	Neotropic	2	Tropical_and_Subtropical_Dry_Broadleaf_Forests	many_years	0	many_year_seasons	0	336	trap_nights	pitfall	0	0	0	0	1	0	0	19°12’19.90”S	57°34’34.38”W	-19.2265	-57.5768	Monodelphis_kunsi	Didelphimorphia	grassland	0	0	0	0	1	1	number_of_individuals	No_comment
forest/open	Godoi_et_al_2010	Brazil	Mineração_Corumbaense_Reunidas	CA1	NT0212	Chiquitano_Dry_Forests	12	NT	Neotropic	2	Tropical_and_Subtropical_Dry_Broadleaf_Forests	many_years	0	many_year_seasons	0	336	trap_nights	pitfall	0	0	0	0	1	0	0	19°12’19.90”S	57°34’34.38”W	-19.2265	-57.5768	Calomys_callosus	Rodentia	grassland	0	0	0	0	1	1	number_of_individuals	No_comment
forest/open	Godoi_et_al_2010	Brazil	Mineração_Corumbaense_Reunidas	CA1	NT0212	Chiquitano_Dry_Forests	12	NT	Neotropic	2	Tropical_and_Subtropical_Dry_Broadleaf_Forests	many_years	0	many_year_seasons	0	336	trap_nights	pitfall	0	0	0	0	1	0	0	19°12’19.90”S	57°34’34.38”W	-19.2265	-57.5768	Oligoryzomys_chacoensis	Rodentia	grassland	0	0	0	0	1	1	number_of_individuals	No_comment
forest/open	Godoi_et_al_2010	Brazil	Mineração_Corumbaense_Reunidas	CA2	NT0212	Chiquitano_Dry_Forests	12	NT	Neotropic	2	Tropical_and_Subtropical_Dry_Broadleaf_Forests	many_years	0	many_year_seasons	0	336	trap_nights	pitfall	0	0	0	0	1	0	0	19°12’19.90”S	57°34’34.38”W	-19.2265	-57.5768	Monodelphis_kunsi	Didelphimorphia	grassland	0	0	0	0	2	1	number_of_individuals	No_comment
forest/open	Godoi_et_al_2010	Brazil	Mineração_Corumbaense_Reunidas	CA2	NT0212	Chiquitano_Dry_Forests	12	NT	Neotropic	2	Tropical_and_Subtropical_Dry_Broadleaf_Forests	many_years	0	many_year_seasons	0	336	trap_nights	pitfall	0	0	0	0	1	0	0	19°12’19.90”S	57°34’34.38”W	-19.2265	-57.5768	Oligoryzomys_chacoensis	Rodentia	grassland	0	0	0	0	1	1	number_of_individuals	No_comment
forest/open	Godoi_et_al_2010	Brazil	Mineração_Corumbaense_Reunidas	CA3	NT0212	Chiquitano_Dry_Forests	12	NT	Neotropic	2	Tropical_and_Subtropical_Dry_Broadleaf_Forests	many_years	0	many_year_seasons	0	336	trap_nights	pitfall	0	0	0	0	1	0	0	19°12’19.90”S	57°34’34.38”W	-19.2265	-57.5768	Cryptonanus_chacoensis	Didelphimorphia	grassland	0	0	0	0	1	1	number_of_individuals	No_comment
forest/open	Godoi_et_al_2010	Brazil	Mineração_Corumbaense_Reunidas	CA3	NT0212	Chiquitano_Dry_Forests	12	NT	Neotropic	2	Tropical_and_Subtropical_Dry_Broadleaf_Forests	many_years	0	many_year_seasons	0	336	trap_nights	pitfall	0	0	0	0	1	0	0	19°12’19.90”S	57°34’34.38”W	-19.2265	-57.5768	Calomys_callosus	Rodentia	grassland	0	0	0	0	1	1	number_of_individuals	No_comment
forest/open	Godoi_et_al_2010	Brazil	Mineração_Corumbaense_Reunidas	CA3	NT0212	Chiquitano_Dry_Forests	12	NT	Neotropic	2	Tropical_and_Subtropical_Dry_Broadleaf_Forests	many_years	0	many_year_seasons	0	336	trap_nights	pitfall	0	0	0	0	1	0	0	19°12’19.90”S	57°34’34.38”W	-19.2265	-57.5768	Necromys_lasiurus	Rodentia	grassland	0	0	0	0	2	1	number_of_individuals	No_comment
forest/open	Panzacchi_et_al_2010	Norway	Ostfold_and_Akershus_counties	crop	PA0436	Sarmatic_Mixed_Forests	36	PA	Palearctic	4	Temperate_Broadleaf_and_Mixed_Forests	many_years	0	many_year_seasons	0	380.076	trap_nights	ugglan	0	0	1	0	0	0	0	59°38'N	11°08'E	59.6333	11.1333	Myodes_glareolus	Rodentia	open	0	0	0	1	4	1	number_of_individuals	No_comment
forest/open	Panzacchi_et_al_2010	Norway	Ostfold_and_Akershus_counties	crop	PA0436	Sarmatic_Mixed_Forests	36	PA	Palearctic	4	Temperate_Broadleaf_and_Mixed_Forests	many_years	0	many_year_seasons	0	380.076	trap_nights	ugglan	0	0	1	0	0	0	0	59°38'N	11°08'E	59.6333	11.1333	Microtus_agrestis	Rodentia	open	0	0	0	1	16	1	number_of_individuals	No_comment
forest/open	Panzacchi_et_al_2010	Norway	Ostfold_and_Akershus_counties	crop	PA0436	Sarmatic_Mixed_Forests	36	PA	Palearctic	4	Temperate_Broadleaf_and_Mixed_Forests	many_years	0	many_year_seasons	0	380.076	trap_nights	ugglan	0	0	1	0	0	0	0	59°38'N	11°08'E	59.6333	11.1333	Apodemus_sylvaticus	Rodentia	open	0	0	0	1	50	1	number_of_individuals	No_comment
forest/open	Panzacchi_et_al_2010	Norway	Ostfold_and_Akershus_counties	crop	PA0436	Sarmatic_Mixed_Forests	36	PA	Palearctic	4	Temperate_Broadleaf_and_Mixed_Forests	many_years	0	many_year_seasons	0	380.076	trap_nights	ugglan	0	0	1	0	0	0	0	59°38'N	11°08'E	59.6333	11.1333	Apodemus_flavicollis	Rodentia	open	0	0	0	1	6	1	number_of_individuals	No_comment
forest/open	Panzacchi_et_al_2010	Norway	Ostfold_and_Akershus_counties	crop	PA0436	Sarmatic_Mixed_Forests	36	PA	Palearctic	4	Temperate_Broadleaf_and_Mixed_Forests	many_years	0	many_year_seasons	0	380.076	trap_nights	ugglan	0	0	1	0	0	0	0	59°38'N	11°08'E	59.6333	11.1333	Mus_musculus	Rodentia	open	0	0	0	1	2	1	number_of_individuals	No_comment
forest/open	Panzacchi_et_al_2010	Norway	Ostfold_and_Akershus_counties	crop	PA0436	Sarmatic_Mixed_Forests	36	PA	Palearctic	4	Temperate_Broadleaf_and_Mixed_Forests	many_years	0	many_year_seasons	0	380.076	trap_nights	ugglan	0	0	1	0	0	0	0	59°38'N	11°08'E	59.6333	11.1333	Sorex_araneus	Eulipotyphla	open	0	0	0	1	5	1	number_of_individuals	No_comment
forest/open	Panzacchi_et_al_2010	Norway	Ostfold_and_Akershus_counties	crop	PA0436	Sarmatic_Mixed_Forests	36	PA	Palearctic	4	Temperate_Broadleaf_and_Mixed_Forests	many_years	0	many_year_seasons	0	380.076	trap_nights	ugglan	0	0	1	0	0	0	0	59°38'N	11°08'E	59.6333	11.1333	Sorex_minutus	Eulipotyphla	open	0	0	0	1	2	1	number_of_individuals	No_comment
forest/open	Panzacchi_et_al_2010	Norway	Ostfold_and_Akershus_counties	crop	PA0436	Sarmatic_Mixed_Forests	36	PA	Palearctic	4	Temperate_Broadleaf_and_Mixed_Forests	many_years	0	many_year_seasons	0	380.076	trap_nights	ugglan	0	0	1	0	0	0	0	59°38'N	11°08'E	59.6333	11.1333	Myopus_schisticolor	Rodentia	open	0	0	0	1	1	1	number_of_individuals	No_comment
forest/open	Panzacchi_et_al_2010	Norway	Ostfold_and_Akershus_counties	meadow	PA0436	Sarmatic_Mixed_Forests	36	PA	Palearctic	4	Temperate_Broadleaf_and_Mixed_Forests	many_years	0	many_year_seasons	0	380.076	trap_nights	ugglan	0	0	1	0	0	0	0	59°38'N	11°08'E	59.6333	11.1333	Myodes_glareolus	Rodentia	grassland	0	0	0	1	36	1	number_of_individuals	No_comment
forest/open	Panzacchi_et_al_2010	Norway	Ostfold_and_Akershus_counties	meadow	PA0436	Sarmatic_Mixed_Forests	36	PA	Palearctic	4	Temperate_Broadleaf_and_Mixed_Forests	many_years	0	many_year_seasons	0	380.076	trap_nights	ugglan	0	0	1	0	0	0	0	59°38'N	11°08'E	59.6333	11.1333	Microtus_agrestis	Rodentia	grassland	0	0	0	1	118	1	number_of_individuals	No_comment
forest/open	Panzacchi_et_al_2010	Norway	Ostfold_and_Akershus_counties	meadow	PA0436	Sarmatic_Mixed_Forests	36	PA	Palearctic	4	Temperate_Broadleaf_and_Mixed_Forests	many_years	0	many_year_seasons	0	380.076	trap_nights	ugglan	0	0	1	0	0	0	0	59°38'N	11°08'E	59.6333	11.1333	Apodemus_sylvaticus	Rodentia	grassland	0	0	0	1	12	1	number_of_individuals	No_comment
forest/open	Panzacchi_et_al_2010	Norway	Ostfold_and_Akershus_counties	meadow	PA0436	Sarmatic_Mixed_Forests	36	PA	Palearctic	4	Temperate_Broadleaf_and_Mixed_Forests	many_years	0	many_year_seasons	0	380.076	trap_nights	ugglan	0	0	1	0	0	0	0	59°38'N	11°08'E	59.6333	11.1333	Sorex_araneus	Eulipotyphla	grassland	0	0	0	1	73	1	number_of_individuals	No_comment
forest/open	Panzacchi_et_al_2010	Norway	Ostfold_and_Akershus_counties	meadow	PA0436	Sarmatic_Mixed_Forests	36	PA	Palearctic	4	Temperate_Broadleaf_and_Mixed_Forests	many_years	0	many_year_seasons	0	380.076	trap_nights	ugglan	0	0	1	0	0	0	0	59°38'N	11°08'E	59.6333	11.1333	Arvicola_amphibius	Rodentia	grassland	0	0	0	1	3	1	number_of_individuals	No_comment
forest/open	Panzacchi_et_al_2010	Norway	Ostfold_and_Akershus_counties	abandoned_meadow	PA0436	Sarmatic_Mixed_Forests	36	PA	Palearctic	4	Temperate_Broadleaf_and_Mixed_Forests	many_years	0	many_year_seasons	0	380.076	trap_nights	ugglan	0	0	1	0	0	0	0	59°38'N	11°08'E	59.6333	11.1333	Myodes_glareolus	Rodentia	grassland	0	0	0	1	112	1	number_of_individuals	No_comment
forest/open	Panzacchi_et_al_2010	Norway	Ostfold_and_Akershus_counties	abandoned_meadow	PA0436	Sarmatic_Mixed_Forests	36	PA	Palearctic	4	Temperate_Broadleaf_and_Mixed_Forests	many_years	0	many_year_seasons	0	380.076	trap_nights	ugglan	0	0	1	0	0	0	0	59°38'N	11°08'E	59.6333	11.1333	Myodes_rufocanus	Rodentia	grassland	0	0	0	1	4	1	number_of_individuals	No_comment
forest/open	Panzacchi_et_al_2010	Norway	Ostfold_and_Akershus_counties	abandoned_meadow	PA0436	Sarmatic_Mixed_Forests	36	PA	Palearctic	4	Temperate_Broadleaf_and_Mixed_Forests	many_years	0	many_year_seasons	0	380.076	trap_nights	ugglan	0	0	1	0	0	0	0	59°38'N	11°08'E	59.6333	11.1333	Microtus_agrestis	Rodentia	grassland	0	0	0	1	48	1	number_of_individuals	No_comment
forest/open	Panzacchi_et_al_2010	Norway	Ostfold_and_Akershus_counties	abandoned_meadow	PA0436	Sarmatic_Mixed_Forests	36	PA	Palearctic	4	Temperate_Broadleaf_and_Mixed_Forests	many_years	0	many_year_seasons	0	380.076	trap_nights	ugglan	0	0	1	0	0	0	0	59°38'N	11°08'E	59.6333	11.1333	Apodemus_sylvaticus	Rodentia	grassland	0	0	0	1	15	1	number_of_individuals	No_comment
forest/open	Panzacchi_et_al_2010	Norway	Ostfold_and_Akershus_counties	abandoned_meadow	PA0436	Sarmatic_Mixed_Forests	36	PA	Palearctic	4	Temperate_Broadleaf_and_Mixed_Forests	many_years	0	many_year_seasons	0	380.076	trap_nights	ugglan	0	0	1	0	0	0	0	59°38'N	11°08'E	59.6333	11.1333	Apodemus_flavicollis	Rodentia	grassland	0	0	0	1	1	1	number_of_individuals	No_comment
forest/open	Panzacchi_et_al_2010	Norway	Ostfold_and_Akershus_counties	abandoned_meadow	PA0436	Sarmatic_Mixed_Forests	36	PA	Palearctic	4	Temperate_Broadleaf_and_Mixed_Forests	many_years	0	many_year_seasons	0	380.076	trap_nights	ugglan	0	0	1	0	0	0	0	59°38'N	11°08'E	59.6333	11.1333	Sorex_araneus	Eulipotyphla	grassland	0	0	0	1	150	1	number_of_individuals	No_comment
forest/open	Panzacchi_et_al_2010	Norway	Ostfold_and_Akershus_counties	abandoned_meadow	PA0436	Sarmatic_Mixed_Forests	36	PA	Palearctic	4	Temperate_Broadleaf_and_Mixed_Forests	many_years	0	many_year_seasons	0	380.076	trap_nights	ugglan	0	0	1	0	0	0	0	59°38'N	11°08'E	59.6333	11.1333	Sorex_minutus	Eulipotyphla	grassland	0	0	0	1	1	1	number_of_individuals	No_comment
forest/open	Panzacchi_et_al_2010	Norway	Ostfold_and_Akershus_counties	young_forest	PA0436	Sarmatic_Mixed_Forests	36	PA	Palearctic	4	Temperate_Broadleaf_and_Mixed_Forests	many_years	0	many_year_seasons	0	380.076	trap_nights	ugglan	0	0	1	0	0	0	0	59°38'N	11°08'E	59.6333	11.1333	Myodes_glareolus	Rodentia	tree_plantation	0	0	0	1	69	1	number_of_individuals	No_comment
forest/open	Panzacchi_et_al_2010	Norway	Ostfold_and_Akershus_counties	young_forest	PA0436	Sarmatic_Mixed_Forests	36	PA	Palearctic	4	Temperate_Broadleaf_and_Mixed_Forests	many_years	0	many_year_seasons	0	380.076	trap_nights	ugglan	0	0	1	0	0	0	0	59°38'N	11°08'E	59.6333	11.1333	Myodes_rufocanus	Rodentia	tree_plantation	0	0	0	1	7	1	number_of_individuals	No_comment
forest/open	Panzacchi_et_al_2010	Norway	Ostfold_and_Akershus_counties	young_forest	PA0436	Sarmatic_Mixed_Forests	36	PA	Palearctic	4	Temperate_Broadleaf_and_Mixed_Forests	many_years	0	many_year_seasons	0	380.076	trap_nights	ugglan	0	0	1	0	0	0	0	59°38'N	11°08'E	59.6333	11.1333	Microtus_agrestis	Rodentia	tree_plantation	0	0	0	1	8	1	number_of_individuals	No_comment
forest/open	Panzacchi_et_al_2010	Norway	Ostfold_and_Akershus_counties	young_forest	PA0436	Sarmatic_Mixed_Forests	36	PA	Palearctic	4	Temperate_Broadleaf_and_Mixed_Forests	many_years	0	many_year_seasons	0	380.076	trap_nights	ugglan	0	0	1	0	0	0	0	59°38'N	11°08'E	59.6333	11.1333	Apodemus_sylvaticus	Rodentia	tree_plantation	0	0	0	1	9	1	number_of_individuals	No_comment
forest/open	Panzacchi_et_al_2010	Norway	Ostfold_and_Akershus_counties	young_forest	PA0436	Sarmatic_Mixed_Forests	36	PA	Palearctic	4	Temperate_Broadleaf_and_Mixed_Forests	many_years	0	many_year_seasons	0	380.076	trap_nights	ugglan	0	0	1	0	0	0	0	59°38'N	11°08'E	59.6333	11.1333	Sorex_araneus	Eulipotyphla	tree_plantation	0	0	0	1	92	1	number_of_individuals	No_comment
forest/open	Panzacchi_et_al_2010	Norway	Ostfold_and_Akershus_counties	young_forest	PA0436	Sarmatic_Mixed_Forests	36	PA	Palearctic	4	Temperate_Broadleaf_and_Mixed_Forests	many_years	0	many_year_seasons	0	380.076	trap_nights	ugglan	0	0	1	0	0	0	0	59°38'N	11°08'E	59.6333	11.1333	Sorex_minutus	Eulipotyphla	tree_plantation	0	0	0	1	2	1	number_of_individuals	No_comment
forest/open	Panzacchi_et_al_2010	Norway	Ostfold_and_Akershus_counties	young_forest	PA0436	Sarmatic_Mixed_Forests	36	PA	Palearctic	4	Temperate_Broadleaf_and_Mixed_Forests	many_years	0	many_year_seasons	0	380.076	trap_nights	ugglan	0	0	1	0	0	0	0	59°38'N	11°08'E	59.6333	11.1333	Neomys_fodiens	Eulipotyphla	tree_plantation	0	0	0	1	1	1	number_of_individuals	No_comment
forest/open	Panzacchi_et_al_2010	Norway	Ostfold_and_Akershus_counties	clearcut	PA0436	Sarmatic_Mixed_Forests	36	PA	Palearctic	4	Temperate_Broadleaf_and_Mixed_Forests	many_years	0	many_year_seasons	0	380.076	trap_nights	ugglan	0	0	1	0	0	0	0	59°38'N	11°08'E	59.6333	11.1333	Myodes_glareolus	Rodentia	open	1	0	0	1	46	1	number_of_individuals	No_comment
forest/open	Panzacchi_et_al_2010	Norway	Ostfold_and_Akershus_counties	clearcut	PA0436	Sarmatic_Mixed_Forests	36	PA	Palearctic	4	Temperate_Broadleaf_and_Mixed_Forests	many_years	0	many_year_seasons	0	380.076	trap_nights	ugglan	0	0	1	0	0	0	0	59°38'N	11°08'E	59.6333	11.1333	Myodes_rufocanus	Rodentia	open	1	0	0	1	6	1	number_of_individuals	No_comment
forest/open	Panzacchi_et_al_2010	Norway	Ostfold_and_Akershus_counties	clearcut	PA0436	Sarmatic_Mixed_Forests	36	PA	Palearctic	4	Temperate_Broadleaf_and_Mixed_Forests	many_years	0	many_year_seasons	0	380.076	trap_nights	ugglan	0	0	1	0	0	0	0	59°38'N	11°08'E	59.6333	11.1333	Microtus_agrestis	Rodentia	open	1	0	0	1	33	1	number_of_individuals	No_comment
forest/open	Panzacchi_et_al_2010	Norway	Ostfold_and_Akershus_counties	clearcut	PA0436	Sarmatic_Mixed_Forests	36	PA	Palearctic	4	Temperate_Broadleaf_and_Mixed_Forests	many_years	0	many_year_seasons	0	380.076	trap_nights	ugglan	0	0	1	0	0	0	0	59°38'N	11°08'E	59.6333	11.1333	Apodemus_sylvaticus	Rodentia	open	1	0	0	1	3	1	number_of_individuals	No_comment
forest/open	Panzacchi_et_al_2010	Norway	Ostfold_and_Akershus_counties	clearcut	PA0436	Sarmatic_Mixed_Forests	36	PA	Palearctic	4	Temperate_Broadleaf_and_Mixed_Forests	many_years	0	many_year_seasons	0	380.076	trap_nights	ugglan	0	0	1	0	0	0	0	59°38'N	11°08'E	59.6333	11.1333	Apodemus_flavicollis	Rodentia	open	1	0	0	1	1	1	number_of_individuals	No_comment
forest/open	Panzacchi_et_al_2010	Norway	Ostfold_and_Akershus_counties	clearcut	PA0436	Sarmatic_Mixed_Forests	36	PA	Palearctic	4	Temperate_Broadleaf_and_Mixed_Forests	many_years	0	many_year_seasons	0	380.076	trap_nights	ugglan	0	0	1	0	0	0	0	59°38'N	11°08'E	59.6333	11.1333	Sorex_araneus	Eulipotyphla	open	1	0	0	1	95	1	number_of_individuals	No_comment
forest/open	Panzacchi_et_al_2010	Norway	Ostfold_and_Akershus_counties	clearcut	PA0436	Sarmatic_Mixed_Forests	36	PA	Palearctic	4	Temperate_Broadleaf_and_Mixed_Forests	many_years	0	many_year_seasons	0	380.076	trap_nights	ugglan	0	0	1	0	0	0	0	59°38'N	11°08'E	59.6333	11.1333	Neomys_fodiens	Eulipotyphla	open	1	0	0	1	1	1	number_of_individuals	No_comment
forest/open	Panzacchi_et_al_2010	Norway	Ostfold_and_Akershus_counties	clearcut	PA0436	Sarmatic_Mixed_Forests	36	PA	Palearctic	4	Temperate_Broadleaf_and_Mixed_Forests	many_years	0	many_year_seasons	0	380.076	trap_nights	ugglan	0	0	1	0	0	0	0	59°38'N	11°08'E	59.6333	11.1333	Arvicola_amphibius	Rodentia	open	1	0	0	1	1	1	number_of_individuals	No_comment
forest/open	Panzacchi_et_al_2010	Norway	Ostfold_and_Akershus_counties	mature_forest	PA0436	Sarmatic_Mixed_Forests	36	PA	Palearctic	4	Temperate_Broadleaf_and_Mixed_Forests	many_years	0	many_year_seasons	0	380.076	trap_nights	ugglan	0	0	1	0	0	0	0	59°38'N	11°08'E	59.6333	11.1333	Myodes_glareolus	Rodentia	forest	0	0	0	1	51	1	number_of_individuals	No_comment
forest/open	Panzacchi_et_al_2010	Norway	Ostfold_and_Akershus_counties	mature_forest	PA0436	Sarmatic_Mixed_Forests	36	PA	Palearctic	4	Temperate_Broadleaf_and_Mixed_Forests	many_years	0	many_year_seasons	0	380.076	trap_nights	ugglan	0	0	1	0	0	0	0	59°38'N	11°08'E	59.6333	11.1333	Myodes_rufocanus	Rodentia	forest	0	0	0	1	8	1	number_of_individuals	No_comment
forest/open	Panzacchi_et_al_2010	Norway	Ostfold_and_Akershus_counties	mature_forest	PA0436	Sarmatic_Mixed_Forests	36	PA	Palearctic	4	Temperate_Broadleaf_and_Mixed_Forests	many_years	0	many_year_seasons	0	380.076	trap_nights	ugglan	0	0	1	0	0	0	0	59°38'N	11°08'E	59.6333	11.1333	Apodemus_sylvaticus	Rodentia	forest	0	0	0	1	7	1	number_of_individuals	No_comment
forest/open	Panzacchi_et_al_2010	Norway	Ostfold_and_Akershus_counties	mature_forest	PA0436	Sarmatic_Mixed_Forests	36	PA	Palearctic	4	Temperate_Broadleaf_and_Mixed_Forests	many_years	0	many_year_seasons	0	380.076	trap_nights	ugglan	0	0	1	0	0	0	0	59°38'N	11°08'E	59.6333	11.1333	Sorex_araneus	Eulipotyphla	forest	0	0	0	1	22	1	number_of_individuals	No_comment
forest/open	Wilson_et_al_2010	South_Africa	MariepskopStateForest	grassland_forest_matrix	AT0725	Zambezian_And_Mopane_Woodlands	25	AT	Afrotropic	7	Tropical_and_Subtropical_Grasslands,_Savannas_and_Shrublands	mon_snapshot_year	0	many_year_seasons	0	972	trap_nights	sherman	1	0	0	0	0	0	0	24°30'S	30°58'E	-24.5	30.9667	Graphiurus_murinus	Rodentia	grassland	0	0	0	1	2	1	number_of_individuals	No_comment
forest/open	Wilson_et_al_2010	South_Africa	MariepskopStateForest	grassland_forest_matrix	AT0725	Zambezian_And_Mopane_Woodlands	25	AT	Afrotropic	7	Tropical_and_Subtropical_Grasslands,_Savannas_and_Shrublands	mon_snapshot_year	0	many_year_seasons	0	972	trap_nights	sherman	1	0	0	0	0	0	0	24°30'S	30°58'E	-24.5	30.9667	Myosorex_varius	Eulipotyphla	grassland	0	0	0	1	5	1	number_of_individuals	No_comment
forest/open	Wilson_et_al_2010	South_Africa	MariepskopStateForest	grassland_forest_matrix	AT0725	Zambezian_And_Mopane_Woodlands	25	AT	Afrotropic	7	Tropical_and_Subtropical_Grasslands,_Savannas_and_Shrublands	mon_snapshot_year	0	many_year_seasons	0	972	trap_nights	sherman	1	0	0	0	0	0	0	24°30'S	30°58'E	-24.5	30.9667	Dendromus_mesomelas	Rodentia	grassland	0	0	0	1	7	1	number_of_individuals	No_comment
forest/open	Wilson_et_al_2010	South_Africa	MariepskopStateForest	grassland_forest_matrix	AT0725	Zambezian_And_Mopane_Woodlands	25	AT	Afrotropic	7	Tropical_and_Subtropical_Grasslands,_Savannas_and_Shrublands	mon_snapshot_year	0	many_year_seasons	0	972	trap_nights	sherman	1	0	0	0	0	0	0	24°30'S	30°58'E	-24.5	30.9667	Rhabdomys_pumilio	Rodentia	grassland	0	0	0	1	11	1	number_of_individuals	No_comment
forest/open	Wilson_et_al_2010	South_Africa	MariepskopStateForest	grassland_forest_matrix	AT0725	Zambezian_And_Mopane_Woodlands	25	AT	Afrotropic	7	Tropical_and_Subtropical_Grasslands,_Savannas_and_Shrublands	mon_snapshot_year	0	many_year_seasons	0	972	trap_nights	sherman	1	0	0	0	0	0	0	24°30'S	30°58'E	-24.5	30.9667	Dendromus_mystacalis	Rodentia	grassland	0	0	0	1	1	1	number_of_individuals	No_comment
forest/open	Wilson_et_al_2010	South_Africa	MariepskopStateForest	mature_plantation_forest_edge	AT0725	Zambezian_And_Mopane_Woodlands	25	AT	Afrotropic	7	Tropical_and_Subtropical_Grasslands,_Savannas_and_Shrublands	mon_snapshot_year	0	many_year_seasons	0	972	trap_nights	sherman	1	0	0	0	0	0	0	24°30'S	30°58'E	-24.5	30.9667	Graphiurus_murinus	Rodentia	edge	0	1	0	1	34	1	number_of_individuals	No_comment
forest/open	Wilson_et_al_2010	South_Africa	MariepskopStateForest	mature_plantation_forest_edge	AT0725	Zambezian_And_Mopane_Woodlands	25	AT	Afrotropic	7	Tropical_and_Subtropical_Grasslands,_Savannas_and_Shrublands	mon_snapshot_year	0	many_year_seasons	0	972	trap_nights	sherman	1	0	0	0	0	0	0	24°30'S	30°58'E	-24.5	30.9667	Myosorex_varius	Eulipotyphla	edge	0	1	0	1	2	1	number_of_individuals	No_comment
forest/open	Wilson_et_al_2010	South_Africa	MariepskopStateForest	mature_plantation_forest_edge	AT0725	Zambezian_And_Mopane_Woodlands	25	AT	Afrotropic	7	Tropical_and_Subtropical_Grasslands,_Savannas_and_Shrublands	mon_snapshot_year	0	many_year_seasons	0	972	trap_nights	sherman	1	0	0	0	0	0	0	24°30'S	30°58'E	-24.5	30.9667	Grammomys_dolichurus	Rodentia	edge	0	1	0	1	18	1	number_of_individuals	No_comment
forest/open	Wilson_et_al_2010	South_Africa	MariepskopStateForest	mature_plantation_forest_edge	AT0725	Zambezian_And_Mopane_Woodlands	25	AT	Afrotropic	7	Tropical_and_Subtropical_Grasslands,_Savannas_and_Shrublands	mon_snapshot_year	0	many_year_seasons	0	972	trap_nights	sherman	1	0	0	0	0	0	0	24°30'S	30°58'E	-24.5	30.9667	Mus_minutoides	Rodentia	edge	0	1	0	1	2	1	number_of_individuals	No_comment
forest/open	Wilson_et_al_2010	South_Africa	MariepskopStateForest	grassland_forest_edge	AT0725	Zambezian_And_Mopane_Woodlands	25	AT	Afrotropic	7	Tropical_and_Subtropical_Grasslands,_Savannas_and_Shrublands	mon_snapshot_year	0	many_year_seasons	0	972	trap_nights	sherman	1	0	0	0	0	0	0	24°30'S	30°58'E	-24.5	30.9667	Graphiurus_murinus	Rodentia	edge	0	0	1	0	6	1	number_of_individuals	No_comment
forest/open	Wilson_et_al_2010	South_Africa	MariepskopStateForest	harvested_plantation_forest_edge	AT0725	Zambezian_And_Mopane_Woodlands	25	AT	Afrotropic	7	Tropical_and_Subtropical_Grasslands,_Savannas_and_Shrublands	mon_snapshot_year	0	many_year_seasons	0	972	trap_nights	sherman	1	0	0	0	0	0	0	24°30'S	30°58'E	-24.5	30.9667	Graphiurus_murinus	Rodentia	edge	0	1	0	1	27	1	number_of_individuals	No_comment
forest/open	Wilson_et_al_2010	South_Africa	MariepskopStateForest	harvested_plantation_forest_edge	AT0725	Zambezian_And_Mopane_Woodlands	25	AT	Afrotropic	7	Tropical_and_Subtropical_Grasslands,_Savannas_and_Shrublands	mon_snapshot_year	0	many_year_seasons	0	972	trap_nights	sherman	1	0	0	0	0	0	0	24°30'S	30°58'E	-24.5	30.9667	Myosorex_varius	Eulipotyphla	edge	0	1	0	1	1	1	number_of_individuals	No_comment
forest/open	Wilson_et_al_2010	South_Africa	MariepskopStateForest	harvested_plantation_forest_edge	AT0725	Zambezian_And_Mopane_Woodlands	25	AT	Afrotropic	7	Tropical_and_Subtropical_Grasslands,_Savannas_and_Shrublands	mon_snapshot_year	0	many_year_seasons	0	972	trap_nights	sherman	1	0	0	0	0	0	0	24°30'S	30°58'E	-24.5	30.9667	Grammomys_dolichurus	Rodentia	edge	0	1	0	1	14	1	number_of_individuals	No_comment
forest/open	Wilson_et_al_2010	South_Africa	MariepskopStateForest	harvested_plantation_forest_edge	AT0725	Zambezian_And_Mopane_Woodlands	25	AT	Afrotropic	7	Tropical_and_Subtropical_Grasslands,_Savannas_and_Shrublands	mon_snapshot_year	0	many_year_seasons	0	972	trap_nights	sherman	1	0	0	0	0	0	0	24°30'S	30°58'E	-24.5	30.9667	Rhabdomys_pumilio	Rodentia	edge	0	1	0	1	1	1	number_of_individuals	No_comment
forest/open	Wilson_et_al_2010	South_Africa	MariepskopStateForest	grassland_forest_core	AT0725	Zambezian_And_Mopane_Woodlands	25	AT	Afrotropic	7	Tropical_and_Subtropical_Grasslands,_Savannas_and_Shrublands	mon_snapshot_year	0	many_year_seasons	0	972	trap_nights	sherman	1	0	0	0	0	0	0	24°30'S	30°58'E	-24.5	30.9667	Graphiurus_murinus	Rodentia	forest	0	0	0	1	7	1	number_of_individuals	No_comment
forest/open	Wilson_et_al_2010	South_Africa	MariepskopStateForest	grassland_forest_core	AT0725	Zambezian_And_Mopane_Woodlands	25	AT	Afrotropic	7	Tropical_and_Subtropical_Grasslands,_Savannas_and_Shrublands	mon_snapshot_year	0	many_year_seasons	0	972	trap_nights	sherman	1	0	0	0	0	0	0	24°30'S	30°58'E	-24.5	30.9667	Myosorex_varius	Eulipotyphla	forest	0	0	0	1	9	1	number_of_individuals	No_comment
forest/open	Wilson_et_al_2010	South_Africa	MariepskopStateForest	grassland_forest_core	AT0725	Zambezian_And_Mopane_Woodlands	25	AT	Afrotropic	7	Tropical_and_Subtropical_Grasslands,_Savannas_and_Shrublands	mon_snapshot_year	0	many_year_seasons	0	972	trap_nights	sherman	1	0	0	0	0	0	0	24°30'S	30°58'E	-24.5	30.9667	Grammomys_dolichurus	Rodentia	forest	0	0	0	1	30	1	number_of_individuals	No_comment
forest/open	Wilson_et_al_2010	South_Africa	MariepskopStateForest	grassland_forest_core	AT0725	Zambezian_And_Mopane_Woodlands	25	AT	Afrotropic	7	Tropical_and_Subtropical_Grasslands,_Savannas_and_Shrublands	mon_snapshot_year	0	many_year_seasons	0	972	trap_nights	sherman	1	0	0	0	0	0	0	24°30'S	30°58'E	-24.5	30.9667	Otomys_irroratus	Rodentia	forest	0	0	0	1	2	1	number_of_individuals	No_comment
forest/open	Wilson_et_al_2010	South_Africa	MariepskopStateForest	mature_plantation_forest_core	AT0725	Zambezian_And_Mopane_Woodlands	25	AT	Afrotropic	7	Tropical_and_Subtropical_Grasslands,_Savannas_and_Shrublands	mon_snapshot_year	0	many_year_seasons	0	972	trap_nights	sherman	1	0	0	0	0	0	0	24°30'S	30°58'E	-24.5	30.9667	Graphiurus_murinus	Rodentia	forest	0	0	0	1	18	1	number_of_individuals	No_comment
forest/open	Wilson_et_al_2010	South_Africa	MariepskopStateForest	mature_plantation_forest_core	AT0725	Zambezian_And_Mopane_Woodlands	25	AT	Afrotropic	7	Tropical_and_Subtropical_Grasslands,_Savannas_and_Shrublands	mon_snapshot_year	0	many_year_seasons	0	972	trap_nights	sherman	1	0	0	0	0	0	0	24°30'S	30°58'E	-24.5	30.9667	Myosorex_varius	Eulipotyphla	forest	0	0	0	1	12	1	number_of_individuals	No_comment
forest/open	Wilson_et_al_2010	South_Africa	MariepskopStateForest	mature_plantation_forest_core	AT0725	Zambezian_And_Mopane_Woodlands	25	AT	Afrotropic	7	Tropical_and_Subtropical_Grasslands,_Savannas_and_Shrublands	mon_snapshot_year	0	many_year_seasons	0	972	trap_nights	sherman	1	0	0	0	0	0	0	24°30'S	30°58'E	-24.5	30.9667	Grammomys_dolichurus	Rodentia	forest	0	0	0	1	12	1	number_of_individuals	No_comment
forest/open	Wilson_et_al_2010	South_Africa	MariepskopStateForest	harvested_plantation_forest_core	AT0725	Zambezian_And_Mopane_Woodlands	25	AT	Afrotropic	7	Tropical_and_Subtropical_Grasslands,_Savannas_and_Shrublands	mon_snapshot_year	0	many_year_seasons	0	972	trap_nights	sherman	1	0	0	0	0	0	0	24°30'S	30°58'E	-24.5	30.9667	Graphiurus_murinus	Rodentia	forest	0	0	0	1	24	1	number_of_individuals	No_comment
forest/open	Wilson_et_al_2010	South_Africa	MariepskopStateForest	harvested_plantation_forest_core	AT0725	Zambezian_And_Mopane_Woodlands	25	AT	Afrotropic	7	Tropical_and_Subtropical_Grasslands,_Savannas_and_Shrublands	mon_snapshot_year	0	many_year_seasons	0	972	trap_nights	sherman	1	0	0	0	0	0	0	24°30'S	30°58'E	-24.5	30.9667	Myosorex_varius	Eulipotyphla	forest	0	0	0	1	1	1	number_of_individuals	No_comment
forest/open	Wilson_et_al_2010	South_Africa	MariepskopStateForest	harvested_plantation_forest_core	AT0725	Zambezian_And_Mopane_Woodlands	25	AT	Afrotropic	7	Tropical_and_Subtropical_Grasslands,_Savannas_and_Shrublands	mon_snapshot_year	0	many_year_seasons	0	972	trap_nights	sherman	1	0	0	0	0	0	0	24°30'S	30°58'E	-24.5	30.9667	Mus_minutoides	Rodentia	forest	0	0	0	1	3	1	number_of_individuals	No_comment
forest/open	Wilson_et_al_2010	South_Africa	MariepskopStateForest	mature_plantation_forest_matrix	AT0725	Zambezian_And_Mopane_Woodlands	25	AT	Afrotropic	7	Tropical_and_Subtropical_Grasslands,_Savannas_and_Shrublands	mon_snapshot_year	0	many_year_seasons	0	972	trap_nights	sherman	1	0	0	0	0	0	0	24°30'S	30°58'E	-24.5	30.9667	Mus_minutoides	Rodentia	tree_plantation	0	0	0	1	2	1	number_of_individuals	No_comment
forest/open	Wilson_et_al_2010	South_Africa	MariepskopStateForest	harvested_plantation_forest_matrix	AT0725	Zambezian_And_Mopane_Woodlands	25	AT	Afrotropic	7	Tropical_and_Subtropical_Grasslands,_Savannas_and_Shrublands	mon_snapshot_year	0	many_year_seasons	0	972	trap_nights	sherman	1	0	0	0	0	0	0	24°30'S	30°58'E	-24.5	30.9667	Grammomys_dolichurus	Rodentia	open	1	0	0	1	3	1	number_of_individuals	No_comment
forest/open	Wilson_et_al_2010	South_Africa	MariepskopStateForest	harvested_plantation_forest_matrix	AT0725	Zambezian_And_Mopane_Woodlands	25	AT	Afrotropic	7	Tropical_and_Subtropical_Grasslands,_Savannas_and_Shrublands	mon_snapshot_year	0	many_year_seasons	0	972	trap_nights	sherman	1	0	0	0	0	0	0	24°30'S	30°58'E	-24.5	30.9667	Rhabdomys_pumilio	Rodentia	open	1	0	0	1	8	1	number_of_individuals	No_comment
forest/open	Wilson_et_al_2010	South_Africa	MariepskopStateForest	harvested_plantation_forest_matrix	AT0725	Zambezian_And_Mopane_Woodlands	25	AT	Afrotropic	7	Tropical_and_Subtropical_Grasslands,_Savannas_and_Shrublands	mon_snapshot_year	0	many_year_seasons	0	972	trap_nights	sherman	1	0	0	0	0	0	0	24°30'S	30°58'E	-24.5	30.9667	Otomys_irroratus	Rodentia	open	1	0	0	1	1	1	number_of_individuals	No_comment
forest/open	Wilson_et_al_2010	South_Africa	MariepskopStateForest	harvested_plantation_forest_matrix	AT0725	Zambezian_And_Mopane_Woodlands	25	AT	Afrotropic	7	Tropical_and_Subtropical_Grasslands,_Savannas_and_Shrublands	mon_snapshot_year	0	many_year_seasons	0	972	trap_nights	sherman	1	0	0	0	0	0	0	24°30'S	30°58'E	-24.5	30.9667	Mus_minutoides	Rodentia	open	1	0	0	1	3	1	number_of_individuals	No_comment
forest/open	Wilson_et_al_2010	South_Africa	MariepskopStateForest	harvested_plantation_forest_matrix	AT0725	Zambezian_And_Mopane_Woodlands	25	AT	Afrotropic	7	Tropical_and_Subtropical_Grasslands,_Savannas_and_Shrublands	mon_snapshot_year	0	many_year_seasons	0	972	trap_nights	sherman	1	0	0	0	0	0	0	24°30'S	30°58'E	-24.5	30.9667	Crocidura_sp.	Eulipotyphla	open	1	0	0	1	1	1	number_of_individuals	No_comment
forest/open	Wilson_et_al_2010	South_Africa	MariepskopStateForest	harvested_plantation_forest_matrix	AT0725	Zambezian_And_Mopane_Woodlands	25	AT	Afrotropic	7	Tropical_and_Subtropical_Grasslands,_Savannas_and_Shrublands	mon_snapshot_year	0	many_year_seasons	0	972	trap_nights	sherman	1	0	0	0	0	0	0	24°30'S	30°58'E	-24.5	30.9667	Mastomys_natalensis	Rodentia	open	1	0	0	1	9	1	number_of_individuals	No_comment
forest	Stepankova_&_Vohralik_2009	Czech_Republic	Central_Bohemia	unique	PA0445	Western_European_Broadleaf_Forests	45	PA	Palearctic	4	Temperate_Broadleaf_and_Mixed_Forests	many_years	0	spring_summer_autumn	0	486	trap_nights	chmela	1	0	0	0	0	0	0	49°52'N	14°16'E	49.8667	14.2667	Apodemus_flavicollis	Rodentia	edge	0	1	0	1	410	1	number_of_individuals	No_comment
forest	Stepankova_&_Vohralik_2009	Czech_Republic	Central_Bohemia	unique	PA0445	Western_European_Broadleaf_Forests	45	PA	Palearctic	4	Temperate_Broadleaf_and_Mixed_Forests	many_years	0	spring_summer_autumn	0	486	trap_nights	chmela	1	0	0	0	0	0	0	49°52'N	14°16'E	49.8667	14.2667	Myodes_glareolus	Rodentia	edge	0	1	0	1	6	1	number_of_individuals	No_comment
forest	Stepankova_&_Vohralik_2009	Czech_Republic	Central_Bohemia	unique	PA0445	Western_European_Broadleaf_Forests	45	PA	Palearctic	4	Temperate_Broadleaf_and_Mixed_Forests	many_years	0	spring_summer_autumn	0	486	trap_nights	chmela	1	0	0	0	0	0	0	49°52'N	14°16'E	49.8667	14.2667	Muscardinus_avellanarius	Rodentia	edge	0	1	0	1	7	1	number_of_individuals	No_comment
forest	Stepankova_&_Vohralik_2009	Czech_Republic	Central_Bohemia	unique	PA0445	Western_European_Broadleaf_Forests	45	PA	Palearctic	4	Temperate_Broadleaf_and_Mixed_Forests	many_years	0	spring_summer_autumn	0	486	trap_nights	chmela	1	0	0	0	0	0	0	49°52'N	14°16'E	49.8667	14.2667	Sorex_minutus	Eulipotyphla	edge	0	1	0	1	1	1	number_of_individuals	No_comment
forest	Thoisy_et_al_2009	French_Guiana	Cayenne	Le_Camp_du_Tigre	NT0125	Guianan_Moist_Forests	25	NT	Neotropic	1	Tropical_and_Subtropical_Moist_Broadleaf_Forests	two_year_snapshot	0	dry_wet	0	7257	trap_nights	tomahawk_BTTm_sherman	1	0	1	0	0	0	0	4°N	53°W	4	-53	Dasyprocta_leporina	Rodentia	forest	0	0	0	1	1	1	number_of_individuals	No_comment
forest	Thoisy_et_al_2009	French_Guiana	Cayenne	Le_Camp_du_Tigre	NT0125	Guianan_Moist_Forests	25	NT	Neotropic	1	Tropical_and_Subtropical_Moist_Broadleaf_Forests	two_year_snapshot	0	dry_wet	0	7257	trap_nights	tomahawk_BTTm_sherman	1	0	1	0	0	0	0	4°N	53°W	4	-53	Holochilus_sciureus	Rodentia	forest	0	0	0	1	2	1	number_of_individuals	No_comment
forest	Thoisy_et_al_2009	French_Guiana	Cayenne	Le_Camp_du_Tigre	NT0125	Guianan_Moist_Forests	25	NT	Neotropic	1	Tropical_and_Subtropical_Moist_Broadleaf_Forests	two_year_snapshot	0	dry_wet	0	7257	trap_nights	tomahawk_BTTm_sherman	1	0	1	0	0	0	0	4°N	53°W	4	-53	Makalata_didelphoides	Rodentia	forest	0	0	0	1	5	1	number_of_individuals	No_comment
forest	Thoisy_et_al_2009	French_Guiana	Cayenne	Le_Camp_du_Tigre	NT0125	Guianan_Moist_Forests	25	NT	Neotropic	1	Tropical_and_Subtropical_Moist_Broadleaf_Forests	two_year_snapshot	0	dry_wet	0	7257	trap_nights	tomahawk_BTTm_sherman	1	0	1	0	0	0	0	4°N	53°W	4	-53	Mesomys_hispidus	Rodentia	forest	0	0	0	1	4	1	number_of_individuals	No_comment
forest	Thoisy_et_al_2009	French_Guiana	Cayenne	Le_Camp_du_Tigre	NT0125	Guianan_Moist_Forests	25	NT	Neotropic	1	Tropical_and_Subtropical_Moist_Broadleaf_Forests	two_year_snapshot	0	dry_wet	0	7257	trap_nights	tomahawk_BTTm_sherman	1	0	1	0	0	0	0	4°N	53°W	4	-53	Oecomys_sp.	Rodentia	forest	0	0	0	1	25	1	number_of_individuals	No_comment
forest	Thoisy_et_al_2009	French_Guiana	Cayenne	Le_Camp_du_Tigre	NT0125	Guianan_Moist_Forests	25	NT	Neotropic	1	Tropical_and_Subtropical_Moist_Broadleaf_Forests	two_year_snapshot	0	dry_wet	0	7257	trap_nights	tomahawk_BTTm_sherman	1	0	1	0	0	0	0	4°N	53°W	4	-53	Hylaeamys_megacephalus	Rodentia	forest	0	0	0	1	8	1	number_of_individuals	No_comment
forest	Thoisy_et_al_2009	French_Guiana	Cayenne	Le_Camp_du_Tigre	NT0125	Guianan_Moist_Forests	25	NT	Neotropic	1	Tropical_and_Subtropical_Moist_Broadleaf_Forests	two_year_snapshot	0	dry_wet	0	7257	trap_nights	tomahawk_BTTm_sherman	1	0	1	0	0	0	0	4°N	53°W	4	-53	Proechimys_guyannensis	Rodentia	forest	0	0	0	1	44	1	number_of_individuals	No_comment
forest	Thoisy_et_al_2009	French_Guiana	Cayenne	Le_Camp_du_Tigre	NT0125	Guianan_Moist_Forests	25	NT	Neotropic	1	Tropical_and_Subtropical_Moist_Broadleaf_Forests	two_year_snapshot	0	dry_wet	0	7257	trap_nights	tomahawk_BTTm_sherman	1	0	1	0	0	0	0	4°N	53°W	4	-53	Zygodontomys_brevicauda	Rodentia	forest	0	0	0	1	16	1	number_of_individuals	No_comment
forest	Thoisy_et_al_2009	French_Guiana	Cayenne	Le_Camp_du_Tigre	NT0125	Guianan_Moist_Forests	25	NT	Neotropic	1	Tropical_and_Subtropical_Moist_Broadleaf_Forests	two_year_snapshot	0	dry_wet	0	7257	trap_nights	tomahawk_BTTm_sherman	1	0	1	0	0	0	0	4°N	53°W	4	-53	Caluromys_philander	Didelphimorphia	forest	0	0	0	1	13	1	number_of_individuals	No_comment
forest	Thoisy_et_al_2009	French_Guiana	Cayenne	Le_Camp_du_Tigre	NT0125	Guianan_Moist_Forests	25	NT	Neotropic	1	Tropical_and_Subtropical_Moist_Broadleaf_Forests	two_year_snapshot	0	dry_wet	0	7257	trap_nights	tomahawk_BTTm_sherman	1	0	1	0	0	0	0	4°N	53°W	4	-53	Marmosa_demerarae	Didelphimorphia	forest	0	0	0	1	40	1	number_of_individuals	No_comment
forest	Thoisy_et_al_2009	French_Guiana	Cayenne	Le_Camp_du_Tigre	NT0125	Guianan_Moist_Forests	25	NT	Neotropic	1	Tropical_and_Subtropical_Moist_Broadleaf_Forests	two_year_snapshot	0	dry_wet	0	7257	trap_nights	tomahawk_BTTm_sherman	1	0	1	0	0	0	0	4°N	53°W	4	-53	Didelphis_marsupialis	Didelphimorphia	forest	0	0	0	1	87	1	number_of_individuals	No_comment
forest	Thoisy_et_al_2009	French_Guiana	Cayenne	Le_Camp_du_Tigre	NT0125	Guianan_Moist_Forests	25	NT	Neotropic	1	Tropical_and_Subtropical_Moist_Broadleaf_Forests	two_year_snapshot	0	dry_wet	0	7257	trap_nights	tomahawk_BTTm_sherman	1	0	1	0	0	0	0	4°N	53°W	4	-53	Marmosops_parvidens	Didelphimorphia	forest	0	0	0	1	7	1	number_of_individuals	No_comment
forest	Thoisy_et_al_2009	French_Guiana	Cayenne	Le_Camp_du_Tigre	NT0125	Guianan_Moist_Forests	25	NT	Neotropic	1	Tropical_and_Subtropical_Moist_Broadleaf_Forests	two_year_snapshot	0	dry_wet	0	7257	trap_nights	tomahawk_BTTm_sherman	1	0	1	0	0	0	0	4°N	53°W	4	-53	Marmosa_murina	Didelphimorphia	forest	0	0	0	1	89	1	number_of_individuals	No_comment
forest	Thoisy_et_al_2009	French_Guiana	Cayenne	Le_Camp_du_Tigre	NT0125	Guianan_Moist_Forests	25	NT	Neotropic	1	Tropical_and_Subtropical_Moist_Broadleaf_Forests	two_year_snapshot	0	dry_wet	0	7257	trap_nights	tomahawk_BTTm_sherman	1	0	1	0	0	0	0	4°N	53°W	4	-53	Philander_opossum	Didelphimorphia	forest	0	0	0	1	37	1	number_of_individuals	No_comment
forest	Thoisy_et_al_2009	French_Guiana	Cayenne	Saint_Georges_de_l’Oyapock	NT0125	Guianan_Moist_Forests	25	NT	Neotropic	1	Tropical_and_Subtropical_Moist_Broadleaf_Forests	two_year_snapshot	0	dry_wet	0	2822	trap_nights	tomahawk_BTTm_sherman	1	0	1	0	0	0	0	4°N	53°W	4	-53	Mesomys_hispidus	Rodentia	edge	0	1	0	1	1	1	number_of_individuals	No_comment
forest	Thoisy_et_al_2009	French_Guiana	Cayenne	Saint_Georges_de_l’Oyapock	NT0125	Guianan_Moist_Forests	25	NT	Neotropic	1	Tropical_and_Subtropical_Moist_Broadleaf_Forests	two_year_snapshot	0	dry_wet	0	2822	trap_nights	tomahawk_BTTm_sherman	1	0	1	0	0	0	0	4°N	53°W	4	-53	Neacomys_paracou	Rodentia	edge	0	1	0	1	1	1	number_of_individuals	No_comment
forest	Thoisy_et_al_2009	French_Guiana	Cayenne	Saint_Georges_de_l’Oyapock	NT0125	Guianan_Moist_Forests	25	NT	Neotropic	1	Tropical_and_Subtropical_Moist_Broadleaf_Forests	two_year_snapshot	0	dry_wet	0	2822	trap_nights	tomahawk_BTTm_sherman	1	0	1	0	0	0	0	4°N	53°W	4	-53	Proechimys_guyannensis	Rodentia	edge	0	1	0	1	1	1	number_of_individuals	No_comment
forest	Thoisy_et_al_2009	French_Guiana	Cayenne	Saint_Georges_de_l’Oyapock	NT0125	Guianan_Moist_Forests	25	NT	Neotropic	1	Tropical_and_Subtropical_Moist_Broadleaf_Forests	two_year_snapshot	0	dry_wet	0	2822	trap_nights	tomahawk_BTTm_sherman	1	0	1	0	0	0	0	4°N	53°W	4	-53	Proechimys_cuvieri	Rodentia	edge	0	1	0	1	15	1	number_of_individuals	No_comment
forest	Thoisy_et_al_2009	French_Guiana	Cayenne	Saint_Georges_de_l’Oyapock	NT0125	Guianan_Moist_Forests	25	NT	Neotropic	1	Tropical_and_Subtropical_Moist_Broadleaf_Forests	two_year_snapshot	0	dry_wet	0	2822	trap_nights	tomahawk_BTTm_sherman	1	0	1	0	0	0	0	4°N	53°W	4	-53	Rattus_rattus	Rodentia	edge	0	1	0	1	1	1	number_of_individuals	No_comment
forest	Thoisy_et_al_2009	French_Guiana	Cayenne	Saint_Georges_de_l’Oyapock	NT0125	Guianan_Moist_Forests	25	NT	Neotropic	1	Tropical_and_Subtropical_Moist_Broadleaf_Forests	two_year_snapshot	0	dry_wet	0	2822	trap_nights	tomahawk_BTTm_sherman	1	0	1	0	0	0	0	4°N	53°W	4	-53	Rhipidomys_nitela	Rodentia	edge	0	1	0	1	2	1	number_of_individuals	No_comment
forest	Thoisy_et_al_2009	French_Guiana	Cayenne	Saint_Georges_de_l’Oyapock	NT0125	Guianan_Moist_Forests	25	NT	Neotropic	1	Tropical_and_Subtropical_Moist_Broadleaf_Forests	two_year_snapshot	0	dry_wet	0	2822	trap_nights	tomahawk_BTTm_sherman	1	0	1	0	0	0	0	4°N	53°W	4	-53	Caluromys_philander	Didelphimorphia	edge	0	1	0	1	1	1	number_of_individuals	No_comment
forest	Thoisy_et_al_2009	French_Guiana	Cayenne	Saint_Georges_de_l’Oyapock	NT0125	Guianan_Moist_Forests	25	NT	Neotropic	1	Tropical_and_Subtropical_Moist_Broadleaf_Forests	two_year_snapshot	0	dry_wet	0	2822	trap_nights	tomahawk_BTTm_sherman	1	0	1	0	0	0	0	4°N	53°W	4	-53	Marmosa_demerarae	Didelphimorphia	edge	0	1	0	1	5	1	number_of_individuals	No_comment
forest	Thoisy_et_al_2009	French_Guiana	Cayenne	Saint_Georges_de_l’Oyapock	NT0125	Guianan_Moist_Forests	25	NT	Neotropic	1	Tropical_and_Subtropical_Moist_Broadleaf_Forests	two_year_snapshot	0	dry_wet	0	2822	trap_nights	tomahawk_BTTm_sherman	1	0	1	0	0	0	0	4°N	53°W	4	-53	Didelphis_marsupialis	Didelphimorphia	edge	0	1	0	1	1	1	number_of_individuals	No_comment
forest	Thoisy_et_al_2009	French_Guiana	Cayenne	Saint_Georges_de_l’Oyapock	NT0125	Guianan_Moist_Forests	25	NT	Neotropic	1	Tropical_and_Subtropical_Moist_Broadleaf_Forests	two_year_snapshot	0	dry_wet	0	2822	trap_nights	tomahawk_BTTm_sherman	1	0	1	0	0	0	0	4°N	53°W	4	-53	Marmosa_murina	Didelphimorphia	edge	0	1	0	1	7	1	number_of_individuals	No_comment
forest	Thoisy_et_al_2009	French_Guiana	Cayenne	Saint_Georges_de_l’Oyapock	NT0125	Guianan_Moist_Forests	25	NT	Neotropic	1	Tropical_and_Subtropical_Moist_Broadleaf_Forests	two_year_snapshot	0	dry_wet	0	2822	trap_nights	tomahawk_BTTm_sherman	1	0	1	0	0	0	0	4°N	53°W	4	-53	Philander_opossum	Didelphimorphia	edge	0	1	0	1	1	1	number_of_individuals	No_comment
forest	Fortin_&_Doucet_2008	Canada	Quebec	La_Concepcion	NEA0604	Boreal_Shield	4	NEA	Nearctic	6	Boreal_Forests/Taiga	two_year_snapshot	0	summer	1	634.5	trap_nights	snaptrap_pitfall	0	1	0	0	1	0	0	46°10'N	74°44'W	46.1667	-74.7333	Myodes_gapperi	Rodentia	open	1	0	0	1	2	1	number_of_individuals	The_authors_showed_the_mean_relative_abundance_as_the_number_of_individuals_per_100_trap-nights._We_obtained_the_total_number_of_individuals_using_"mean_relative_abundance_(n_100_trap-nights)_x_effort_/100"
forest	Fortin_&_Doucet_2008	Canada	Quebec	La_Concepcion	NEA0604	Boreal_Shield	4	NEA	Nearctic	6	Boreal_Forests/Taiga	two_year_snapshot	0	summer	1	634.5	trap_nights	snaptrap_pitfall	0	1	0	0	1	0	0	46°10'N	74°44'W	46.1667	-74.7333	Microtus_pennsylvanicus	Rodentia	open	1	0	0	1	8	1	number_of_individuals	The_authors_showed_the_mean_relative_abundance_as_the_number_of_individuals_per_100_trap-nights._We_obtained_the_total_number_of_individuals_using_"mean_relative_abundance_(n_100_trap-nights)_x_effort_/100"
forest	Fortin_&_Doucet_2008	Canada	Quebec	La_Concepcion	NEA0604	Boreal_Shield	4	NEA	Nearctic	6	Boreal_Forests/Taiga	two_year_snapshot	0	summer	1	634.5	trap_nights	snaptrap_pitfall	0	1	0	0	1	0	0	46°10'N	74°44'W	46.1667	-74.7333	Synaptomys_cooperi	Rodentia	open	1	0	0	1	1	1	number_of_individuals	The_authors_showed_the_mean_relative_abundance_as_the_number_of_individuals_per_100_trap-nights._We_obtained_the_total_number_of_individuals_using_"mean_relative_abundance_(n_100_trap-nights)_x_effort_/100"
forest	Fortin_&_Doucet_2008	Canada	Quebec	La_Concepcion	NEA0604	Boreal_Shield	4	NEA	Nearctic	6	Boreal_Forests/Taiga	two_year_snapshot	0	summer	1	634.5	trap_nights	snaptrap_pitfall	0	1	0	0	1	0	0	46°10'N	74°44'W	46.1667	-74.7333	Zapus_hudsonius	Rodentia	open	1	0	0	1	2	1	number_of_individuals	The_authors_showed_the_mean_relative_abundance_as_the_number_of_individuals_per_100_trap-nights._We_obtained_the_total_number_of_individuals_using_"mean_relative_abundance_(n_100_trap-nights)_x_effort_/100"
forest	Fortin_&_Doucet_2008	Canada	Quebec	La_Concepcion	NEA0604	Boreal_Shield	4	NEA	Nearctic	6	Boreal_Forests/Taiga	two_year_snapshot	0	summer	1	634.5	trap_nights	snaptrap_pitfall	0	1	0	0	1	0	0	46°10'N	74°44'W	46.1667	-74.7333	Napaeozapus_insignis	Rodentia	open	1	0	0	1	5	1	number_of_individuals	The_authors_showed_the_mean_relative_abundance_as_the_number_of_individuals_per_100_trap-nights._We_obtained_the_total_number_of_individuals_using_"mean_relative_abundance_(n_100_trap-nights)_x_effort_/100"
forest	Fortin_&_Doucet_2008	Canada	Quebec	La_Concepcion	NEA0604	Boreal_Shield	4	NEA	Nearctic	6	Boreal_Forests/Taiga	two_year_snapshot	0	summer	1	634.5	trap_nights	snaptrap_pitfall	0	1	0	0	1	0	0	46°10'N	74°44'W	46.1667	-74.7333	Peromyscus_sp.	Rodentia	open	1	0	0	1	2	1	number_of_individuals	The_authors_showed_the_mean_relative_abundance_as_the_number_of_individuals_per_100_trap-nights._We_obtained_the_total_number_of_individuals_using_"mean_relative_abundance_(n_100_trap-nights)_x_effort_/100"
forest	Fortin_&_Doucet_2008	Canada	Quebec	La_Concepcion	NEA0604	Boreal_Shield	4	NEA	Nearctic	6	Boreal_Forests/Taiga	two_year_snapshot	0	summer	1	634.5	trap_nights	snaptrap_pitfall	0	1	0	0	1	0	0	46°10'N	74°44'W	46.1667	-74.7333	Sorex_cinereus	Eulipotyphla	open	1	0	0	1	15	1	number_of_individuals	The_authors_showed_the_mean_relative_abundance_as_the_number_of_individuals_per_100_trap-nights._We_obtained_the_total_number_of_individuals_using_"mean_relative_abundance_(n_100_trap-nights)_x_effort_/100"
forest	Fortin_&_Doucet_2008	Canada	Quebec	La_Concepcion	NEA0604	Boreal_Shield	4	NEA	Nearctic	6	Boreal_Forests/Taiga	two_year_snapshot	0	summer	1	634.5	trap_nights	snaptrap_pitfall	0	1	0	0	1	0	0	46°10'N	74°44'W	46.1667	-74.7333	Blarina_brevicauda	Eulipotyphla	open	1	0	0	1	21	1	number_of_individuals	The_authors_showed_the_mean_relative_abundance_as_the_number_of_individuals_per_100_trap-nights._We_obtained_the_total_number_of_individuals_using_"mean_relative_abundance_(n_100_trap-nights)_x_effort_/100"
forest	Fortin_&_Doucet_2008	Canada	Quebec	La_Concepcion	NEA0604	Boreal_Shield	4	NEA	Nearctic	6	Boreal_Forests/Taiga	two_year_snapshot	0	summer	1	634.5	trap_nights	snaptrap_pitfall	0	1	0	0	1	0	0	46°10'N	74°44'W	46.1667	-74.7333	Sorex_hoyi	Eulipotyphla	open	1	0	0	1	1	1	number_of_individuals	The_authors_showed_the_mean_relative_abundance_as_the_number_of_individuals_per_100_trap-nights._We_obtained_the_total_number_of_individuals_using_"mean_relative_abundance_(n_100_trap-nights)_x_effort_/100"
forest	Fortin_&_Doucet_2008	Canada	Quebec	La_Concepcion	NEA0604	Boreal_Shield	4	NEA	Nearctic	6	Boreal_Forests/Taiga	two_year_snapshot	0	summer	1	288.5	trap_nights	snaptrap_pitfall	0	1	0	0	1	0	0	46°10'N	74°44'W	46.1667	-74.7333	Myodes_gapperi	Rodentia	edge	0	1	0	1	2	1	number_of_individuals	The_authors_showed_the_mean_relative_abundance_as_the_number_of_individuals_per_100_trap-nights._We_obtained_the_total_number_of_individuals_using_"mean_relative_abundance_(n_100_trap-nights)_x_effort_/100"
forest	Fortin_&_Doucet_2008	Canada	Quebec	La_Concepcion	NEA0604	Boreal_Shield	4	NEA	Nearctic	6	Boreal_Forests/Taiga	two_year_snapshot	0	summer	1	288.5	trap_nights	snaptrap_pitfall	0	1	0	0	1	0	0	46°10'N	74°44'W	46.1667	-74.7333	Microtus_pennsylvanicus	Rodentia	edge	0	1	0	1	4	1	number_of_individuals	The_authors_showed_the_mean_relative_abundance_as_the_number_of_individuals_per_100_trap-nights._We_obtained_the_total_number_of_individuals_using_"mean_relative_abundance_(n_100_trap-nights)_x_effort_/100"
forest	Fortin_&_Doucet_2008	Canada	Quebec	La_Concepcion	NEA0604	Boreal_Shield	4	NEA	Nearctic	6	Boreal_Forests/Taiga	two_year_snapshot	0	summer	1	288.5	trap_nights	snaptrap_pitfall	0	1	0	0	1	0	0	46°10'N	74°44'W	46.1667	-74.7333	Zapus_hudsonius	Rodentia	edge	0	1	0	1	1	1	number_of_individuals	The_authors_showed_the_mean_relative_abundance_as_the_number_of_individuals_per_100_trap-nights._We_obtained_the_total_number_of_individuals_using_"mean_relative_abundance_(n_100_trap-nights)_x_effort_/100"
forest	Fortin_&_Doucet_2008	Canada	Quebec	La_Concepcion	NEA0604	Boreal_Shield	4	NEA	Nearctic	6	Boreal_Forests/Taiga	two_year_snapshot	0	summer	1	288.5	trap_nights	snaptrap_pitfall	0	1	0	0	1	0	0	46°10'N	74°44'W	46.1667	-74.7333	Napaeozapus_insignis	Rodentia	edge	0	1	0	1	1	1	number_of_individuals	The_authors_showed_the_mean_relative_abundance_as_the_number_of_individuals_per_100_trap-nights._We_obtained_the_total_number_of_individuals_using_"mean_relative_abundance_(n_100_trap-nights)_x_effort_/100"
forest	Fortin_&_Doucet_2008	Canada	Quebec	La_Concepcion	NEA0604	Boreal_Shield	4	NEA	Nearctic	6	Boreal_Forests/Taiga	two_year_snapshot	0	summer	1	288.5	trap_nights	snaptrap_pitfall	0	1	0	0	1	0	0	46°10'N	74°44'W	46.1667	-74.7333	Peromyscus_sp.	Rodentia	edge	0	1	0	1	3	1	number_of_individuals	The_authors_showed_the_mean_relative_abundance_as_the_number_of_individuals_per_100_trap-nights._We_obtained_the_total_number_of_individuals_using_"mean_relative_abundance_(n_100_trap-nights)_x_effort_/100"
forest	Fortin_&_Doucet_2008	Canada	Quebec	La_Concepcion	NEA0604	Boreal_Shield	4	NEA	Nearctic	6	Boreal_Forests/Taiga	two_year_snapshot	0	summer	1	288.5	trap_nights	snaptrap_pitfall	0	1	0	0	1	0	0	46°10'N	74°44'W	46.1667	-74.7333	Sorex_cinereus	Eulipotyphla	edge	0	1	0	1	11	1	number_of_individuals	The_authors_showed_the_mean_relative_abundance_as_the_number_of_individuals_per_100_trap-nights._We_obtained_the_total_number_of_individuals_using_"mean_relative_abundance_(n_100_trap-nights)_x_effort_/100"
forest	Fortin_&_Doucet_2008	Canada	Quebec	La_Concepcion	NEA0604	Boreal_Shield	4	NEA	Nearctic	6	Boreal_Forests/Taiga	two_year_snapshot	0	summer	1	288.5	trap_nights	snaptrap_pitfall	0	1	0	0	1	0	0	46°10'N	74°44'W	46.1667	-74.7333	Blarina_brevicauda	Eulipotyphla	edge	0	1	0	1	10	1	number_of_individuals	The_authors_showed_the_mean_relative_abundance_as_the_number_of_individuals_per_100_trap-nights._We_obtained_the_total_number_of_individuals_using_"mean_relative_abundance_(n_100_trap-nights)_x_effort_/100"
forest	Fortin_&_Doucet_2008	Canada	Quebec	La_Concepcion	NEA0604	Boreal_Shield	4	NEA	Nearctic	6	Boreal_Forests/Taiga	two_year_snapshot	0	summer	1	288.5	trap_nights	snaptrap_pitfall	0	1	0	0	1	0	0	46°10'N	74°44'W	46.1667	-74.7333	Sorex_fumeus	Eulipotyphla	edge	0	1	0	1	6	1	number_of_individuals	The_authors_showed_the_mean_relative_abundance_as_the_number_of_individuals_per_100_trap-nights._We_obtained_the_total_number_of_individuals_using_"mean_relative_abundance_(n_100_trap-nights)_x_effort_/100"
forest	Fortin_&_Doucet_2008	Canada	Quebec	La_Concepcion	NEA0604	Boreal_Shield	4	NEA	Nearctic	6	Boreal_Forests/Taiga	two_year_snapshot	0	summer	1	436	trap_nights	snaptrap_pitfall	0	1	0	0	1	0	0	46°10'N	74°44'W	46.1667	-74.7333	Myodes_gapperi	Rodentia	forest	0	0	0	1	5	1	number_of_individuals	The_authors_showed_the_mean_relative_abundance_as_the_number_of_individuals_per_100_trap-nights._We_obtained_the_total_number_of_individuals_using_"mean_relative_abundance_(n_100_trap-nights)_x_effort_/100"
forest	Fortin_&_Doucet_2008	Canada	Quebec	La_Concepcion	NEA0604	Boreal_Shield	4	NEA	Nearctic	6	Boreal_Forests/Taiga	two_year_snapshot	0	summer	1	436	trap_nights	snaptrap_pitfall	0	1	0	0	1	0	0	46°10'N	74°44'W	46.1667	-74.7333	Napaeozapus_insignis	Rodentia	forest	0	0	0	1	1	1	number_of_individuals	The_authors_showed_the_mean_relative_abundance_as_the_number_of_individuals_per_100_trap-nights._We_obtained_the_total_number_of_individuals_using_"mean_relative_abundance_(n_100_trap-nights)_x_effort_/100"
forest	Fortin_&_Doucet_2008	Canada	Quebec	La_Concepcion	NEA0604	Boreal_Shield	4	NEA	Nearctic	6	Boreal_Forests/Taiga	two_year_snapshot	0	summer	1	436	trap_nights	snaptrap_pitfall	0	1	0	0	1	0	0	46°10'N	74°44'W	46.1667	-74.7333	Peromyscus_sp.	Rodentia	forest	0	0	0	1	4	1	number_of_individuals	The_authors_showed_the_mean_relative_abundance_as_the_number_of_individuals_per_100_trap-nights._We_obtained_the_total_number_of_individuals_using_"mean_relative_abundance_(n_100_trap-nights)_x_effort_/100"
forest	Fortin_&_Doucet_2008	Canada	Quebec	La_Concepcion	NEA0604	Boreal_Shield	4	NEA	Nearctic	6	Boreal_Forests/Taiga	two_year_snapshot	0	summer	1	436	trap_nights	snaptrap_pitfall	0	1	0	0	1	0	0	46°10'N	74°44'W	46.1667	-74.7333	Sorex_cinereus	Eulipotyphla	forest	0	0	0	1	8	1	number_of_individuals	The_authors_showed_the_mean_relative_abundance_as_the_number_of_individuals_per_100_trap-nights._We_obtained_the_total_number_of_individuals_using_"mean_relative_abundance_(n_100_trap-nights)_x_effort_/100"
forest	Fortin_&_Doucet_2008	Canada	Quebec	La_Concepcion	NEA0604	Boreal_Shield	4	NEA	Nearctic	6	Boreal_Forests/Taiga	two_year_snapshot	0	summer	1	436	trap_nights	snaptrap_pitfall	0	1	0	0	1	0	0	46°10'N	74°44'W	46.1667	-74.7333	Blarina_brevicauda	Eulipotyphla	forest	0	0	0	1	16	1	number_of_individuals	The_authors_showed_the_mean_relative_abundance_as_the_number_of_individuals_per_100_trap-nights._We_obtained_the_total_number_of_individuals_using_"mean_relative_abundance_(n_100_trap-nights)_x_effort_/100"
forest	Fortin_&_Doucet_2008	Canada	Quebec	La_Concepcion	NEA0604	Boreal_Shield	4	NEA	Nearctic	6	Boreal_Forests/Taiga	two_year_snapshot	0	summer	1	436	trap_nights	snaptrap_pitfall	0	1	0	0	1	0	0	46°10'N	74°44'W	46.1667	-74.7333	Sorex_hoyi	Eulipotyphla	forest	0	0	0	1	2	1	number_of_individuals	The_authors_showed_the_mean_relative_abundance_as_the_number_of_individuals_per_100_trap-nights._We_obtained_the_total_number_of_individuals_using_"mean_relative_abundance_(n_100_trap-nights)_x_effort_/100"
forest	Fortin_&_Doucet_2008	Canada	Quebec	La_Concepcion	NEA0604	Boreal_Shield	4	NEA	Nearctic	6	Boreal_Forests/Taiga	two_year_snapshot	0	summer	1	436	trap_nights	snaptrap_pitfall	0	1	0	0	1	0	0	46°10'N	74°44'W	46.1667	-74.7333	Sorex_fumeus	Eulipotyphla	forest	0	0	0	1	5	1	number_of_individuals	The_authors_showed_the_mean_relative_abundance_as_the_number_of_individuals_per_100_trap-nights._We_obtained_the_total_number_of_individuals_using_"mean_relative_abundance_(n_100_trap-nights)_x_effort_/100"
forest	Fortin_&_Doucet_2008	Canada	Quebec	La_Concepcion_b	NEA0604	Boreal_Shield	4	NEA	Nearctic	6	Boreal_Forests/Taiga	two_year_snapshot	0	summer	1	451.5	trap_nights	snaptrap_pitfall	0	1	0	0	1	0	0	46°10'N	74°44'W	46.1667	-74.7333	Myodes_gapperi	Rodentia	forest	0	0	0	1	12	1	number_of_individuals	The_authors_showed_the_mean_relative_abundance_as_the_number_of_individuals_per_100_trap-nights._We_obtained_the_total_number_of_individuals_using_"mean_relative_abundance_(n_100_trap-nights)_x_effort_/100"
forest	Fortin_&_Doucet_2008	Canada	Quebec	La_Concepcion_b	NEA0604	Boreal_Shield	4	NEA	Nearctic	6	Boreal_Forests/Taiga	two_year_snapshot	0	summer	1	451.5	trap_nights	snaptrap_pitfall	0	1	0	0	1	0	0	46°10'N	74°44'W	46.1667	-74.7333	Napaeozapus_insignis	Rodentia	forest	0	0	0	1	3	1	number_of_individuals	The_authors_showed_the_mean_relative_abundance_as_the_number_of_individuals_per_100_trap-nights._We_obtained_the_total_number_of_individuals_using_"mean_relative_abundance_(n_100_trap-nights)_x_effort_/100"
forest	Fortin_&_Doucet_2008	Canada	Quebec	La_Concepcion_b	NEA0604	Boreal_Shield	4	NEA	Nearctic	6	Boreal_Forests/Taiga	two_year_snapshot	0	summer	1	451.5	trap_nights	snaptrap_pitfall	0	1	0	0	1	0	0	46°10'N	74°44'W	46.1667	-74.7333	Peromyscus_sp.	Rodentia	forest	0	0	0	1	3	1	number_of_individuals	The_authors_showed_the_mean_relative_abundance_as_the_number_of_individuals_per_100_trap-nights._We_obtained_the_total_number_of_individuals_using_"mean_relative_abundance_(n_100_trap-nights)_x_effort_/100"
forest	Fortin_&_Doucet_2008	Canada	Quebec	La_Concepcion_b	NEA0604	Boreal_Shield	4	NEA	Nearctic	6	Boreal_Forests/Taiga	two_year_snapshot	0	summer	1	451.5	trap_nights	snaptrap_pitfall	0	1	0	0	1	0	0	46°10'N	74°44'W	46.1667	-74.7333	Sorex_cinereus	Eulipotyphla	forest	0	0	0	1	8	1	number_of_individuals	The_authors_showed_the_mean_relative_abundance_as_the_number_of_individuals_per_100_trap-nights._We_obtained_the_total_number_of_individuals_using_"mean_relative_abundance_(n_100_trap-nights)_x_effort_/100"
forest	Fortin_&_Doucet_2008	Canada	Quebec	La_Concepcion_b	NEA0604	Boreal_Shield	4	NEA	Nearctic	6	Boreal_Forests/Taiga	two_year_snapshot	0	summer	1	451.5	trap_nights	snaptrap_pitfall	0	1	0	0	1	0	0	46°10'N	74°44'W	46.1667	-74.7333	Blarina_brevicauda	Eulipotyphla	forest	0	0	0	1	9	1	number_of_individuals	The_authors_showed_the_mean_relative_abundance_as_the_number_of_individuals_per_100_trap-nights._We_obtained_the_total_number_of_individuals_using_"mean_relative_abundance_(n_100_trap-nights)_x_effort_/100"
forest	Fortin_&_Doucet_2008	Canada	Quebec	La_Concepcion_b	NEA0604	Boreal_Shield	4	NEA	Nearctic	6	Boreal_Forests/Taiga	two_year_snapshot	0	summer	1	451.5	trap_nights	snaptrap_pitfall	0	1	0	0	1	0	0	46°10'N	74°44'W	46.1667	-74.7333	Sorex_hoyi	Eulipotyphla	forest	0	0	0	1	1	1	number_of_individuals	The_authors_showed_the_mean_relative_abundance_as_the_number_of_individuals_per_100_trap-nights._We_obtained_the_total_number_of_individuals_using_"mean_relative_abundance_(n_100_trap-nights)_x_effort_/100"
forest	Fortin_&_Doucet_2008	Canada	Quebec	La_Concepcion_b	NEA0604	Boreal_Shield	4	NEA	Nearctic	6	Boreal_Forests/Taiga	two_year_snapshot	0	summer	1	451.5	trap_nights	snaptrap_pitfall	0	1	0	0	1	0	0	46°10'N	74°44'W	46.1667	-74.7333	Sorex_fumeus	Eulipotyphla	forest	0	0	0	1	1	1	number_of_individuals	The_authors_showed_the_mean_relative_abundance_as_the_number_of_individuals_per_100_trap-nights._We_obtained_the_total_number_of_individuals_using_"mean_relative_abundance_(n_100_trap-nights)_x_effort_/100"
forest	Fortin_&_Doucet_2008	Canada	Quebec	Windsor	NEA0411	Northern_Appalachian_/_Acadian	11	NEA	Nearctic	4	Temperate_Broadleaf_and_Mixed_Forests	two_year_snapshot	0	summer	1	1099.5	trap_nights	snaptrap_pitfall	0	1	0	0	1	0	0	45°35'N	71°50'W	45.5833	-71.8333	Myodes_gapperi	Rodentia	open	1	0	0	1	5	1	number_of_individuals	The_authors_showed_the_mean_relative_abundance_as_the_number_of_individuals_per_100_trap-nights._We_obtained_the_total_number_of_individuals_using_"mean_relative_abundance_(n_100_trap-nights)_x_effort_/100"
forest	Fortin_&_Doucet_2008	Canada	Quebec	Windsor	NEA0411	Northern_Appalachian_/_Acadian	11	NEA	Nearctic	4	Temperate_Broadleaf_and_Mixed_Forests	two_year_snapshot	0	summer	1	1099.5	trap_nights	snaptrap_pitfall	0	1	0	0	1	0	0	45°35'N	71°50'W	45.5833	-71.8333	Microtus_pennsylvanicus	Rodentia	open	1	0	0	1	25	1	number_of_individuals	The_authors_showed_the_mean_relative_abundance_as_the_number_of_individuals_per_100_trap-nights._We_obtained_the_total_number_of_individuals_using_"mean_relative_abundance_(n_100_trap-nights)_x_effort_/100"
forest	Fortin_&_Doucet_2008	Canada	Quebec	Windsor	NEA0411	Northern_Appalachian_/_Acadian	11	NEA	Nearctic	4	Temperate_Broadleaf_and_Mixed_Forests	two_year_snapshot	0	summer	1	1099.5	trap_nights	snaptrap_pitfall	0	1	0	0	1	0	0	45°35'N	71°50'W	45.5833	-71.8333	Zapus_hudsonius	Rodentia	open	1	0	0	1	16	1	number_of_individuals	The_authors_showed_the_mean_relative_abundance_as_the_number_of_individuals_per_100_trap-nights._We_obtained_the_total_number_of_individuals_using_"mean_relative_abundance_(n_100_trap-nights)_x_effort_/100"
forest	Fortin_&_Doucet_2008	Canada	Quebec	Windsor	NEA0411	Northern_Appalachian_/_Acadian	11	NEA	Nearctic	4	Temperate_Broadleaf_and_Mixed_Forests	two_year_snapshot	0	summer	1	1099.5	trap_nights	snaptrap_pitfall	0	1	0	0	1	0	0	45°35'N	71°50'W	45.5833	-71.8333	Napaeozapus_insignis	Rodentia	open	1	0	0	1	8	1	number_of_individuals	The_authors_showed_the_mean_relative_abundance_as_the_number_of_individuals_per_100_trap-nights._We_obtained_the_total_number_of_individuals_using_"mean_relative_abundance_(n_100_trap-nights)_x_effort_/100"
forest	Fortin_&_Doucet_2008	Canada	Quebec	Windsor	NEA0411	Northern_Appalachian_/_Acadian	11	NEA	Nearctic	4	Temperate_Broadleaf_and_Mixed_Forests	two_year_snapshot	0	summer	1	1099.5	trap_nights	snaptrap_pitfall	0	1	0	0	1	0	0	45°35'N	71°50'W	45.5833	-71.8333	Peromyscus_sp.	Rodentia	open	1	0	0	1	3	1	number_of_individuals	The_authors_showed_the_mean_relative_abundance_as_the_number_of_individuals_per_100_trap-nights._We_obtained_the_total_number_of_individuals_using_"mean_relative_abundance_(n_100_trap-nights)_x_effort_/100"
forest	Fortin_&_Doucet_2008	Canada	Quebec	Windsor	NEA0411	Northern_Appalachian_/_Acadian	11	NEA	Nearctic	4	Temperate_Broadleaf_and_Mixed_Forests	two_year_snapshot	0	summer	1	1099.5	trap_nights	snaptrap_pitfall	0	1	0	0	1	0	0	45°35'N	71°50'W	45.5833	-71.8333	Sorex_cinereus	Eulipotyphla	open	1	0	0	1	33	1	number_of_individuals	The_authors_showed_the_mean_relative_abundance_as_the_number_of_individuals_per_100_trap-nights._We_obtained_the_total_number_of_individuals_using_"mean_relative_abundance_(n_100_trap-nights)_x_effort_/100"
forest	Fortin_&_Doucet_2008	Canada	Quebec	Windsor	NEA0411	Northern_Appalachian_/_Acadian	11	NEA	Nearctic	4	Temperate_Broadleaf_and_Mixed_Forests	two_year_snapshot	0	summer	1	1099.5	trap_nights	snaptrap_pitfall	0	1	0	0	1	0	0	45°35'N	71°50'W	45.5833	-71.8333	Blarina_brevicauda	Eulipotyphla	open	1	0	0	1	16	1	number_of_individuals	The_authors_showed_the_mean_relative_abundance_as_the_number_of_individuals_per_100_trap-nights._We_obtained_the_total_number_of_individuals_using_"mean_relative_abundance_(n_100_trap-nights)_x_effort_/100"
forest	Fortin_&_Doucet_2008	Canada	Quebec	Windsor	NEA0411	Northern_Appalachian_/_Acadian	11	NEA	Nearctic	4	Temperate_Broadleaf_and_Mixed_Forests	two_year_snapshot	0	summer	1	1099.5	trap_nights	snaptrap_pitfall	0	1	0	0	1	0	0	45°35'N	71°50'W	45.5833	-71.8333	Sorex_hoyi	Eulipotyphla	open	1	0	0	1	3	1	number_of_individuals	The_authors_showed_the_mean_relative_abundance_as_the_number_of_individuals_per_100_trap-nights._We_obtained_the_total_number_of_individuals_using_"mean_relative_abundance_(n_100_trap-nights)_x_effort_/100"
forest	Fortin_&_Doucet_2008	Canada	Quebec	Windsor	NEA0411	Northern_Appalachian_/_Acadian	11	NEA	Nearctic	4	Temperate_Broadleaf_and_Mixed_Forests	two_year_snapshot	0	summer	1	1099.5	trap_nights	snaptrap_pitfall	0	1	0	0	1	0	0	45°35'N	71°50'W	45.5833	-71.8333	Sorex_fumeus	Eulipotyphla	open	1	0	0	1	3	1	number_of_individuals	The_authors_showed_the_mean_relative_abundance_as_the_number_of_individuals_per_100_trap-nights._We_obtained_the_total_number_of_individuals_using_"mean_relative_abundance_(n_100_trap-nights)_x_effort_/100"
forest	Fortin_&_Doucet_2008	Canada	Quebec	Windsor	NEA0411	Northern_Appalachian_/_Acadian	11	NEA	Nearctic	4	Temperate_Broadleaf_and_Mixed_Forests	two_year_snapshot	0	summer	1	466.5	trap_nights	snaptrap_pitfall	0	1	0	0	1	0	0	45°35'N	71°50'W	45.5833	-71.8333	Myodes_gapperi	Rodentia	edge	0	1	0	1	4	1	number_of_individuals	The_authors_showed_the_mean_relative_abundance_as_the_number_of_individuals_per_100_trap-nights._We_obtained_the_total_number_of_individuals_using_"mean_relative_abundance_(n_100_trap-nights)_x_effort_/100"
forest	Fortin_&_Doucet_2008	Canada	Quebec	Windsor	NEA0411	Northern_Appalachian_/_Acadian	11	NEA	Nearctic	4	Temperate_Broadleaf_and_Mixed_Forests	two_year_snapshot	0	summer	1	466.5	trap_nights	snaptrap_pitfall	0	1	0	0	1	0	0	45°35'N	71°50'W	45.5833	-71.8333	Microtus_pennsylvanicus	Rodentia	edge	0	1	0	1	26	1	number_of_individuals	The_authors_showed_the_mean_relative_abundance_as_the_number_of_individuals_per_100_trap-nights._We_obtained_the_total_number_of_individuals_using_"mean_relative_abundance_(n_100_trap-nights)_x_effort_/100"
forest	Fortin_&_Doucet_2008	Canada	Quebec	Windsor	NEA0411	Northern_Appalachian_/_Acadian	11	NEA	Nearctic	4	Temperate_Broadleaf_and_Mixed_Forests	two_year_snapshot	0	summer	1	466.5	trap_nights	snaptrap_pitfall	0	1	0	0	1	0	0	45°35'N	71°50'W	45.5833	-71.8333	Zapus_hudsonius	Rodentia	edge	0	1	0	1	7	1	number_of_individuals	The_authors_showed_the_mean_relative_abundance_as_the_number_of_individuals_per_100_trap-nights._We_obtained_the_total_number_of_individuals_using_"mean_relative_abundance_(n_100_trap-nights)_x_effort_/100"
forest	Fortin_&_Doucet_2008	Canada	Quebec	Windsor	NEA0411	Northern_Appalachian_/_Acadian	11	NEA	Nearctic	4	Temperate_Broadleaf_and_Mixed_Forests	two_year_snapshot	0	summer	1	466.5	trap_nights	snaptrap_pitfall	0	1	0	0	1	0	0	45°35'N	71°50'W	45.5833	-71.8333	Napaeozapus_insignis	Rodentia	edge	0	1	0	1	7	1	number_of_individuals	The_authors_showed_the_mean_relative_abundance_as_the_number_of_individuals_per_100_trap-nights._We_obtained_the_total_number_of_individuals_using_"mean_relative_abundance_(n_100_trap-nights)_x_effort_/100"
forest	Fortin_&_Doucet_2008	Canada	Quebec	Windsor	NEA0411	Northern_Appalachian_/_Acadian	11	NEA	Nearctic	4	Temperate_Broadleaf_and_Mixed_Forests	two_year_snapshot	0	summer	1	466.5	trap_nights	snaptrap_pitfall	0	1	0	0	1	0	0	45°35'N	71°50'W	45.5833	-71.8333	Peromyscus_sp.	Rodentia	edge	0	1	0	1	9	1	number_of_individuals	The_authors_showed_the_mean_relative_abundance_as_the_number_of_individuals_per_100_trap-nights._We_obtained_the_total_number_of_individuals_using_"mean_relative_abundance_(n_100_trap-nights)_x_effort_/100"
forest	Fortin_&_Doucet_2008	Canada	Quebec	Windsor	NEA0411	Northern_Appalachian_/_Acadian	11	NEA	Nearctic	4	Temperate_Broadleaf_and_Mixed_Forests	two_year_snapshot	0	summer	1	466.5	trap_nights	snaptrap_pitfall	0	1	0	0	1	0	0	45°35'N	71°50'W	45.5833	-71.8333	Sorex_cinereus	Eulipotyphla	edge	0	1	0	1	26	1	number_of_individuals	The_authors_showed_the_mean_relative_abundance_as_the_number_of_individuals_per_100_trap-nights._We_obtained_the_total_number_of_individuals_using_"mean_relative_abundance_(n_100_trap-nights)_x_effort_/100"
forest	Fortin_&_Doucet_2008	Canada	Quebec	Windsor	NEA0411	Northern_Appalachian_/_Acadian	11	NEA	Nearctic	4	Temperate_Broadleaf_and_Mixed_Forests	two_year_snapshot	0	summer	1	466.5	trap_nights	snaptrap_pitfall	0	1	0	0	1	0	0	45°35'N	71°50'W	45.5833	-71.8333	Blarina_brevicauda	Eulipotyphla	edge	0	1	0	1	11	1	number_of_individuals	The_authors_showed_the_mean_relative_abundance_as_the_number_of_individuals_per_100_trap-nights._We_obtained_the_total_number_of_individuals_using_"mean_relative_abundance_(n_100_trap-nights)_x_effort_/100"
forest	Fortin_&_Doucet_2008	Canada	Quebec	Windsor	NEA0411	Northern_Appalachian_/_Acadian	11	NEA	Nearctic	4	Temperate_Broadleaf_and_Mixed_Forests	two_year_snapshot	0	summer	1	466.5	trap_nights	snaptrap_pitfall	0	1	0	0	1	0	0	45°35'N	71°50'W	45.5833	-71.8333	Sorex_fumeus	Eulipotyphla	edge	0	1	0	1	1	1	number_of_individuals	The_authors_showed_the_mean_relative_abundance_as_the_number_of_individuals_per_100_trap-nights._We_obtained_the_total_number_of_individuals_using_"mean_relative_abundance_(n_100_trap-nights)_x_effort_/100"
forest	Fortin_&_Doucet_2008	Canada	Quebec	Windsor	NEA0411	Northern_Appalachian_/_Acadian	11	NEA	Nearctic	4	Temperate_Broadleaf_and_Mixed_Forests	two_year_snapshot	0	summer	1	706	trap_nights	snaptrap_pitfall	0	1	0	0	1	0	0	45°35'N	71°50'W	45.5833	-71.8333	Myodes_gapperi	Rodentia	forest	0	0	0	1	13	1	number_of_individuals	The_authors_showed_the_mean_relative_abundance_as_the_number_of_individuals_per_100_trap-nights._We_obtained_the_total_number_of_individuals_using_"mean_relative_abundance_(n_100_trap-nights)_x_effort_/100"
forest	Fortin_&_Doucet_2008	Canada	Quebec	Windsor	NEA0411	Northern_Appalachian_/_Acadian	11	NEA	Nearctic	4	Temperate_Broadleaf_and_Mixed_Forests	two_year_snapshot	0	summer	1	706	trap_nights	snaptrap_pitfall	0	1	0	0	1	0	0	45°35'N	71°50'W	45.5833	-71.8333	Microtus_pennsylvanicus	Rodentia	forest	0	0	0	1	1	1	number_of_individuals	The_authors_showed_the_mean_relative_abundance_as_the_number_of_individuals_per_100_trap-nights._We_obtained_the_total_number_of_individuals_using_"mean_relative_abundance_(n_100_trap-nights)_x_effort_/100"
forest	Fortin_&_Doucet_2008	Canada	Quebec	Windsor	NEA0411	Northern_Appalachian_/_Acadian	11	NEA	Nearctic	4	Temperate_Broadleaf_and_Mixed_Forests	two_year_snapshot	0	summer	1	706	trap_nights	snaptrap_pitfall	0	1	0	0	1	0	0	45°35'N	71°50'W	45.5833	-71.8333	Zapus_hudsonius	Rodentia	forest	0	0	0	1	2	1	number_of_individuals	The_authors_showed_the_mean_relative_abundance_as_the_number_of_individuals_per_100_trap-nights._We_obtained_the_total_number_of_individuals_using_"mean_relative_abundance_(n_100_trap-nights)_x_effort_/100"
forest	Fortin_&_Doucet_2008	Canada	Quebec	Windsor	NEA0411	Northern_Appalachian_/_Acadian	11	NEA	Nearctic	4	Temperate_Broadleaf_and_Mixed_Forests	two_year_snapshot	0	summer	1	706	trap_nights	snaptrap_pitfall	0	1	0	0	1	0	0	45°35'N	71°50'W	45.5833	-71.8333	Napaeozapus_insignis	Rodentia	forest	0	0	0	1	7	1	number_of_individuals	The_authors_showed_the_mean_relative_abundance_as_the_number_of_individuals_per_100_trap-nights._We_obtained_the_total_number_of_individuals_using_"mean_relative_abundance_(n_100_trap-nights)_x_effort_/100"
forest	Fortin_&_Doucet_2008	Canada	Quebec	Windsor	NEA0411	Northern_Appalachian_/_Acadian	11	NEA	Nearctic	4	Temperate_Broadleaf_and_Mixed_Forests	two_year_snapshot	0	summer	1	706	trap_nights	snaptrap_pitfall	0	1	0	0	1	0	0	45°35'N	71°50'W	45.5833	-71.8333	Peromyscus_sp.	Rodentia	forest	0	0	0	1	23	1	number_of_individuals	The_authors_showed_the_mean_relative_abundance_as_the_number_of_individuals_per_100_trap-nights._We_obtained_the_total_number_of_individuals_using_"mean_relative_abundance_(n_100_trap-nights)_x_effort_/100"
forest	Fortin_&_Doucet_2008	Canada	Quebec	Windsor	NEA0411	Northern_Appalachian_/_Acadian	11	NEA	Nearctic	4	Temperate_Broadleaf_and_Mixed_Forests	two_year_snapshot	0	summer	1	706	trap_nights	snaptrap_pitfall	0	1	0	0	1	0	0	45°35'N	71°50'W	45.5833	-71.8333	Sorex_cinereus	Eulipotyphla	forest	0	0	0	1	12	1	number_of_individuals	The_authors_showed_the_mean_relative_abundance_as_the_number_of_individuals_per_100_trap-nights._We_obtained_the_total_number_of_individuals_using_"mean_relative_abundance_(n_100_trap-nights)_x_effort_/100"
forest	Fortin_&_Doucet_2008	Canada	Quebec	Windsor	NEA0411	Northern_Appalachian_/_Acadian	11	NEA	Nearctic	4	Temperate_Broadleaf_and_Mixed_Forests	two_year_snapshot	0	summer	1	706	trap_nights	snaptrap_pitfall	0	1	0	0	1	0	0	45°35'N	71°50'W	45.5833	-71.8333	Blarina_brevicauda	Eulipotyphla	forest	0	0	0	1	3	1	number_of_individuals	The_authors_showed_the_mean_relative_abundance_as_the_number_of_individuals_per_100_trap-nights._We_obtained_the_total_number_of_individuals_using_"mean_relative_abundance_(n_100_trap-nights)_x_effort_/100"
forest	Fortin_&_Doucet_2008	Canada	Quebec	Windsor	NEA0411	Northern_Appalachian_/_Acadian	11	NEA	Nearctic	4	Temperate_Broadleaf_and_Mixed_Forests	two_year_snapshot	0	summer	1	706	trap_nights	snaptrap_pitfall	0	1	0	0	1	0	0	45°35'N	71°50'W	45.5833	-71.8333	Sorex_hoyi	Eulipotyphla	forest	0	0	0	1	3	1	number_of_individuals	The_authors_showed_the_mean_relative_abundance_as_the_number_of_individuals_per_100_trap-nights._We_obtained_the_total_number_of_individuals_using_"mean_relative_abundance_(n_100_trap-nights)_x_effort_/100"
forest	Fortin_&_Doucet_2008	Canada	Quebec	Windsor_b	NEA0411	Northern_Appalachian_/_Acadian	11	NEA	Nearctic	4	Temperate_Broadleaf_and_Mixed_Forests	two_year_snapshot	0	summer	1	700	trap_nights	snaptrap_pitfall	0	1	0	0	1	0	0	45°35'N	71°50'W	45.5833	-71.8333	Myodes_gapperi	Rodentia	forest	0	0	0	1	20	1	number_of_individuals	The_authors_showed_the_mean_relative_abundance_as_the_number_of_individuals_per_100_trap-nights._We_obtained_the_total_number_of_individuals_using_"mean_relative_abundance_(n_100_trap-nights)_x_effort_/100"
forest	Fortin_&_Doucet_2008	Canada	Quebec	Windsor_b	NEA0411	Northern_Appalachian_/_Acadian	11	NEA	Nearctic	4	Temperate_Broadleaf_and_Mixed_Forests	two_year_snapshot	0	summer	1	700	trap_nights	snaptrap_pitfall	0	1	0	0	1	0	0	45°35'N	71°50'W	45.5833	-71.8333	Microtus_pennsylvanicus	Rodentia	forest	0	0	0	1	2	1	number_of_individuals	The_authors_showed_the_mean_relative_abundance_as_the_number_of_individuals_per_100_trap-nights._We_obtained_the_total_number_of_individuals_using_"mean_relative_abundance_(n_100_trap-nights)_x_effort_/100"
forest	Fortin_&_Doucet_2008	Canada	Quebec	Windsor_b	NEA0411	Northern_Appalachian_/_Acadian	11	NEA	Nearctic	4	Temperate_Broadleaf_and_Mixed_Forests	two_year_snapshot	0	summer	1	700	trap_nights	snaptrap_pitfall	0	1	0	0	1	0	0	45°35'N	71°50'W	45.5833	-71.8333	Napaeozapus_insignis	Rodentia	forest	0	0	0	1	6	1	number_of_individuals	The_authors_showed_the_mean_relative_abundance_as_the_number_of_individuals_per_100_trap-nights._We_obtained_the_total_number_of_individuals_using_"mean_relative_abundance_(n_100_trap-nights)_x_effort_/100"
forest	Fortin_&_Doucet_2008	Canada	Quebec	Windsor_b	NEA0411	Northern_Appalachian_/_Acadian	11	NEA	Nearctic	4	Temperate_Broadleaf_and_Mixed_Forests	two_year_snapshot	0	summer	1	700	trap_nights	snaptrap_pitfall	0	1	0	0	1	0	0	45°35'N	71°50'W	45.5833	-71.8333	Peromyscus_sp.	Rodentia	forest	0	0	0	1	21	1	number_of_individuals	The_authors_showed_the_mean_relative_abundance_as_the_number_of_individuals_per_100_trap-nights._We_obtained_the_total_number_of_individuals_using_"mean_relative_abundance_(n_100_trap-nights)_x_effort_/100"
forest	Fortin_&_Doucet_2008	Canada	Quebec	Windsor_b	NEA0411	Northern_Appalachian_/_Acadian	11	NEA	Nearctic	4	Temperate_Broadleaf_and_Mixed_Forests	two_year_snapshot	0	summer	1	700	trap_nights	snaptrap_pitfall	0	1	0	0	1	0	0	45°35'N	71°50'W	45.5833	-71.8333	Sorex_cinereus	Eulipotyphla	forest	0	0	0	1	22	1	number_of_individuals	The_authors_showed_the_mean_relative_abundance_as_the_number_of_individuals_per_100_trap-nights._We_obtained_the_total_number_of_individuals_using_"mean_relative_abundance_(n_100_trap-nights)_x_effort_/100"
forest	Fortin_&_Doucet_2008	Canada	Quebec	Windsor_b	NEA0411	Northern_Appalachian_/_Acadian	11	NEA	Nearctic	4	Temperate_Broadleaf_and_Mixed_Forests	two_year_snapshot	0	summer	1	700	trap_nights	snaptrap_pitfall	0	1	0	0	1	0	0	45°35'N	71°50'W	45.5833	-71.8333	Blarina_brevicauda	Eulipotyphla	forest	0	0	0	1	10	1	number_of_individuals	The_authors_showed_the_mean_relative_abundance_as_the_number_of_individuals_per_100_trap-nights._We_obtained_the_total_number_of_individuals_using_"mean_relative_abundance_(n_100_trap-nights)_x_effort_/100"
forest	Fortin_&_Doucet_2008	Canada	Quebec	Windsor_b	NEA0411	Northern_Appalachian_/_Acadian	11	NEA	Nearctic	4	Temperate_Broadleaf_and_Mixed_Forests	two_year_snapshot	0	summer	1	700	trap_nights	snaptrap_pitfall	0	1	0	0	1	0	0	45°35'N	71°50'W	45.5833	-71.8333	Sorex_hoyi	Eulipotyphla	forest	0	0	0	1	1	1	number_of_individuals	The_authors_showed_the_mean_relative_abundance_as_the_number_of_individuals_per_100_trap-nights._We_obtained_the_total_number_of_individuals_using_"mean_relative_abundance_(n_100_trap-nights)_x_effort_/100"
forest	Suzán_et_al_2008	Panama	Panama	unique	NT0130	Isthmian-Pacific_Moist_Forests	30	NT	Neotropic	1	Tropical_and_Subtropical_Moist_Broadleaf_Forests	two_year_snapshot	0	dry_wet	0	3600	trap_nights	sherman	1	0	0	0	0	0	0	8.409251°	-80.677083°	8.40925	-80.6771	Didelphis_marsupialis	Didelphimorphia	forest	0	0	0	1	1	1	number_of_individuals	No_comment
forest	Suzán_et_al_2008	Panama	Panama	unique	NT0130	Isthmian-Pacific_Moist_Forests	30	NT	Neotropic	1	Tropical_and_Subtropical_Moist_Broadleaf_Forests	two_year_snapshot	0	dry_wet	0	3600	trap_nights	sherman	1	0	0	0	0	0	0	8.409251°	-80.677083°	8.40925	-80.6771	Heteromys_desmarestianus	Rodentia	forest	0	0	0	1	18	1	number_of_individuals	No_comment
forest	Suzán_et_al_2008	Panama	Panama	unique	NT0130	Isthmian-Pacific_Moist_Forests	30	NT	Neotropic	1	Tropical_and_Subtropical_Moist_Broadleaf_Forests	two_year_snapshot	0	dry_wet	0	3600	trap_nights	sherman	1	0	0	0	0	0	0	8.409251°	-80.677083°	8.40925	-80.6771	Marmosa_mexicana	Didelphimorphia	forest	0	0	0	1	1	1	number_of_individuals	No_comment
forest	Suzán_et_al_2008	Panama	Panama	unique	NT0130	Isthmian-Pacific_Moist_Forests	30	NT	Neotropic	1	Tropical_and_Subtropical_Moist_Broadleaf_Forests	two_year_snapshot	0	dry_wet	0	3600	trap_nights	sherman	1	0	0	0	0	0	0	8.409251°	-80.677083°	8.40925	-80.6771	Marmosa_robinsoni	Didelphimorphia	forest	0	0	0	1	1	1	number_of_individuals	No_comment
forest	Suzán_et_al_2008	Panama	Panama	unique	NT0130	Isthmian-Pacific_Moist_Forests	30	NT	Neotropic	1	Tropical_and_Subtropical_Moist_Broadleaf_Forests	two_year_snapshot	0	dry_wet	0	3600	trap_nights	sherman	1	0	0	0	0	0	0	8.409251°	-80.677083°	8.40925	-80.6771	Heteromys_adspersus	Rodentia	forest	0	0	0	1	14	1	number_of_individuals	No_comment
forest	Suzán_et_al_2008	Panama	Panama	unique	NT0130	Isthmian-Pacific_Moist_Forests	30	NT	Neotropic	1	Tropical_and_Subtropical_Moist_Broadleaf_Forests	two_year_snapshot	0	dry_wet	0	3600	trap_nights	sherman	1	0	0	0	0	0	0	8.409251°	-80.677083°	8.40925	-80.6771	Sigmodontomys_alfari	Rodentia	forest	0	0	0	1	2	1	number_of_individuals	No_comment
forest	Suzán_et_al_2008	Panama	Panama	unique	NT0130	Isthmian-Pacific_Moist_Forests	30	NT	Neotropic	1	Tropical_and_Subtropical_Moist_Broadleaf_Forests	two_year_snapshot	0	dry_wet	0	3600	trap_nights	sherman	1	0	0	0	0	0	0	8.409251°	-80.677083°	8.40925	-80.6771	Transandinomys_bolivaris	Rodentia	forest	0	0	0	1	8	1	number_of_individuals	No_comment
forest	Suzán_et_al_2008	Panama	Panama	unique	NT0130	Isthmian-Pacific_Moist_Forests	30	NT	Neotropic	1	Tropical_and_Subtropical_Moist_Broadleaf_Forests	two_year_snapshot	0	dry_wet	0	3600	trap_nights	sherman	1	0	0	0	0	0	0	8.409251°	-80.677083°	8.40925	-80.6771	Peromyscus_mexicanus	Rodentia	forest	0	0	0	1	26	1	number_of_individuals	No_comment
forest	Suzán_et_al_2008	Panama	Panama	unique	NT0130	Isthmian-Pacific_Moist_Forests	30	NT	Neotropic	1	Tropical_and_Subtropical_Moist_Broadleaf_Forests	two_year_snapshot	0	dry_wet	0	3600	trap_nights	sherman	1	0	0	0	0	0	0	8.409251°	-80.677083°	8.40925	-80.6771	Reithrodontomys_creper	Rodentia	forest	0	0	0	1	3	1	number_of_individuals	No_comment
forest	Suzán_et_al_2008	Panama	Panama	unique	NT0130	Isthmian-Pacific_Moist_Forests	30	NT	Neotropic	1	Tropical_and_Subtropical_Moist_Broadleaf_Forests	two_year_snapshot	0	dry_wet	0	3600	trap_nights	sherman	1	0	0	0	0	0	0	8.409251°	-80.677083°	8.40925	-80.6771	Melanomys_caliginosus	Rodentia	forest	0	0	0	1	2	1	number_of_individuals	No_comment
forest	Suzán_et_al_2008	Panama	Panama	unique	NT0130	Isthmian-Pacific_Moist_Forests	30	NT	Neotropic	1	Tropical_and_Subtropical_Moist_Broadleaf_Forests	two_year_snapshot	0	dry_wet	0	3600	trap_nights	sherman	1	0	0	0	0	0	0	8.409251°	-80.677083°	8.40925	-80.6771	Proechimys_semispinosus	Rodentia	forest	0	0	0	1	2	1	number_of_individuals	No_comment
forest	Suzán_et_al_2008	Panama	Panama	unique	NT0130	Isthmian-Pacific_Moist_Forests	30	NT	Neotropic	1	Tropical_and_Subtropical_Moist_Broadleaf_Forests	two_year_snapshot	0	dry_wet	0	3600	trap_nights	sherman	1	0	0	0	0	0	0	8.409251°	-80.677083°	8.40925	-80.6771	Reithrodontomys_mexicanus	Rodentia	forest	0	0	0	1	13	1	number_of_individuals	No_comment
forest	Suzán_et_al_2008	Panama	Panama	unique	NT0130	Isthmian-Pacific_Moist_Forests	30	NT	Neotropic	1	Tropical_and_Subtropical_Moist_Broadleaf_Forests	two_year_snapshot	0	dry_wet	0	3600	trap_nights	sherman	1	0	0	0	0	0	0	8.409251°	-80.677083°	8.40925	-80.6771	Nephelomys_albigularis	Rodentia	forest	0	0	0	1	3	1	number_of_individuals	No_comment
forest	Suzán_et_al_2008	Panama	Panama	unique	NT0130	Isthmian-Pacific_Moist_Forests	30	NT	Neotropic	1	Tropical_and_Subtropical_Moist_Broadleaf_Forests	two_year_snapshot	0	dry_wet	0	3600	trap_nights	sherman	1	0	0	0	0	0	0	8.409251°	-80.677083°	8.40925	-80.6771	Transandinomys_talamancae	Rodentia	forest	0	0	0	1	3	1	number_of_individuals	No_comment
forest	Suzán_et_al_2008	Panama	Panama	unique	NT0130	Isthmian-Pacific_Moist_Forests	30	NT	Neotropic	1	Tropical_and_Subtropical_Moist_Broadleaf_Forests	two_year_snapshot	0	dry_wet	0	3600	trap_nights	sherman	1	0	0	0	0	0	0	8.409251°	-80.677083°	8.40925	-80.6771	Scotinomys_xerampelinus	Rodentia	forest	0	0	0	1	5	1	number_of_individuals	No_comment
forest	Suzán_et_al_2008	Panama	Panama	unique	NT0130	Isthmian-Pacific_Moist_Forests	30	NT	Neotropic	1	Tropical_and_Subtropical_Moist_Broadleaf_Forests	two_year_snapshot	0	dry_wet	0	3600	trap_nights	sherman	1	0	0	0	0	0	0	8.409251°	-80.677083°	8.40925	-80.6771	Zygodontomys_brevicauda	Rodentia	forest	0	0	0	1	1	1	number_of_individuals	No_comment
forest	Suzán_et_al_2008	Panama	Panama	unique	NT0130	Isthmian-Pacific_Moist_Forests	30	NT	Neotropic	1	Tropical_and_Subtropical_Moist_Broadleaf_Forests	two_year_snapshot	0	dry_wet	0	3600	trap_nights	sherman	1	0	0	0	0	0	0	8.409251°	-80.677083°	8.40925	-80.6771	Heteromys_adspersus	Rodentia	edge	0	1	0	1	10	1	number_of_individuals	No_comment
forest	Suzán_et_al_2008	Panama	Panama	unique	NT0130	Isthmian-Pacific_Moist_Forests	30	NT	Neotropic	1	Tropical_and_Subtropical_Moist_Broadleaf_Forests	two_year_snapshot	0	dry_wet	0	3600	trap_nights	sherman	1	0	0	0	0	0	0	8.409251°	-80.677083°	8.40925	-80.6771	Transandinomys_bolivaris	Rodentia	edge	0	1	0	1	1	1	number_of_individuals	No_comment
forest	Suzán_et_al_2008	Panama	Panama	unique	NT0130	Isthmian-Pacific_Moist_Forests	30	NT	Neotropic	1	Tropical_and_Subtropical_Moist_Broadleaf_Forests	two_year_snapshot	0	dry_wet	0	3600	trap_nights	sherman	1	0	0	0	0	0	0	8.409251°	-80.677083°	8.40925	-80.6771	Peromyscus_mexicanus	Rodentia	edge	0	1	0	1	13	1	number_of_individuals	No_comment
forest	Suzán_et_al_2008	Panama	Panama	unique	NT0130	Isthmian-Pacific_Moist_Forests	30	NT	Neotropic	1	Tropical_and_Subtropical_Moist_Broadleaf_Forests	two_year_snapshot	0	dry_wet	0	3600	trap_nights	sherman	1	0	0	0	0	0	0	8.409251°	-80.677083°	8.40925	-80.6771	Reithrodontomys_creper	Rodentia	edge	0	1	0	1	2	1	number_of_individuals	No_comment
forest	Suzán_et_al_2008	Panama	Panama	unique	NT0130	Isthmian-Pacific_Moist_Forests	30	NT	Neotropic	1	Tropical_and_Subtropical_Moist_Broadleaf_Forests	two_year_snapshot	0	dry_wet	0	3600	trap_nights	sherman	1	0	0	0	0	0	0	8.409251°	-80.677083°	8.40925	-80.6771	Melanomys_caliginosus	Rodentia	edge	0	1	0	1	2	1	number_of_individuals	No_comment
forest	Suzán_et_al_2008	Panama	Panama	unique	NT0130	Isthmian-Pacific_Moist_Forests	30	NT	Neotropic	1	Tropical_and_Subtropical_Moist_Broadleaf_Forests	two_year_snapshot	0	dry_wet	0	3600	trap_nights	sherman	1	0	0	0	0	0	0	8.409251°	-80.677083°	8.40925	-80.6771	Proechimys_semispinosus	Rodentia	edge	0	1	0	1	5	1	number_of_individuals	No_comment
forest	Suzán_et_al_2008	Panama	Panama	unique	NT0130	Isthmian-Pacific_Moist_Forests	30	NT	Neotropic	1	Tropical_and_Subtropical_Moist_Broadleaf_Forests	two_year_snapshot	0	dry_wet	0	3600	trap_nights	sherman	1	0	0	0	0	0	0	8.409251°	-80.677083°	8.40925	-80.6771	Tylomys_watsoni	Rodentia	edge	0	1	0	1	1	1	number_of_individuals	No_comment
forest	Suzán_et_al_2008	Panama	Panama	unique	NT0130	Isthmian-Pacific_Moist_Forests	30	NT	Neotropic	1	Tropical_and_Subtropical_Moist_Broadleaf_Forests	two_year_snapshot	0	dry_wet	0	3600	trap_nights	sherman	1	0	0	0	0	0	0	8.409251°	-80.677083°	8.40925	-80.6771	Reithrodontomys_sumichrasti	Rodentia	edge	0	1	0	1	9	1	number_of_individuals	No_comment
forest	Suzán_et_al_2008	Panama	Panama	unique	NT0130	Isthmian-Pacific_Moist_Forests	30	NT	Neotropic	1	Tropical_and_Subtropical_Moist_Broadleaf_Forests	two_year_snapshot	0	dry_wet	0	3600	trap_nights	sherman	1	0	0	0	0	0	0	8.409251°	-80.677083°	8.40925	-80.6771	Oligoryzomys_vegetus	Rodentia	edge	0	1	0	1	1	1	number_of_individuals	No_comment
forest	Suzán_et_al_2008	Panama	Panama	unique	NT0130	Isthmian-Pacific_Moist_Forests	30	NT	Neotropic	1	Tropical_and_Subtropical_Moist_Broadleaf_Forests	two_year_snapshot	0	dry_wet	0	3600	trap_nights	sherman	1	0	0	0	0	0	0	8.409251°	-80.677083°	8.40925	-80.6771	Reithrodontomys_mexicanus	Rodentia	edge	0	1	0	1	6	1	number_of_individuals	No_comment
forest	Suzán_et_al_2008	Panama	Panama	unique	NT0130	Isthmian-Pacific_Moist_Forests	30	NT	Neotropic	1	Tropical_and_Subtropical_Moist_Broadleaf_Forests	two_year_snapshot	0	dry_wet	0	3600	trap_nights	sherman	1	0	0	0	0	0	0	8.409251°	-80.677083°	8.40925	-80.6771	Nephelomys_albigularis	Rodentia	edge	0	1	0	1	4	1	number_of_individuals	No_comment
forest	Suzán_et_al_2008	Panama	Panama	unique	NT0130	Isthmian-Pacific_Moist_Forests	30	NT	Neotropic	1	Tropical_and_Subtropical_Moist_Broadleaf_Forests	two_year_snapshot	0	dry_wet	0	3600	trap_nights	sherman	1	0	0	0	0	0	0	8.409251°	-80.677083°	8.40925	-80.6771	Transandinomys_talamancae	Rodentia	edge	0	1	0	1	2	1	number_of_individuals	No_comment
forest	Suzán_et_al_2008	Panama	Panama	unique	NT0130	Isthmian-Pacific_Moist_Forests	30	NT	Neotropic	1	Tropical_and_Subtropical_Moist_Broadleaf_Forests	two_year_snapshot	0	dry_wet	0	3600	trap_nights	sherman	1	0	0	0	0	0	0	8.409251°	-80.677083°	8.40925	-80.6771	Scotinomys_xerampelinus	Rodentia	edge	0	1	0	1	11	1	number_of_individuals	No_comment
forest	Suzán_et_al_2008	Panama	Panama	unique	NT0130	Isthmian-Pacific_Moist_Forests	30	NT	Neotropic	1	Tropical_and_Subtropical_Moist_Broadleaf_Forests	two_year_snapshot	0	dry_wet	0	3600	trap_nights	sherman	1	0	0	0	0	0	0	8.409251°	-80.677083°	8.40925	-80.6771	Zygodontomys_brevicauda	Rodentia	edge	0	1	0	1	3	1	number_of_individuals	No_comment
forest	Suzán_et_al_2008	Panama	Panama	unique	NT0130	Isthmian-Pacific_Moist_Forests	30	NT	Neotropic	1	Tropical_and_Subtropical_Moist_Broadleaf_Forests	two_year_snapshot	0	dry_wet	0	3600	trap_nights	sherman	1	0	0	0	0	0	0	8.409251°	-80.677083°	8.40925	-80.6771	Oligoryzomys_fulvescens	Rodentia	edge	0	1	0	1	7	1	number_of_individuals	No_comment
forest	Suzán_et_al_2008	Panama	Panama	unique	NT0130	Isthmian-Pacific_Moist_Forests	30	NT	Neotropic	1	Tropical_and_Subtropical_Moist_Broadleaf_Forests	two_year_snapshot	0	dry_wet	0	3600	trap_nights	sherman	1	0	0	0	0	0	0	8.409251°	-80.677083°	8.40925	-80.6771	Sigmodon_hispidus	Rodentia	edge	0	1	0	1	3	1	number_of_individuals	No_comment
forest	Suzán_et_al_2008	Panama	Panama	unique	NT0130	Isthmian-Pacific_Moist_Forests	30	NT	Neotropic	1	Tropical_and_Subtropical_Moist_Broadleaf_Forests	two_year_snapshot	0	dry_wet	0	3600	trap_nights	sherman	1	0	0	0	0	0	0	8.409251°	-80.677083°	8.40925	-80.6771	Heteromys_adspersus	Rodentia	open	0	0	0	1	22	1	number_of_individuals	No_comment
forest	Suzán_et_al_2008	Panama	Panama	unique	NT0130	Isthmian-Pacific_Moist_Forests	30	NT	Neotropic	1	Tropical_and_Subtropical_Moist_Broadleaf_Forests	two_year_snapshot	0	dry_wet	0	3600	trap_nights	sherman	1	0	0	0	0	0	0	8.409251°	-80.677083°	8.40925	-80.6771	Reithrodontomys_mexicanus	Rodentia	open	0	0	0	1	1	1	number_of_individuals	No_comment
forest	Suzán_et_al_2008	Panama	Panama	unique	NT0130	Isthmian-Pacific_Moist_Forests	30	NT	Neotropic	1	Tropical_and_Subtropical_Moist_Broadleaf_Forests	two_year_snapshot	0	dry_wet	0	3600	trap_nights	sherman	1	0	0	0	0	0	0	8.409251°	-80.677083°	8.40925	-80.6771	Nephelomys_albigularis	Rodentia	open	0	0	0	1	1	1	number_of_individuals	No_comment
forest	Suzán_et_al_2008	Panama	Panama	unique	NT0130	Isthmian-Pacific_Moist_Forests	30	NT	Neotropic	1	Tropical_and_Subtropical_Moist_Broadleaf_Forests	two_year_snapshot	0	dry_wet	0	3600	trap_nights	sherman	1	0	0	0	0	0	0	8.409251°	-80.677083°	8.40925	-80.6771	Transandinomys_talamancae	Rodentia	open	0	0	0	1	1	1	number_of_individuals	No_comment
forest	Suzán_et_al_2008	Panama	Panama	unique	NT0130	Isthmian-Pacific_Moist_Forests	30	NT	Neotropic	1	Tropical_and_Subtropical_Moist_Broadleaf_Forests	two_year_snapshot	0	dry_wet	0	3600	trap_nights	sherman	1	0	0	0	0	0	0	8.409251°	-80.677083°	8.40925	-80.6771	Scotinomys_xerampelinus	Rodentia	open	0	0	0	1	3	1	number_of_individuals	No_comment
forest	Suzán_et_al_2008	Panama	Panama	unique	NT0130	Isthmian-Pacific_Moist_Forests	30	NT	Neotropic	1	Tropical_and_Subtropical_Moist_Broadleaf_Forests	two_year_snapshot	0	dry_wet	0	3600	trap_nights	sherman	1	0	0	0	0	0	0	8.409251°	-80.677083°	8.40925	-80.6771	Zygodontomys_brevicauda	Rodentia	open	0	0	0	1	4	1	number_of_individuals	No_comment
forest	Suzán_et_al_2008	Panama	Panama	unique	NT0130	Isthmian-Pacific_Moist_Forests	30	NT	Neotropic	1	Tropical_and_Subtropical_Moist_Broadleaf_Forests	two_year_snapshot	0	dry_wet	0	3600	trap_nights	sherman	1	0	0	0	0	0	0	8.409251°	-80.677083°	8.40925	-80.6771	Oligoryzomys_fulvescens	Rodentia	open	0	0	0	1	10	1	number_of_individuals	No_comment
forest	Suzán_et_al_2008	Panama	Panama	unique	NT0130	Isthmian-Pacific_Moist_Forests	30	NT	Neotropic	1	Tropical_and_Subtropical_Moist_Broadleaf_Forests	two_year_snapshot	0	dry_wet	0	3600	trap_nights	sherman	1	0	0	0	0	0	0	8.409251°	-80.677083°	8.40925	-80.6771	Sigmodon_hispidus	Rodentia	open	0	0	0	1	9	1	number_of_individuals	No_comment
forest	Suzán_et_al_2008	Panama	Panama	unique	NT0130	Isthmian-Pacific_Moist_Forests	30	NT	Neotropic	1	Tropical_and_Subtropical_Moist_Broadleaf_Forests	two_year_snapshot	0	dry_wet	0	3600	trap_nights	sherman	1	0	0	0	0	0	0	8.409251°	-80.677083°	8.40925	-80.6771	Mus_musculus	Rodentia	open	0	0	0	1	3	1	number_of_individuals	No_comment
forest	Santos-Filho_et_al_2008	Brazil	Mato_Grosso	unique	NT0212	Chiquitano_Dry_Forests	12	NT	Neotropic	2	Tropical_and_Subtropical_Dry_Broadleaf_Forests	two_year_snapshot	0	dry_rainy	0	4225	trap_nights	sherman_tomahawk_snaptrap_pitfall	1	1	1	0	1	0	0	15°15'06'':15°33'43''S	58°42'56'':58°00'17''W	-15.2517	-58.7156	Necromys_lasiurus	Rodentia	open	0	0	0	1	17	1	number_of_individuals	No_comment
forest	Santos-Filho_et_al_2008	Brazil	Mato_Grosso	unique	NT0212	Chiquitano_Dry_Forests	12	NT	Neotropic	2	Tropical_and_Subtropical_Dry_Broadleaf_Forests	two_year_snapshot	0	dry_rainy	0	4225	trap_nights	sherman_tomahawk_snaptrap_pitfall	1	1	1	0	1	0	0	15°15'06'':15°33'43''S	58°42'56'':58°00'17''W	-15.2517	-58.7156	Calomys_sp.	Rodentia	open	0	0	0	1	7	1	number_of_individuals	No_comment
forest	Santos-Filho_et_al_2008	Brazil	Mato_Grosso	unique	NT0212	Chiquitano_Dry_Forests	12	NT	Neotropic	2	Tropical_and_Subtropical_Dry_Broadleaf_Forests	two_year_snapshot	0	dry_rainy	0	4225	trap_nights	sherman_tomahawk_snaptrap_pitfall	1	1	1	0	1	0	0	15°15'06'':15°33'43''S	58°42'56'':58°00'17''W	-15.2517	-58.7156	Marmosa_murina	Didelphimorphia	open	0	0	0	1	2	1	number_of_individuals	No_comment
forest	Santos-Filho_et_al_2008	Brazil	Mato_Grosso	unique	NT0212	Chiquitano_Dry_Forests	12	NT	Neotropic	2	Tropical_and_Subtropical_Dry_Broadleaf_Forests	two_year_snapshot	0	dry_rainy	0	4225	trap_nights	sherman_tomahawk_snaptrap_pitfall	1	1	1	0	1	0	0	15°15'06'':15°33'43''S	58°42'56'':58°00'17''W	-15.2517	-58.7156	Gracilinanus_agilis	Didelphimorphia	open	0	0	0	1	2	1	number_of_individuals	No_comment
forest	Santos-Filho_et_al_2008	Brazil	Mato_Grosso	unique	NT0212	Chiquitano_Dry_Forests	12	NT	Neotropic	2	Tropical_and_Subtropical_Dry_Broadleaf_Forests	two_year_snapshot	0	dry_rainy	0	4225	trap_nights	sherman_tomahawk_snaptrap_pitfall	1	1	1	0	1	0	0	15°15'06'':15°33'43''S	58°42'56'':58°00'17''W	-15.2517	-58.7156	Monodelphis_adusta	Didelphimorphia	open	0	0	0	1	1	1	number_of_individuals	No_comment
forest	Santos-Filho_et_al_2008	Brazil	Mato_Grosso	unique	NT0212	Chiquitano_Dry_Forests	12	NT	Neotropic	2	Tropical_and_Subtropical_Dry_Broadleaf_Forests	two_year_snapshot	0	dry_rainy	0	4225	trap_nights	sherman_tomahawk_snaptrap_pitfall	1	1	1	0	1	0	0	15°15'06'':15°33'43''S	58°42'56'':58°00'17''W	-15.2517	-58.7156	Neacomys_spinosus	Rodentia	open	0	0	0	1	2	1	number_of_individuals	No_comment
forest	Santos-Filho_et_al_2008	Brazil	Mato_Grosso	unique	NT0212	Chiquitano_Dry_Forests	12	NT	Neotropic	2	Tropical_and_Subtropical_Dry_Broadleaf_Forests	two_year_snapshot	0	dry_rainy	0	4225	trap_nights	sherman_tomahawk_snaptrap_pitfall	1	1	1	0	1	0	0	15°15'06'':15°33'43''S	58°42'56'':58°00'17''W	-15.2517	-58.7156	Oligoryzomys_microtis	Rodentia	open	0	0	0	1	1	1	number_of_individuals	No_comment
forest	Santos-Filho_et_al_2008	Brazil	Mato_Grosso	unique	NT0212	Chiquitano_Dry_Forests	12	NT	Neotropic	2	Tropical_and_Subtropical_Dry_Broadleaf_Forests	two_year_snapshot	0	dry_rainy	0	4225	trap_nights	sherman_tomahawk_snaptrap_pitfall	1	1	1	0	1	0	0	15°15'06'':15°33'43''S	58°42'56'':58°00'17''W	-15.2517	-58.7156	Necromys_lasiurus	Rodentia	edge	0	1	0	1	4	1	number_of_individuals	No_comment
forest	Santos-Filho_et_al_2008	Brazil	Mato_Grosso	unique	NT0212	Chiquitano_Dry_Forests	12	NT	Neotropic	2	Tropical_and_Subtropical_Dry_Broadleaf_Forests	two_year_snapshot	0	dry_rainy	0	4225	trap_nights	sherman_tomahawk_snaptrap_pitfall	1	1	1	0	1	0	0	15°15'06'':15°33'43''S	58°42'56'':58°00'17''W	-15.2517	-58.7156	Calomys_sp.	Rodentia	edge	0	1	0	1	10	1	number_of_individuals	No_comment
forest	Santos-Filho_et_al_2008	Brazil	Mato_Grosso	unique	NT0212	Chiquitano_Dry_Forests	12	NT	Neotropic	2	Tropical_and_Subtropical_Dry_Broadleaf_Forests	two_year_snapshot	0	dry_rainy	0	4225	trap_nights	sherman_tomahawk_snaptrap_pitfall	1	1	1	0	1	0	0	15°15'06'':15°33'43''S	58°42'56'':58°00'17''W	-15.2517	-58.7156	Marmosa_murina	Didelphimorphia	edge	0	1	0	1	4	1	number_of_individuals	No_comment
forest	Santos-Filho_et_al_2008	Brazil	Mato_Grosso	unique	NT0212	Chiquitano_Dry_Forests	12	NT	Neotropic	2	Tropical_and_Subtropical_Dry_Broadleaf_Forests	two_year_snapshot	0	dry_rainy	0	4225	trap_nights	sherman_tomahawk_snaptrap_pitfall	1	1	1	0	1	0	0	15°15'06'':15°33'43''S	58°42'56'':58°00'17''W	-15.2517	-58.7156	Gracilinanus_agilis	Didelphimorphia	edge	0	1	0	1	5	1	number_of_individuals	No_comment
forest	Santos-Filho_et_al_2008	Brazil	Mato_Grosso	unique	NT0212	Chiquitano_Dry_Forests	12	NT	Neotropic	2	Tropical_and_Subtropical_Dry_Broadleaf_Forests	two_year_snapshot	0	dry_rainy	0	4225	trap_nights	sherman_tomahawk_snaptrap_pitfall	1	1	1	0	1	0	0	15°15'06'':15°33'43''S	58°42'56'':58°00'17''W	-15.2517	-58.7156	Monodelphis_adusta	Didelphimorphia	edge	0	1	0	1	5	1	number_of_individuals	No_comment
forest	Santos-Filho_et_al_2008	Brazil	Mato_Grosso	unique	NT0212	Chiquitano_Dry_Forests	12	NT	Neotropic	2	Tropical_and_Subtropical_Dry_Broadleaf_Forests	two_year_snapshot	0	dry_rainy	0	4225	trap_nights	sherman_tomahawk_snaptrap_pitfall	1	1	1	0	1	0	0	15°15'06'':15°33'43''S	58°42'56'':58°00'17''W	-15.2517	-58.7156	Oligoryzomys_microtis	Rodentia	edge	0	1	0	1	2	1	number_of_individuals	No_comment
forest	Santos-Filho_et_al_2008	Brazil	Mato_Grosso	unique	NT0212	Chiquitano_Dry_Forests	12	NT	Neotropic	2	Tropical_and_Subtropical_Dry_Broadleaf_Forests	two_year_snapshot	0	dry_rainy	0	4225	trap_nights	sherman_tomahawk_snaptrap_pitfall	1	1	1	0	1	0	0	15°15'06'':15°33'43''S	58°42'56'':58°00'17''W	-15.2517	-58.7156	Marmosops_noctivagus	Didelphimorphia	edge	0	1	0	1	27	1	number_of_individuals	No_comment
forest	Santos-Filho_et_al_2008	Brazil	Mato_Grosso	unique	NT0212	Chiquitano_Dry_Forests	12	NT	Neotropic	2	Tropical_and_Subtropical_Dry_Broadleaf_Forests	two_year_snapshot	0	dry_rainy	0	4225	trap_nights	sherman_tomahawk_snaptrap_pitfall	1	1	1	0	1	0	0	15°15'06'':15°33'43''S	58°42'56'':58°00'17''W	-15.2517	-58.7156	Marmosa_demerarae	Didelphimorphia	edge	0	1	0	1	23	1	number_of_individuals	No_comment
forest	Santos-Filho_et_al_2008	Brazil	Mato_Grosso	unique	NT0212	Chiquitano_Dry_Forests	12	NT	Neotropic	2	Tropical_and_Subtropical_Dry_Broadleaf_Forests	two_year_snapshot	0	dry_rainy	0	4225	trap_nights	sherman_tomahawk_snaptrap_pitfall	1	1	1	0	1	0	0	15°15'06'':15°33'43''S	58°42'56'':58°00'17''W	-15.2517	-58.7156	Hylaeamys_megacephalus	Rodentia	edge	0	1	0	1	11	1	number_of_individuals	No_comment
forest	Santos-Filho_et_al_2008	Brazil	Mato_Grosso	unique	NT0212	Chiquitano_Dry_Forests	12	NT	Neotropic	2	Tropical_and_Subtropical_Dry_Broadleaf_Forests	two_year_snapshot	0	dry_rainy	0	4225	trap_nights	sherman_tomahawk_snaptrap_pitfall	1	1	1	0	1	0	0	15°15'06'':15°33'43''S	58°42'56'':58°00'17''W	-15.2517	-58.7156	Oecomys_bicolor	Rodentia	edge	0	1	0	1	6	1	number_of_individuals	No_comment
forest	Santos-Filho_et_al_2008	Brazil	Mato_Grosso	unique	NT0212	Chiquitano_Dry_Forests	12	NT	Neotropic	2	Tropical_and_Subtropical_Dry_Broadleaf_Forests	two_year_snapshot	0	dry_rainy	0	4225	trap_nights	sherman_tomahawk_snaptrap_pitfall	1	1	1	0	1	0	0	15°15'06'':15°33'43''S	58°42'56'':58°00'17''W	-15.2517	-58.7156	Oecomys_roberti	Rodentia	edge	0	1	0	1	4	1	number_of_individuals	No_comment
forest	Santos-Filho_et_al_2008	Brazil	Mato_Grosso	unique	NT0212	Chiquitano_Dry_Forests	12	NT	Neotropic	2	Tropical_and_Subtropical_Dry_Broadleaf_Forests	two_year_snapshot	0	dry_rainy	0	4225	trap_nights	sherman_tomahawk_snaptrap_pitfall	1	1	1	0	1	0	0	15°15'06'':15°33'43''S	58°42'56'':58°00'17''W	-15.2517	-58.7156	Proechimys_longicaudatus	Rodentia	edge	0	1	0	1	2	1	number_of_individuals	No_comment
forest	Santos-Filho_et_al_2008	Brazil	Mato_Grosso	unique	NT0212	Chiquitano_Dry_Forests	12	NT	Neotropic	2	Tropical_and_Subtropical_Dry_Broadleaf_Forests	two_year_snapshot	0	dry_rainy	0	4225	trap_nights	sherman_tomahawk_snaptrap_pitfall	1	1	1	0	1	0	0	15°15'06'':15°33'43''S	58°42'56'':58°00'17''W	-15.2517	-58.7156	Euryoryzomys_nitidus	Rodentia	edge	0	1	0	1	1	1	number_of_individuals	No_comment
forest	Santos-Filho_et_al_2008	Brazil	Mato_Grosso	unique	NT0212	Chiquitano_Dry_Forests	12	NT	Neotropic	2	Tropical_and_Subtropical_Dry_Broadleaf_Forests	two_year_snapshot	0	dry_rainy	0	4225	trap_nights	sherman_tomahawk_snaptrap_pitfall	1	1	1	0	1	0	0	15°15'06'':15°33'43''S	58°42'56'':58°00'17''W	-15.2517	-58.7156	Metachirus_nudicaudatus	Rodentia	edge	0	1	0	1	1	1	number_of_individuals	No_comment
forest	Santos-Filho_et_al_2008	Brazil	Mato_Grosso	unique	NT0212	Chiquitano_Dry_Forests	12	NT	Neotropic	2	Tropical_and_Subtropical_Dry_Broadleaf_Forests	two_year_snapshot	0	dry_rainy	0	4225	trap_nights	sherman_tomahawk_snaptrap_pitfall	1	1	1	0	1	0	0	15°15'06'':15°33'43''S	58°42'56'':58°00'17''W	-15.2517	-58.7156	Philander_opossum	Didelphimorphia	edge	0	1	0	1	1	1	number_of_individuals	No_comment
forest	Santos-Filho_et_al_2008	Brazil	Mato_Grosso	unique	NT0212	Chiquitano_Dry_Forests	12	NT	Neotropic	2	Tropical_and_Subtropical_Dry_Broadleaf_Forests	two_year_snapshot	0	dry_rainy	0	25350	trap_nights	sherman_tomahawk_snaptrap_pitfall	1	1	1	0	1	0	0	15°15'06'':15°33'43''S	58°42'56'':58°00'17''W	-15.2517	-58.7156	Necromys_lasiurus	Rodentia	forest	0	0	0	1	5	1	number_of_individuals	No_comment
forest	Santos-Filho_et_al_2008	Brazil	Mato_Grosso	unique	NT0212	Chiquitano_Dry_Forests	12	NT	Neotropic	2	Tropical_and_Subtropical_Dry_Broadleaf_Forests	two_year_snapshot	0	dry_rainy	0	25350	trap_nights	sherman_tomahawk_snaptrap_pitfall	1	1	1	0	1	0	0	15°15'06'':15°33'43''S	58°42'56'':58°00'17''W	-15.2517	-58.7156	Calomys_sp.	Rodentia	forest	0	0	0	1	21	1	number_of_individuals	No_comment
forest	Santos-Filho_et_al_2008	Brazil	Mato_Grosso	unique	NT0212	Chiquitano_Dry_Forests	12	NT	Neotropic	2	Tropical_and_Subtropical_Dry_Broadleaf_Forests	two_year_snapshot	0	dry_rainy	0	25350	trap_nights	sherman_tomahawk_snaptrap_pitfall	1	1	1	0	1	0	0	15°15'06'':15°33'43''S	58°42'56'':58°00'17''W	-15.2517	-58.7156	Marmosa_murina	Didelphimorphia	forest	0	0	0	1	24	1	number_of_individuals	No_comment
forest	Santos-Filho_et_al_2008	Brazil	Mato_Grosso	unique	NT0212	Chiquitano_Dry_Forests	12	NT	Neotropic	2	Tropical_and_Subtropical_Dry_Broadleaf_Forests	two_year_snapshot	0	dry_rainy	0	25350	trap_nights	sherman_tomahawk_snaptrap_pitfall	1	1	1	0	1	0	0	15°15'06'':15°33'43''S	58°42'56'':58°00'17''W	-15.2517	-58.7156	Gracilinanus_agilis	Didelphimorphia	forest	0	0	0	1	27	1	number_of_individuals	No_comment
forest	Santos-Filho_et_al_2008	Brazil	Mato_Grosso	unique	NT0212	Chiquitano_Dry_Forests	12	NT	Neotropic	2	Tropical_and_Subtropical_Dry_Broadleaf_Forests	two_year_snapshot	0	dry_rainy	0	25350	trap_nights	sherman_tomahawk_snaptrap_pitfall	1	1	1	0	1	0	0	15°15'06'':15°33'43''S	58°42'56'':58°00'17''W	-15.2517	-58.7156	Monodelphis_adusta	Didelphimorphia	forest	0	0	0	1	7	1	number_of_individuals	No_comment
forest	Santos-Filho_et_al_2008	Brazil	Mato_Grosso	unique	NT0212	Chiquitano_Dry_Forests	12	NT	Neotropic	2	Tropical_and_Subtropical_Dry_Broadleaf_Forests	two_year_snapshot	0	dry_rainy	0	25350	trap_nights	sherman_tomahawk_snaptrap_pitfall	1	1	1	0	1	0	0	15°15'06'':15°33'43''S	58°42'56'':58°00'17''W	-15.2517	-58.7156	Neacomys_spinosus	Rodentia	forest	0	0	0	1	24	1	number_of_individuals	No_comment
forest	Santos-Filho_et_al_2008	Brazil	Mato_Grosso	unique	NT0212	Chiquitano_Dry_Forests	12	NT	Neotropic	2	Tropical_and_Subtropical_Dry_Broadleaf_Forests	two_year_snapshot	0	dry_rainy	0	25350	trap_nights	sherman_tomahawk_snaptrap_pitfall	1	1	1	0	1	0	0	15°15'06'':15°33'43''S	58°42'56'':58°00'17''W	-15.2517	-58.7156	Oligoryzomys_microtis	Rodentia	forest	0	0	0	1	5	1	number_of_individuals	No_comment
forest	Santos-Filho_et_al_2008	Brazil	Mato_Grosso	unique	NT0212	Chiquitano_Dry_Forests	12	NT	Neotropic	2	Tropical_and_Subtropical_Dry_Broadleaf_Forests	two_year_snapshot	0	dry_rainy	0	25350	trap_nights	sherman_tomahawk_snaptrap_pitfall	1	1	1	0	1	0	0	15°15'06'':15°33'43''S	58°42'56'':58°00'17''W	-15.2517	-58.7156	Marmosops_noctivagus	Didelphimorphia	forest	0	0	0	1	195	1	number_of_individuals	No_comment
forest	Santos-Filho_et_al_2008	Brazil	Mato_Grosso	unique	NT0212	Chiquitano_Dry_Forests	12	NT	Neotropic	2	Tropical_and_Subtropical_Dry_Broadleaf_Forests	two_year_snapshot	0	dry_rainy	0	25350	trap_nights	sherman_tomahawk_snaptrap_pitfall	1	1	1	0	1	0	0	15°15'06'':15°33'43''S	58°42'56'':58°00'17''W	-15.2517	-58.7156	Marmosa_demerarae	Didelphimorphia	forest	0	0	0	1	154	1	number_of_individuals	No_comment
forest	Santos-Filho_et_al_2008	Brazil	Mato_Grosso	unique	NT0212	Chiquitano_Dry_Forests	12	NT	Neotropic	2	Tropical_and_Subtropical_Dry_Broadleaf_Forests	two_year_snapshot	0	dry_rainy	0	25350	trap_nights	sherman_tomahawk_snaptrap_pitfall	1	1	1	0	1	0	0	15°15'06'':15°33'43''S	58°42'56'':58°00'17''W	-15.2517	-58.7156	Hylaeamys_megacephalus	Rodentia	forest	0	0	0	1	103	1	number_of_individuals	No_comment
forest	Santos-Filho_et_al_2008	Brazil	Mato_Grosso	unique	NT0212	Chiquitano_Dry_Forests	12	NT	Neotropic	2	Tropical_and_Subtropical_Dry_Broadleaf_Forests	two_year_snapshot	0	dry_rainy	0	25350	trap_nights	sherman_tomahawk_snaptrap_pitfall	1	1	1	0	1	0	0	15°15'06'':15°33'43''S	58°42'56'':58°00'17''W	-15.2517	-58.7156	Oecomys_bicolor	Rodentia	forest	0	0	0	1	48	1	number_of_individuals	No_comment
forest	Santos-Filho_et_al_2008	Brazil	Mato_Grosso	unique	NT0212	Chiquitano_Dry_Forests	12	NT	Neotropic	2	Tropical_and_Subtropical_Dry_Broadleaf_Forests	two_year_snapshot	0	dry_rainy	0	25350	trap_nights	sherman_tomahawk_snaptrap_pitfall	1	1	1	0	1	0	0	15°15'06'':15°33'43''S	58°42'56'':58°00'17''W	-15.2517	-58.7156	Oecomys_roberti	Rodentia	forest	0	0	0	1	27	1	number_of_individuals	No_comment
forest	Santos-Filho_et_al_2008	Brazil	Mato_Grosso	unique	NT0212	Chiquitano_Dry_Forests	12	NT	Neotropic	2	Tropical_and_Subtropical_Dry_Broadleaf_Forests	two_year_snapshot	0	dry_rainy	0	25350	trap_nights	sherman_tomahawk_snaptrap_pitfall	1	1	1	0	1	0	0	15°15'06'':15°33'43''S	58°42'56'':58°00'17''W	-15.2517	-58.7156	Proechimys_longicaudatus	Rodentia	forest	0	0	0	1	19	1	number_of_individuals	No_comment
forest	Santos-Filho_et_al_2008	Brazil	Mato_Grosso	unique	NT0212	Chiquitano_Dry_Forests	12	NT	Neotropic	2	Tropical_and_Subtropical_Dry_Broadleaf_Forests	two_year_snapshot	0	dry_rainy	0	25350	trap_nights	sherman_tomahawk_snaptrap_pitfall	1	1	1	0	1	0	0	15°15'06'':15°33'43''S	58°42'56'':58°00'17''W	-15.2517	-58.7156	Euryoryzomys_nitidus	Rodentia	forest	0	0	0	1	9	1	number_of_individuals	No_comment
forest	Santos-Filho_et_al_2008	Brazil	Mato_Grosso	unique	NT0212	Chiquitano_Dry_Forests	12	NT	Neotropic	2	Tropical_and_Subtropical_Dry_Broadleaf_Forests	two_year_snapshot	0	dry_rainy	0	25350	trap_nights	sherman_tomahawk_snaptrap_pitfall	1	1	1	0	1	0	0	15°15'06'':15°33'43''S	58°42'56'':58°00'17''W	-15.2517	-58.7156	Metachirus_nudicaudatus	Didelphimorphia	forest	0	0	0	1	1	1	number_of_individuals	No_comment
forest	Santos-Filho_et_al_2008	Brazil	Mato_Grosso	unique	NT0212	Chiquitano_Dry_Forests	12	NT	Neotropic	2	Tropical_and_Subtropical_Dry_Broadleaf_Forests	two_year_snapshot	0	dry_rainy	0	25350	trap_nights	sherman_tomahawk_snaptrap_pitfall	1	1	1	0	1	0	0	15°15'06'':15°33'43''S	58°42'56'':58°00'17''W	-15.2517	-58.7156	Oecomys_sp.	Rodentia	forest	0	0	0	1	10	1	number_of_individuals	No_comment
forest	Santos-Filho_et_al_2008	Brazil	Mato_Grosso	unique	NT0212	Chiquitano_Dry_Forests	12	NT	Neotropic	2	Tropical_and_Subtropical_Dry_Broadleaf_Forests	two_year_snapshot	0	dry_rainy	0	25350	trap_nights	sherman_tomahawk_snaptrap_pitfall	1	1	1	0	1	0	0	15°15'06'':15°33'43''S	58°42'56'':58°00'17''W	-15.2517	-58.7156	Monodelphis_domestica	Didelphimorphia	forest	0	0	0	1	5	1	number_of_individuals	No_comment
forest	Santos-Filho_et_al_2008	Brazil	Mato_Grosso	unique	NT0212	Chiquitano_Dry_Forests	12	NT	Neotropic	2	Tropical_and_Subtropical_Dry_Broadleaf_Forests	two_year_snapshot	0	dry_rainy	0	25350	trap_nights	sherman_tomahawk_snaptrap_pitfall	1	1	1	0	1	0	0	15°15'06'':15°33'43''S	58°42'56'':58°00'17''W	-15.2517	-58.7156	Mesomys_hispidus	Rodentia	forest	0	0	0	1	2	1	number_of_individuals	No_comment
forest	Santos-Filho_et_al_2008	Brazil	Mato_Grosso	unique	NT0212	Chiquitano_Dry_Forests	12	NT	Neotropic	2	Tropical_and_Subtropical_Dry_Broadleaf_Forests	two_year_snapshot	0	dry_rainy	0	25350	trap_nights	sherman_tomahawk_snaptrap_pitfall	1	1	1	0	1	0	0	15°15'06'':15°33'43''S	58°42'56'':58°00'17''W	-15.2517	-58.7156	Akodon_toba	Rodentia	forest	0	0	0	1	2	1	number_of_individuals	No_comment
forest	Santos-Filho_et_al_2008	Brazil	Mato_Grosso	unique	NT0212	Chiquitano_Dry_Forests	12	NT	Neotropic	2	Tropical_and_Subtropical_Dry_Broadleaf_Forests	two_year_snapshot	0	dry_rainy	0	25350	trap_nights	sherman_tomahawk_snaptrap_pitfall	1	1	1	0	1	0	0	15°15'06'':15°33'43''S	58°42'56'':58°00'17''W	-15.2517	-58.7156	Rhipidomys_mastacalis	Rodentia	forest	0	0	0	1	2	1	number_of_individuals	No_comment
forest	Santos-Filho_et_al_2008	Brazil	Mato_Grosso	unique	NT0212	Chiquitano_Dry_Forests	12	NT	Neotropic	2	Tropical_and_Subtropical_Dry_Broadleaf_Forests	two_year_snapshot	0	dry_rainy	0	25350	trap_nights	sherman_tomahawk_snaptrap_pitfall	1	1	1	0	1	0	0	15°15'06'':15°33'43''S	58°42'56'':58°00'17''W	-15.2517	-58.7156	Didelphis_marsupialis	Didelphimorphia	forest	0	0	0	1	4	1	number_of_individuals	No_comment
forest	Santos-Filho_et_al_2008	Brazil	Mato_Grosso	unique	NT0212	Chiquitano_Dry_Forests	12	NT	Neotropic	2	Tropical_and_Subtropical_Dry_Broadleaf_Forests	two_year_snapshot	0	dry_rainy	0	25350	trap_nights	sherman_tomahawk_snaptrap_pitfall	1	1	1	0	1	0	0	15°15'06'':15°33'43''S	58°42'56'':58°00'17''W	-15.2517	-58.7156	Monodelphis_brevicaudata	Didelphimorphia	forest	0	0	0	1	3	1	number_of_individuals	No_comment
forest	Santos-Filho_et_al_2008	Brazil	Mato_Grosso	unique	NT0212	Chiquitano_Dry_Forests	12	NT	Neotropic	2	Tropical_and_Subtropical_Dry_Broadleaf_Forests	two_year_snapshot	0	dry_rainy	0	25350	trap_nights	sherman_tomahawk_snaptrap_pitfall	1	1	1	0	1	0	0	15°15'06'':15°33'43''S	58°42'56'':58°00'17''W	-15.2517	-58.7156	Caluromys_philander	Didelphimorphia	forest	0	0	0	1	1	1	number_of_individuals	No_comment
forest	Santos-Filho_et_al_2008	Brazil	Mato_Grosso	unique	NT0212	Chiquitano_Dry_Forests	12	NT	Neotropic	2	Tropical_and_Subtropical_Dry_Broadleaf_Forests	two_year_snapshot	0	dry_rainy	0	25350	trap_nights	sherman_tomahawk_snaptrap_pitfall	1	1	1	0	1	0	0	15°15'06'':15°33'43''S	58°42'56'':58°00'17''W	-15.2517	-58.7156	Glironia_venusta	Didelphimorphia	forest	0	0	0	1	1	1	number_of_individuals	No_comment
forest	Pascoe_et_al_2008	Australia	Great_Otway_National_Park	unique	AA0409	Southeast_Australia_Temperate_Forests	9	AA	Australasia	4	Temperate_Broadleaf_and_Mixed_Forests	two_season_snapshot	0	many_year_seasons	0	43	kilometers_monitored	transect_spotlight	0	0	0	1	0	0	0	-38.697709°	143.572837°	-38.6977	143.573	Petaurus_australis	Diprotodontia	forest	0	0	0	0	26	1	number_of_detections	Effort_was_calculated_as_"0.5_km_x_43_sites_x_32_visits";_1/3_of_the_effort_was_in_the_edge_and_2/3_in_forest
forest	Pascoe_et_al_2008	Australia	Great_Otway_National_Park	unique	AA0409	Southeast_Australia_Temperate_Forests	9	AA	Australasia	4	Temperate_Broadleaf_and_Mixed_Forests	two_season_snapshot	0	many_year_seasons	0	43	kilometers_monitored	transect_spotlight	0	0	0	1	0	0	0	-38.697709°	143.572837°	-38.6977	143.573	Pseudocheirus_peregrinus	Diprotodontia	forest	0	0	0	0	20	1	number_of_detections	Effort_was_calculated_as_"0.5_km_x_43_sites_x_32_visits";_1/3_of_the_effort_was_in_the_edge_and_2/3_in_forest
forest	Pascoe_et_al_2008	Australia	Great_Otway_National_Park	unique	AA0409	Southeast_Australia_Temperate_Forests	9	AA	Australasia	4	Temperate_Broadleaf_and_Mixed_Forests	two_season_snapshot	0	many_year_seasons	0	43	kilometers_monitored	transect_spotlight	0	0	0	1	0	0	0	-38.697709°	143.572837°	-38.6977	143.573	Petaurus_breviceps	Diprotodontia	forest	0	0	0	0	14	1	number_of_detections	Effort_was_calculated_as_"0.5_km_x_43_sites_x_32_visits";_1/3_of_the_effort_was_in_the_edge_and_2/3_in_forest
forest	Pascoe_et_al_2008	Australia	Great_Otway_National_Park	unique	AA0409	Southeast_Australia_Temperate_Forests	9	AA	Australasia	4	Temperate_Broadleaf_and_Mixed_Forests	two_season_snapshot	0	many_year_seasons	0	43	kilometers_monitored	transect_spotlight	0	0	0	1	0	0	0	-38.697709°	143.572837°	-38.6977	143.573	Trichosurus_vulpecula	Diprotodontia	forest	0	0	0	0	3	1	number_of_detections	Effort_was_calculated_as_"0.5_km_x_43_sites_x_32_visits";_1/3_of_the_effort_was_in_the_edge_and_2/3_in_forest
forest	Pascoe_et_al_2008	Australia	Great_Otway_National_Park	unique	AA0409	Southeast_Australia_Temperate_Forests	9	AA	Australasia	4	Temperate_Broadleaf_and_Mixed_Forests	two_season_snapshot	0	many_year_seasons	0	21.5	kilometers_monitored	transect_spotlight	0	0	0	1	0	0	0	-38.697709°	143.572837°	-38.6977	143.573	Petaurus_australis	Diprotodontia	edge	0	1	0	0	7	1	number_of_detections	Effort_was_calculated_as_"0.5_km_x_43_sites_x_32_visits";_1/3_of_the_effort_was_in_the_edge_and_2/3_in_forest
forest	Pascoe_et_al_2008	Australia	Great_Otway_National_Park	unique	AA0409	Southeast_Australia_Temperate_Forests	9	AA	Australasia	4	Temperate_Broadleaf_and_Mixed_Forests	two_season_snapshot	0	many_year_seasons	0	21.5	kilometers_monitored	transect_spotlight	0	0	0	1	0	0	0	-38.697709°	143.572837°	-38.6977	143.573	Pseudocheirus_peregrinus	Diprotodontia	edge	0	1	0	0	9	1	number_of_detections	Effort_was_calculated_as_"0.5_km_x_43_sites_x_32_visits";_1/3_of_the_effort_was_in_the_edge_and_2/3_in_forest
forest	Pascoe_et_al_2008	Australia	Great_Otway_National_Park	unique	AA0409	Southeast_Australia_Temperate_Forests	9	AA	Australasia	4	Temperate_Broadleaf_and_Mixed_Forests	two_season_snapshot	0	many_year_seasons	0	21.5	kilometers_monitored	transect_spotlight	0	0	0	1	0	0	0	-38.697709°	143.572837°	-38.6977	143.573	Petaurus_breviceps	Diprotodontia	edge	0	1	0	0	1	1	number_of_detections	Effort_was_calculated_as_"0.5_km_x_43_sites_x_32_visits";_1/3_of_the_effort_was_in_the_edge_and_2/3_in_forest
forest	Pascoe_et_al_2008	Australia	Great_Otway_National_Park	unique	AA0409	Southeast_Australia_Temperate_Forests	9	AA	Australasia	4	Temperate_Broadleaf_and_Mixed_Forests	two_season_snapshot	0	many_year_seasons	0	21.5	kilometers_monitored	transect_spotlight	0	0	0	1	0	0	0	-38.697709°	143.572837°	-38.6977	143.573	Trichosurus_vulpecula	Diprotodontia	edge	0	1	0	0	2	1	number_of_detections	Effort_was_calculated_as_"0.5_km_x_43_sites_x_32_visits";_1/3_of_the_effort_was_in_the_edge_and_2/3_in_forest
forest	Püttker_et_al_2008	Brazil	Morro_Grande_Reserve	unique	NT0160	Serra_Do_Mar_Coastal_Forests	60	NT	Neotropic	1	Tropical_and_Subtropical_Moist_Broadleaf_Forests	two_year_snapshot	0	autumn_winter_spring	0	36000	trap_nights	sherman	1	0	0	0	0	0	0	23°40'S	47°01'W	-23.6667	-47.0167	Akodon_montensis	Rodentia	forest	0	0	0	1	476	1	number_of_individuals	No_comment
forest	Püttker_et_al_2008	Brazil	Morro_Grande_Reserve	unique	NT0160	Serra_Do_Mar_Coastal_Forests	60	NT	Neotropic	1	Tropical_and_Subtropical_Moist_Broadleaf_Forests	two_year_snapshot	0	autumn_winter_spring	0	36000	trap_nights	sherman	1	0	0	0	0	0	0	23°40'S	47°01'W	-23.6667	-47.0167	Oligoryzomys_nigripes	Rodentia	forest	0	0	0	1	158	1	number_of_individuals	No_comment
forest	Püttker_et_al_2008	Brazil	Morro_Grande_Reserve	unique	NT0160	Serra_Do_Mar_Coastal_Forests	60	NT	Neotropic	1	Tropical_and_Subtropical_Moist_Broadleaf_Forests	two_year_snapshot	0	autumn_winter_spring	0	36000	trap_nights	sherman	1	0	0	0	0	0	0	23°40'S	47°01'W	-23.6667	-47.0167	Delomys_sublineatus	Rodentia	forest	0	0	0	1	153	1	number_of_individuals	No_comment
forest	Püttker_et_al_2008	Brazil	Morro_Grande_Reserve	unique	NT0160	Serra_Do_Mar_Coastal_Forests	60	NT	Neotropic	1	Tropical_and_Subtropical_Moist_Broadleaf_Forests	two_year_snapshot	0	autumn_winter_spring	0	36000	trap_nights	sherman	1	0	0	0	0	0	0	23°40'S	47°01'W	-23.6667	-47.0167	Euryoryzomys_russatus	Rodentia	forest	0	0	0	1	43	1	number_of_individuals	No_comment
forest	Püttker_et_al_2008	Brazil	Morro_Grande_Reserve	unique	NT0160	Serra_Do_Mar_Coastal_Forests	60	NT	Neotropic	1	Tropical_and_Subtropical_Moist_Broadleaf_Forests	two_year_snapshot	0	autumn_winter_spring	0	36000	trap_nights	sherman	1	0	0	0	0	0	0	23°40'S	47°01'W	-23.6667	-47.0167	Thaptomys_nigrita	Rodentia	forest	0	0	0	1	79	1	number_of_individuals	No_comment
forest	Püttker_et_al_2008	Brazil	Morro_Grande_Reserve	unique	NT0160	Serra_Do_Mar_Coastal_Forests	60	NT	Neotropic	1	Tropical_and_Subtropical_Moist_Broadleaf_Forests	two_year_snapshot	0	autumn_winter_spring	0	36000	trap_nights	sherman	1	0	0	0	0	0	0	23°40'S	47°01'W	-23.6667	-47.0167	Juliomys_pictipes	Rodentia	forest	0	0	0	1	32	1	number_of_individuals	No_comment
forest	Püttker_et_al_2008	Brazil	Morro_Grande_Reserve	unique	NT0160	Serra_Do_Mar_Coastal_Forests	60	NT	Neotropic	1	Tropical_and_Subtropical_Moist_Broadleaf_Forests	two_year_snapshot	0	autumn_winter_spring	0	36000	trap_nights	sherman	1	0	0	0	0	0	0	23°40'S	47°01'W	-23.6667	-47.0167	Sooretamys_angouya	Rodentia	forest	0	0	0	1	35	1	number_of_individuals	No_comment
forest	Püttker_et_al_2008	Brazil	Morro_Grande_Reserve	unique	NT0160	Serra_Do_Mar_Coastal_Forests	60	NT	Neotropic	1	Tropical_and_Subtropical_Moist_Broadleaf_Forests	two_year_snapshot	0	autumn_winter_spring	0	36000	trap_nights	sherman	1	0	0	0	0	0	0	23°40'S	47°01'W	-23.6667	-47.0167	Brucepattersonius_iheringi	Rodentia	forest	0	0	0	1	20	1	number_of_individuals	No_comment
forest	Püttker_et_al_2008	Brazil	Morro_Grande_Reserve	unique	NT0160	Serra_Do_Mar_Coastal_Forests	60	NT	Neotropic	1	Tropical_and_Subtropical_Moist_Broadleaf_Forests	two_year_snapshot	0	autumn_winter_spring	0	36000	trap_nights	sherman	1	0	0	0	0	0	0	23°40'S	47°01'W	-23.6667	-47.0167	Marmosops_incanus	Didelphimorphia	forest	0	0	0	1	144	1	number_of_individuals	No_comment
forest	Püttker_et_al_2008	Brazil	Morro_Grande_Reserve	unique	NT0160	Serra_Do_Mar_Coastal_Forests	60	NT	Neotropic	1	Tropical_and_Subtropical_Moist_Broadleaf_Forests	two_year_snapshot	0	autumn_winter_spring	0	36000	trap_nights	sherman	1	0	0	0	0	0	0	23°40'S	47°01'W	-23.6667	-47.0167	Gracilinanus_microtarsus	Didelphimorphia	forest	0	0	0	1	140	1	number_of_individuals	No_comment
forest	Püttker_et_al_2008	Brazil	Morro_Grande_Reserve	unique	NT0160	Serra_Do_Mar_Coastal_Forests	60	NT	Neotropic	1	Tropical_and_Subtropical_Moist_Broadleaf_Forests	two_year_snapshot	0	autumn_winter_spring	0	36000	trap_nights	sherman	1	0	0	0	0	0	0	23°40'S	47°01'W	-23.6667	-47.0167	Didelphis_aurita	Didelphimorphia	forest	0	0	0	1	42	1	number_of_individuals	No_comment
forest	Püttker_et_al_2008	Brazil	Morro_Grande_Reserve	unique	NT0160	Serra_Do_Mar_Coastal_Forests	60	NT	Neotropic	1	Tropical_and_Subtropical_Moist_Broadleaf_Forests	two_year_snapshot	0	autumn_winter_spring	0	36000	trap_nights	sherman	1	0	0	0	0	0	0	23°40'S	47°01'W	-23.6667	-47.0167	Monodelphis_americana	Didelphimorphia	forest	0	0	0	1	14	1	number_of_individuals	No_comment
forest	Püttker_et_al_2008	Brazil	Morro_Grande_Reserve	unique	NT0160	Serra_Do_Mar_Coastal_Forests	60	NT	Neotropic	1	Tropical_and_Subtropical_Moist_Broadleaf_Forests	two_year_snapshot	0	autumn_winter_spring	0	36000	trap_nights	sherman	1	0	0	0	0	0	0	23°40'S	47°01'W	-23.6667	-47.0167	Marmosa_paraguayanus	Didelphimorphia	forest	0	0	0	1	2	1	number_of_individuals	No_comment
forest	Hanson_et_al_2007	United_Republic_of_Tanzania	Usambara_Mountains	unique	AT0109	Eastern_Arc_Forests	9	AT	Afrotropic	1	Tropical_and_Subtropical_Moist_Broadleaf_Forests	two_year_snapshot	0	winter	1	7890	trap_nights	snaptrap_sherman_museum	1	1	0	0	0	0	0	5°5'S	38°38'E	-5.08333	38.6333	Aethomys_kaiseri	Rodentia	forest	0	0	0	1	1	1	number_of_captures	No_comment
forest	Hanson_et_al_2007	United_Republic_of_Tanzania	Usambara_Mountains	unique	AT0109	Eastern_Arc_Forests	9	AT	Afrotropic	1	Tropical_and_Subtropical_Moist_Broadleaf_Forests	two_year_snapshot	0	winter	1	7890	trap_nights	snaptrap_sherman_museum	1	1	0	0	0	0	0	5°5'S	38°38'E	-5.08333	38.6333	Beamys_hindei	Rodentia	forest	0	0	0	1	1	1	number_of_captures	No_comment
forest	Hanson_et_al_2007	United_Republic_of_Tanzania	Usambara_Mountains	unique	AT0109	Eastern_Arc_Forests	9	AT	Afrotropic	1	Tropical_and_Subtropical_Moist_Broadleaf_Forests	two_year_snapshot	0	winter	1	7890	trap_nights	snaptrap_sherman_museum	1	1	0	0	0	0	0	5°5'S	38°38'E	-5.08333	38.6333	Grammomys_ibeanus	Rodentia	forest	0	0	0	1	17	1	number_of_captures	No_comment
forest	Hanson_et_al_2007	United_Republic_of_Tanzania	Usambara_Mountains	unique	AT0109	Eastern_Arc_Forests	9	AT	Afrotropic	1	Tropical_and_Subtropical_Moist_Broadleaf_Forests	two_year_snapshot	0	winter	1	7890	trap_nights	snaptrap_sherman_museum	1	1	0	0	0	0	0	5°5'S	38°38'E	-5.08333	38.6333	Grammomys_macmillani	Rodentia	forest	0	0	0	1	10	1	number_of_captures	No_comment
forest	Hanson_et_al_2007	United_Republic_of_Tanzania	Usambara_Mountains	unique	AT0109	Eastern_Arc_Forests	9	AT	Afrotropic	1	Tropical_and_Subtropical_Moist_Broadleaf_Forests	two_year_snapshot	0	winter	1	7890	trap_nights	snaptrap_sherman_museum	1	1	0	0	0	0	0	5°5'S	38°38'E	-5.08333	38.6333	Graphiurus_murinus	Rodentia	forest	0	0	0	1	9	1	number_of_captures	No_comment
forest	Hanson_et_al_2007	United_Republic_of_Tanzania	Usambara_Mountains	unique	AT0109	Eastern_Arc_Forests	9	AT	Afrotropic	1	Tropical_and_Subtropical_Moist_Broadleaf_Forests	two_year_snapshot	0	winter	1	7890	trap_nights	snaptrap_sherman_museum	1	1	0	0	0	0	0	5°5'S	38°38'E	-5.08333	38.6333	Hylomyscus_arcimontensis	Rodentia	forest	0	0	0	1	103	1	number_of_captures	No_comment
forest	Hanson_et_al_2007	United_Republic_of_Tanzania	Usambara_Mountains	unique	AT0109	Eastern_Arc_Forests	9	AT	Afrotropic	1	Tropical_and_Subtropical_Moist_Broadleaf_Forests	two_year_snapshot	0	winter	1	7890	trap_nights	snaptrap_sherman_museum	1	1	0	0	0	0	0	5°5'S	38°38'E	-5.08333	38.6333	Lophuromys_flavopunctatus	Rodentia	forest	0	0	0	1	89	1	number_of_captures	No_comment
forest	Hanson_et_al_2007	United_Republic_of_Tanzania	Usambara_Mountains	unique	AT0109	Eastern_Arc_Forests	9	AT	Afrotropic	1	Tropical_and_Subtropical_Moist_Broadleaf_Forests	two_year_snapshot	0	winter	1	7890	trap_nights	snaptrap_sherman_museum	1	1	0	0	0	0	0	5°5'S	38°38'E	-5.08333	38.6333	Praomys_delectorum	Rodentia	forest	0	0	0	1	245	1	number_of_captures	No_comment
forest	Hanson_et_al_2007	United_Republic_of_Tanzania	Usambara_Mountains	unique	AT0109	Eastern_Arc_Forests	9	AT	Afrotropic	1	Tropical_and_Subtropical_Moist_Broadleaf_Forests	two_year_snapshot	0	winter	1	7890	trap_nights	snaptrap_sherman_museum	1	1	0	0	0	0	0	5°5'S	38°38'E	-5.08333	38.6333	Rattus_rattus	Rodentia	forest	0	0	0	1	4	1	number_of_captures	No_comment
forest	Christianini_&_Galetti_2007	Brazil	Caetetus_Ecological_Station	unique	NT0150	Alto_Parana_Atlantic_Forests	50	NT	Neotropic	1	Tropical_and_Subtropical_Moist_Broadleaf_Forests	snapshot	1	wet	1	900	trap_nights	sherman	1	0	0	0	0	0	0	22°24'S	49°42'W	-22.4	-49.7	Didelphis_albiventris	Didelphimorphia	forest	0	0	0	0	2	1	number_of_captures	No_comment
forest	Christianini_&_Galetti_2007	Brazil	Caetetus_Ecological_Station	unique	NT0150	Alto_Parana_Atlantic_Forests	50	NT	Neotropic	1	Tropical_and_Subtropical_Moist_Broadleaf_Forests	snapshot	1	wet	1	900	trap_nights	sherman	1	0	0	0	0	0	0	22°24'S	49°42'W	-22.4	-49.7	Marmosa_demerarae	Didelphimorphia	forest	0	0	0	0	2	1	number_of_captures	No_comment
forest	Christianini_&_Galetti_2007	Brazil	Caetetus_Ecological_Station	unique	NT0150	Alto_Parana_Atlantic_Forests	50	NT	Neotropic	1	Tropical_and_Subtropical_Moist_Broadleaf_Forests	snapshot	1	wet	1	900	trap_nights	sherman	1	0	0	0	0	0	0	22°24'S	49°42'W	-22.4	-49.7	Akodon_sp.	Rodentia	forest	0	0	0	0	1	1	number_of_captures	No_comment
forest	Mauffrey_et_al_2007	French_Guiana	Saul	secondary_forest	NT0125	Guianan_Moist_Forests	25	NT	Neotropic	1	Tropical_and_Subtropical_Moist_Broadleaf_Forests	snapshot	1	wet	1	1133	trap_nights	sherman_wiremesh	1	0	1	0	0	0	0	3°37'N	53°12'W	3.61667	-53.2	Marmosa_murina	Didelphimorphia	forest	0	0	0	0	1	1	number_of_captures	No_comment
forest	Mauffrey_et_al_2007	French_Guiana	Saul	secondary_forest	NT0125	Guianan_Moist_Forests	25	NT	Neotropic	1	Tropical_and_Subtropical_Moist_Broadleaf_Forests	snapshot	1	wet	1	1133	trap_nights	sherman_wiremesh	1	0	1	0	0	0	0	3°37'N	53°12'W	3.61667	-53.2	Mesomys_hispidus	Rodentia	forest	0	0	0	0	1	1	number_of_captures	No_comment
forest	Mauffrey_et_al_2007	French_Guiana	Saul	secondary_forest	NT0125	Guianan_Moist_Forests	25	NT	Neotropic	1	Tropical_and_Subtropical_Moist_Broadleaf_Forests	snapshot	1	wet	1	1133	trap_nights	sherman_wiremesh	1	0	1	0	0	0	0	3°37'N	53°12'W	3.61667	-53.2	Metachirus_nudicaudatus	Didelphimorphia	forest	0	0	0	0	1	1	number_of_captures	No_comment
forest	Mauffrey_et_al_2007	French_Guiana	Saul	secondary_forest	NT0125	Guianan_Moist_Forests	25	NT	Neotropic	1	Tropical_and_Subtropical_Moist_Broadleaf_Forests	snapshot	1	wet	1	1133	trap_nights	sherman_wiremesh	1	0	1	0	0	0	0	3°37'N	53°12'W	3.61667	-53.2	Oecomys_rutilus	Rodentia	forest	0	0	0	0	1	1	number_of_captures	No_comment
forest	Mauffrey_et_al_2007	French_Guiana	Saul	secondary_forest	NT0125	Guianan_Moist_Forests	25	NT	Neotropic	1	Tropical_and_Subtropical_Moist_Broadleaf_Forests	snapshot	1	wet	1	1133	trap_nights	sherman_wiremesh	1	0	1	0	0	0	0	3°37'N	53°12'W	3.61667	-53.2	Euryoryzomys_macconnelli	Rodentia	forest	0	0	0	0	1	1	number_of_captures	No_comment
forest	Mauffrey_et_al_2007	French_Guiana	Saul	secondary_forest	NT0125	Guianan_Moist_Forests	25	NT	Neotropic	1	Tropical_and_Subtropical_Moist_Broadleaf_Forests	snapshot	1	wet	1	1133	trap_nights	sherman_wiremesh	1	0	1	0	0	0	0	3°37'N	53°12'W	3.61667	-53.2	Hylaeamys_megacephalus	Rodentia	forest	0	0	0	0	5	1	number_of_captures	No_comment
forest	Mauffrey_et_al_2007	French_Guiana	Saul	secondary_forest	NT0125	Guianan_Moist_Forests	25	NT	Neotropic	1	Tropical_and_Subtropical_Moist_Broadleaf_Forests	snapshot	1	wet	1	1133	trap_nights	sherman_wiremesh	1	0	1	0	0	0	0	3°37'N	53°12'W	3.61667	-53.2	Proechimys_cuvieri	Rodentia	forest	0	0	0	0	3	1	number_of_captures	No_comment
forest	Mauffrey_et_al_2007	French_Guiana	Saul	secondary_forest	NT0125	Guianan_Moist_Forests	25	NT	Neotropic	1	Tropical_and_Subtropical_Moist_Broadleaf_Forests	snapshot	1	wet	1	1133	trap_nights	sherman_wiremesh	1	0	1	0	0	0	0	3°37'N	53°12'W	3.61667	-53.2	Neacomys_paracou	Rodentia	forest	0	0	0	0	2	1	number_of_captures	No_comment
forest	Mauffrey_et_al_2007	French_Guiana	Saul	primary_forest	NT0125	Guianan_Moist_Forests	25	NT	Neotropic	1	Tropical_and_Subtropical_Moist_Broadleaf_Forests	snapshot	1	wet	1	1680	trap_nights	sherman_wiremesh	1	0	1	0	0	0	0	3°37'N	53°12'W	3.61667	-53.2	Caluromys_philander	Didelphimorphia	forest	0	0	0	0	2	1	number_of_captures	No_comment
[truncated: 2,997 more rows]
